# Supplementary material for: Influence of Nitrogen-Modified Atmosphere Storage on Lipid Oxidation of Peanuts: From a Lipidomic Perspective
Source: Foods. 2024 Jan 16;13(2):277. doi: 10.3390/foods13020277 (PMC10814783; doi:10.3390/foods13020277)
Supplement: Supplementary file 1 [file foods-13-00277-s001.zip]

Archive with 4 entries (2 files):
- foods-2791716-supplementary/
- foods-2791716-supplementary/supplementary/
- foods-2791716-supplementary/supplementary/foods-2791716-supplementary Table S3.xlsx
- foods-2791716-supplementary/supplementary/foods-2791716-supplementary.pdf
