# Supplementary material for: Influence of Nitrogen-Modified Atmosphere Storage on Lipid Oxidation of Peanuts: From a Lipidomic Perspective
Source: Foods. 2024 Jan 16;13(2):277. doi: 10.3390/foods13020277 (PMC10814783; doi:10.3390/foods13020277)
Supplement: Supplementary file 1 [file foods-13-00277-s001.zip › foods-2791716-supplementary/supplementary/foods-2791716-supplementary Table S3.xlsx]

## Sheet: 1
MS2.name	MS2.score	level	MS1.name	MS1.ppm	rtmed	mzmed	type	A1	A2	A3	A4	A5	A6	B1	B2	B3	B4	B5	B6	C1	C2	C3	C4	C5	C6	D1	D2	D3	D4	D5	D6	QC01	QC02	QC03	QC04
FA(16:0)	1	B(ii)			812.583	255.232	NEG	1.48805e+07	1.51414e+07	1.5552e+07	1.44793e+07	1.58382e+07	1.45901e+07	1.50552e+07	1.56511e+07	1.50325e+07	1.46673e+07	1.52052e+07	1.71108e+07	1.49618e+07	1.50269e+07	1.50449e+07	1.5384e+07	1.64943e+07	1.61909e+07	1.69619e+07	1.58252e+07	1.45358e+07	1.49512e+07	1.51425e+07	1.52362e+07	1.65232e+07	1.60182e+07	1.60472e+07	1.60159e+07
FA(18:2)	1	B(ii)			792.801	279.233	NEG	1.07092e+07	1.17996e+07	1.01768e+07	8.05389e+06	1.08107e+07	1.1022e+07	1.07206e+07	1.87426e+07	1.02404e+07	1.25404e+07	1.05719e+07	1.24689e+07	1.20505e+07	9.76914e+06	1.10413e+07	1.17904e+07	1.21312e+07	9.47625e+06	1.30903e+07	1.19163e+07	1.11323e+07	1.22546e+07	1.07761e+07	1.05052e+07	1.07064e+07	1.07616e+07	1.02225e+07	8.85235e+06
FA(22:0)	1	B(ii)			708.605	339.326	NEG	6.32678e+06	7.17112e+06	5.04375e+06	6.91094e+06	6.21739e+06	3.04659e+06	5.73639e+06	4.98203e+06	5.4325e+06	3.17627e+06	3.48024e+06	3.34226e+06	4.55211e+06	5.95135e+06	7.27016e+06	3.15224e+06	6.3526e+06	5.55704e+06	6.63876e+06	7.00915e+06	2.82259e+06	6.26353e+06	5.65529e+06	3.25264e+06	6.60316e+06	6.63705e+06	6.30705e+06	6.44065e+06
FA(18:1)	1	B(ii)			644.177	281.248	NEG	8.38702e+07	7.33721e+07	5.73817e+07	9.89184e+07	8.28104e+07	6.5025e+07	5.96511e+07	6.56017e+07	6.43909e+07	5.25914e+07	6.0736e+07	6.40203e+07	8.84209e+07	6.18428e+07	8.56701e+07	6.67512e+07	6.16089e+07	6.52223e+07	7.31868e+07	7.1896e+07	5.4971e+07	6.51935e+07	4.72075e+07	8.98662e+07	8.36048e+07	7.97326e+07	6.99033e+07	8.73765e+07
FA(18:0)	1	B(ii)			509.877	283.264	NEG	4.40757e+07	4.55176e+07	3.72913e+07	3.62626e+07	3.86542e+07	3.63128e+07	4.11539e+07	4.03623e+07	3.42376e+07	3.44279e+07	4.16992e+07	2.53093e+07	4.43922e+07	4.11646e+07	2.62099e+07	3.81075e+07	3.16565e+07	4.33404e+07	4.13911e+07	4.60525e+07	1.71588e+07	4.10801e+07	3.60846e+07	1.79548e+07	3.92501e+07	3.9398e+07	3.81019e+07	3.02044e+07
FA(20:0)	1	B(ii)			281.242	311.295	NEG	2.0757e+07	2.52046e+07	1.3739e+07	1.89135e+07	2.24041e+07	1.33816e+07	2.8783e+07	1.84992e+07	1.70408e+07	2.34274e+07	1.44761e+07	2.0739e+07	3.18645e+07	3.74583e+07	4.55219e+07	2.97276e+07	3.24611e+07	4.02608e+07	4.98753e+07	3.45394e+07	2.12421e+07	3.42024e+07	2.60142e+07	7.36337e+07	3.28027e+07	3.24605e+07	3.17468e+07	3.17392e+07
FA(20:1)	1	B(ii)			209.797	309.28	NEG	4.4371e+06	6.45767e+06	4.29314e+06	4.87683e+06	4.30118e+06	3.43608e+06	8.08284e+06	4.88425e+06	3.77868e+06	5.93842e+06	3.76536e+06	6.17555e+06	7.43713e+06	7.53624e+06	8.98732e+06	7.51588e+06	8.46419e+06	9.80834e+06	1.32642e+07	9.42718e+06	6.13083e+06	7.66748e+06	7.2355e+06	2.04564e+07	7.767e+06	7.77566e+06	7.57178e+06	7.11867e+06
SHexCer(d48:2)	0.999854	B(ii)			498.798	972.721	NEG	4.45927e+08	4.7171e+08	4.49973e+08	5.16969e+08	4.02558e+08	4.16073e+08	4.5166e+08	5.22093e+08	4.87845e+08	4.17629e+08	4.82461e+08	5.48535e+08	4.83554e+08	4.52608e+08	5.23272e+08	5.01651e+08	5.69511e+08	4.76718e+08	5.35006e+08	5.26674e+08	4.47761e+08	5.13197e+08	4.99432e+08	4.48731e+08	5.07186e+08	4.89939e+08	4.96277e+08	4.89878e+08
SHexCer(d39:0)	0.999854	B(ii)			461.688	850.618	NEG	3.40935e+06	8.53853e+06	3.59162e+06	4.30766e+06	3.38749e+06	4.33615e+06	4.6336e+06	5.81346e+06	4.27404e+06	3.28699e+06	4.22618e+06	5.77863e+06	4.83571e+06	7.41073e+06	5.2012e+06	7.77565e+06	4.1806e+06	4.48571e+06	5.98033e+06	1.04795e+07	2.64354e+06	5.31134e+06	4.52339e+06	4.49648e+06	4.70699e+06	4.41325e+06	4.4865e+06	4.40798e+06
SHexCer(d39:2)	0.999854	B(ii)			291.384	846.586	NEG	2.15128e+07	1.27304e+07	1.77006e+07	1.48294e+07	1.57444e+07	9.27241e+06	1.64367e+07	1.4924e+07	1.3625e+07	2.57727e+07	2.00893e+07	1.15764e+07	1.93412e+07	2.07631e+07	1.19474e+07	1.45235e+07	1.70605e+07	1.22848e+07	2.08903e+07	1.02468e+07	2.03088e+07	1.77109e+07	7.73212e+06	2.5644e+07	1.65347e+07	1.78883e+07	1.60693e+07	1.72202e+07
SHexCer(d39:3)	0.999854	B(ii)			284.06	844.569	NEG	2.89678e+06	2.79006e+06	3.72544e+06	4.45583e+06	3.97801e+06	2.43621e+06	1.12485e+07	4.75518e+06	1.07121e+07	1.58823e+07	5.19733e+06	3.37732e+06	5.04755e+06	5.48011e+06	1.01841e+07	6.05793e+06	5.18401e+06	4.15381e+06	5.60795e+06	4.62123e+06	7.83655e+06	5.17527e+06	4.25365e+06	6.10995e+06	4.93132e+06	4.52967e+06	4.93372e+06	4.83122e+06
SHexCer(d37:2)	0.999854	B(ii)			223.429	818.553	NEG	3.95345e+07	3.12171e+07	6.31977e+07	6.88047e+07	6.49414e+07	3.05988e+07	3.99918e+07	4.41282e+07	3.75143e+07	8.12536e+07	4.48424e+07	3.47799e+07	3.45259e+07	4.47942e+07	3.18295e+07	4.43291e+07	4.71355e+07	2.2154e+07	4.90565e+07	3.76651e+07	7.84233e+07	4.37443e+07	3.05145e+07	5.84721e+07	5.02708e+07	5.12386e+07	5.07442e+07	5.02772e+07
SHexCer(d33:2)	0.999854	B(ii)			158.631	762.491	NEG	1.12796e+07	1.2724e+07	1.38231e+07	1.7097e+07	9.73536e+06	7.51512e+06	8.21455e+06	1.13331e+07	9.64928e+06	7.74812e+06	1.24408e+07	1.67046e+07	1.19562e+07	1.36653e+07	6.84655e+06	1.02345e+07	1.15677e+07	7.25698e+06	8.38322e+06	1.39271e+07	9.49722e+06	1.17693e+07	5.92917e+06	8.04111e+06	1.27464e+07	1.24449e+07	1.27509e+07	1.25733e+07
SHexCer(d35:2)	0.999854	B(ii)			103.104	790.522	NEG	2.29327e+06	3.04267e+06	7.34223e+06	8.58663e+06	7.60006e+06	4.10915e+06	6.09431e+06	4.67777e+06	5.97045e+06	9.37498e+06	6.54915e+06	4.88173e+06	5.42133e+06	4.41972e+06	4.08172e+06	660279	6.04628e+06	3.82943e+06	5.25523e+06	5.01773e+06	8.66126e+06	7.28131e+06	4.043e+06	7.40003e+06	7.18108e+06	6.94555e+06	7.05259e+06	6.93474e+06
PC(18:2e/22:6)	0.999506	B(ii)			228.499	816.567	POS	3.29297e+06	1.05842e+06	1.54868e+06	1.19908e+06	9.64021e+06	758060	1.09197e+06	1.22212e+06	3.2659e+06	4.68324e+06	4.06582e+06	2.07298e+06	1.2677e+06	6.0593e+06	1.77917e+06	1.25589e+06	8.39365e+06	1.49799e+06	1.08072e+06	374646	1.66497e+06	4.12508e+06	3.21071e+06	4.71972e+06	1.17905e+07	1.22254e+07	1.22921e+07	1.22968e+07
PC(18:3e/22:6)	0.999485	B(ii)			228.71	814.556	POS	1.63651e+07	3.89052e+06	6.42561e+06	8.47074e+06	2.3698e+07	5.33976e+06	7.00913e+06	2.99943e+06	1.06834e+07	1.39164e+07	2.14438e+07	7.984e+06	4.26294e+06	1.83628e+07	7.46773e+06	5.29256e+06	2.94682e+07	8.22929e+06	7.12678e+06	5.94646e+06	1.02857e+07	1.35243e+07	1.14705e+07	1.39171e+07	3.49376e+07	3.53213e+07	3.54677e+07	3.65098e+07
PE(18:2/18:2)	0.999378	B(ii)			412.957	740.52	POS	7.19417e+07	5.73793e+07	4.8544e+07	5.45417e+07	9.93817e+07	3.87087e+07	2.38975e+07	3.14615e+07	4.35498e+07	6.17047e+07	5.80126e+07	6.29037e+07	4.22707e+07	7.07333e+07	3.1204e+07	3.25755e+07	6.83374e+07	3.64409e+07	3.41401e+07	4.50202e+07	3.53779e+07	5.64248e+07	2.03154e+07	4.65738e+07	6.3502e+07	6.6152e+07	6.61696e+07	6.61608e+07
TAG(18:1/18:1/18:1)	0.999135	B(ii)			968.241	902.813	POS	2.90367e+08	2.77173e+08	7.24954e+08	1.50072e+08	4.42328e+07	3.26276e+08	3.12038e+08	1.87859e+08	1.62549e+08	5.06462e+07	2.32022e+08	2.15108e+08	2.41937e+08	1.86577e+08	1.56742e+08	2.13258e+08	3.56766e+07	4.69632e+08	3.98143e+08	2.28084e+08	2.74122e+08	2.17592e+08	1.15808e+08	1.72983e+08	7.01923e+06	7.02591e+06	6.40247e+06	6.06815e+06
PE(18:1/18:1)	0.999069	B(ii)			453.429	744.544	POS	2.08664e+07	1.36046e+07	1.22511e+07	1.03869e+07	2.65847e+07	1.07869e+07	4.29075e+06	7.37656e+06	1.04258e+07	1.38289e+07	1.2961e+07	1.04896e+07	7.0978e+06	1.28262e+07	7.43361e+06	7.7845e+06	1.78854e+07	8.42984e+06	7.35303e+06	8.53391e+06	7.89108e+06	1.14028e+07	5.61923e+06	1.15418e+07	2.02182e+07	2.10551e+07	2.10529e+07	2.0761e+07
PC(16:1e/22:6)	0.998882	B(ii)			170.323	790.559	POS	1.22045e+06	263652	0	74013.5	5.10325e+06	0	80000.8	67327.4	2.0648e+06	1.95661e+06	2.31944e+06	939510	0	6.10384e+06	1.45105e+06	0	9.70443e+06	927509	0	217725	92802.4	4.14494e+06	2.90387e+06	3.27895e+06	8.67629e+06	8.92689e+06	9.57312e+06	1.01797e+07
TAG(16:0/18:1/22:0)	0.998819	B(ii)			813.89	934.879	POS	2.07006e+09	2.19758e+09	1.89066e+09	1.50756e+09	1.77627e+09	2.0536e+09	1.66608e+09	1.90655e+09	1.80729e+09	1.80724e+09	2.02099e+09	2.00113e+09	2.08524e+09	2.21174e+09	2.09657e+09	2.04172e+09	1.73908e+09	1.95541e+09	2.01312e+09	2.21254e+09	1.86663e+09	3.16951e+09	1.69798e+09	2.11314e+09	1.69176e+09	1.36998e+09	1.32709e+09	1.29403e+09
PE(16:0/18:1)	0.99797	B(ii)			483.493	718.536	POS	4.72368e+08	2.86223e+08	3.35019e+08	2.70054e+08	6.39448e+08	3.17586e+08	2.90371e+08	2.31637e+08	3.92346e+08	4.4741e+08	4.25155e+08	2.96742e+08	2.72067e+08	4.28681e+08	3.35291e+08	2.62334e+08	6.76781e+08	3.48161e+08	2.5492e+08	3.13091e+08	2.50915e+08	4.35845e+08	3.64234e+08	3.70545e+08	6.61062e+08	6.87675e+08	6.87846e+08	6.78468e+08
PE(16:0/18:3)	0.997712	B(ii)			237.376	714.506	POS	8.21292e+06	3.08353e+06	1.87643e+06	2.37853e+06	9.35521e+06	7.02388e+06	9.53956e+06	1.29685e+07	6.51099e+06	5.95006e+06	6.24304e+06	7.28089e+06	4.52027e+06	1.14326e+07	1.61448e+07	6.33312e+06	1.40813e+07	1.27248e+07	7.35613e+06	1.04253e+07	249200	8.33554e+06	1.32585e+07	5.30423e+06	1.53441e+07	1.54263e+07	1.54261e+07	1.53441e+07
SHexCer(d41:0)	0.997509	B(ii)			502.014	878.649	NEG	1.86627e+07	1.4737e+07	1.58124e+07	1.44535e+07	1.51126e+07	1.21848e+07	1.48686e+07	1.21661e+07	1.47993e+07	1.30322e+07	1.71458e+07	1.33898e+07	1.69474e+07	1.28898e+07	1.69603e+07	1.28979e+07	1.54503e+07	1.32111e+07	1.21849e+07	1.58538e+07	7.69043e+06	1.60765e+07	1.49377e+07	1.74481e+07	1.4443e+07	1.44674e+07	1.25225e+07	1.43353e+07
PE(16:0/18:2)	0.99725	B(ii)			431.68	716.53	POS	2.89934e+07	1.90462e+07	1.01006e+07	8.25502e+06	2.44277e+07	1.80344e+07	2.2285e+07	1.51894e+07	2.23239e+07	1.38916e+07	2.46405e+07	2.63208e+07	1.29756e+07	2.22009e+07	2.60655e+07	1.24959e+07	3.61702e+07	3.13842e+07	1.42187e+07	2.55327e+07	6.17988e+06	2.52551e+07	1.7491e+07	1.52531e+07	3.73999e+07	3.88702e+07	3.9408e+07	3.8778e+07
PC(22:6e/17:2)	0.99632	B(ii)			373.887	802.595	POS	7.28328e+06	3.24678e+06	5.29091e+06	3.85564e+06	1.46614e+07	3.48855e+06	4.41978e+06	3.9023e+06	7.21734e+06	8.27053e+06	8.35083e+06	3.22232e+06	3.88121e+06	1.19753e+07	5.18964e+06	5.28741e+06	1.524e+07	3.51447e+06	3.46395e+06	4.03034e+06	7.0403e+06	5.66387e+06	5.00518e+06	8.46184e+06	1.66625e+07	1.73155e+07	1.76609e+07	1.69289e+07
PMeOH(18:1/18:1)	0.996235	B(ii)			396.133	732.545	POS	5.12932e+06	1.83677e+06	1.04634e+06	793215	9.10248e+06	2.68014e+06	1.41798e+06	2.23089e+06	3.32711e+06	2.42328e+06	3.59901e+06	3.78609e+06	1.95519e+06	5.00738e+06	2.89862e+06	1.055e+06	9.27245e+06	2.32572e+06	1.62349e+06	3.27465e+06	203634	5.00563e+06	1.64624e+06	2.18782e+06	9.07983e+06	9.08123e+06	9.22385e+06	9.70126e+06
PC(14:1e/4:0)	0.996197	B(ii)			58.8591	522.342	POS	0	0	0	28561.2	23861.3	0	22994	0	0	23633.5	17382.8	26951.5	74072.5	35212	21005	0	126543	0	0	23524.4	0	0	45302.1	28236.7	93170.8	116430	87082.8	115429
PE(18:1/18:3)	0.996059	B(ii)			305.433	740.52	POS	1.95122e+06	664192	1.33932e+06	805138	5.27529e+06	943074	1.46624e+06	997106	3.18844e+06	3.94805e+06	3.01892e+06	1.95416e+06	1.12423e+06	4.42203e+06	1.45197e+06	1.0972e+06	6.91843e+06	1.19592e+06	941059	1.14192e+06	1.19343e+06	3.84886e+06	2.42149e+06	3.57479e+06	7.94198e+06	8.61555e+06	7.94608e+06	8.04981e+06
PE(18:0/18:1)	0.995938	B(ii)			526.404	746.568	POS	1.15546e+07	7.12961e+06	7.8032e+06	4.28129e+06	1.73237e+07	7.94065e+06	7.72738e+06	8.27597e+06	1.25142e+07	1.21645e+07	1.06876e+07	5.16045e+06	7.79538e+06	1.41508e+07	7.19498e+06	7.91047e+06	2.01941e+07	7.68357e+06	5.74828e+06	5.91681e+06	8.33552e+06	9.72272e+06	1.06891e+07	1.31933e+07	2.40578e+07	2.44242e+07	2.43112e+07	2.31811e+07
PE(18:1/18:2)	0.994633	B(ii)			453.318	742.536	POS	1.62675e+08	1.11364e+08	1.06001e+08	8.49977e+07	2.21402e+08	9.27625e+07	4.36848e+07	5.94329e+07	8.80644e+07	1.04032e+08	1.06651e+08	8.55471e+07	6.38301e+07	1.1298e+08	6.31138e+07	6.35656e+07	1.54839e+08	7.05513e+07	5.82133e+07	7.28514e+07	6.86308e+07	9.92072e+07	4.68295e+07	9.52426e+07	1.73143e+08	1.79901e+08	1.7986e+08	1.77444e+08
TAG(18:1/18:2/22:0)	0.994281	B(ii)			777.46	958.879	POS	4.70759e+07	4.21738e+07	4.44239e+07	3.24358e+07	8.0845e+07	4.54423e+07	3.8163e+07	3.72776e+07	4.97155e+07	4.38384e+07	5.14545e+07	4.71851e+07	4.64247e+07	6.17026e+07	3.98985e+07	4.27007e+07	1.24599e+08	3.85501e+07	4.60814e+07	4.15948e+07	4.28501e+07	4.80742e+07	4.99552e+07	5.55841e+07	1.06506e+08	9.56325e+07	9.56382e+07	9.81084e+07
SQDG(18:1/18:1)	0.993842	B(ii)			322.171	845.544	NEG	1.70762e+06	1.84416e+06	2.87883e+06	1.86933e+06	3.41264e+06	2.37538e+06	2.3368e+06	3.89276e+06	2.29667e+06	2.31444e+06	2.54854e+06	1.83481e+06	2.20136e+06	2.89551e+06	2.83039e+06	2.86843e+06	1.38483e+06	2.22517e+06	2.28903e+06	2.18321e+06	2.80591e+06	2.6529e+06	2.1719e+06	2.47924e+06	2.79802e+06	2.61795e+06	2.52936e+06	2.74546e+06
TAG(16:0/18:0/18:0)	0.993818	B(ii)			796.475	880.832	POS	6.16245e+07	6.15854e+07	4.97937e+07	4.26924e+07	1.04622e+08	6.07692e+07	5.19633e+07	5.90965e+07	6.82363e+07	5.39465e+07	6.45614e+07	6.6124e+07	6.05058e+07	6.72188e+07	6.50904e+07	5.77004e+07	8.04934e+07	3.01432e+07	6.10995e+07	3.73899e+07	3.20875e+07	3.84549e+07	6.23277e+07	5.94389e+07	5.37814e+07	5.53617e+07	5.53645e+07	4.42229e+07
OxPE(18:1/18:1+1O(1Cyc))	0.993518	B(ii)			213.092	756.521	NEG	34422.2	48581.1	87972.1	77971.4	14685.4	76426.1	87661.7	92559.8	97489.2	73309	57004.4	76926	101879	86879.1	57751.1	80856.4	82982.6	9401.83	61667.2	84968.9	86133.1	89683.9	82377.7	62333.6	71144	56664.9	63181.1	56562.1
TAG(18:1/18:1/20:0)	0.993514	B(ii)			851.889	932.86	POS	5.82948e+07	5.00667e+07	6.45098e+07	5.0316e+07	6.26743e+07	6.97654e+07	6.38882e+07	7.15326e+07	7.1276e+07	6.82068e+07	7.7444e+07	7.09463e+07	6.84262e+07	7.98333e+07	6.43858e+07	6.99384e+07	3.88777e+08	8.49787e+07	3.1801e+08	7.46768e+07	8.49725e+07	6.05748e+07	4.44976e+07	9.18535e+07	2.91191e+07	2.90389e+07	2.60548e+07	9.82862e+06
TAG(16:0/16:0/20:0)	0.993439	B(ii)			704.214	885.792	POS	1.88483e+08	1.92236e+08	1.59142e+08	1.39164e+08	2.1128e+08	2.04165e+08	1.92134e+08	2.09763e+08	1.99068e+08	1.82491e+08	1.89584e+08	1.73788e+08	2.13837e+08	2.21812e+08	2.27645e+08	2.14916e+08	2.29321e+08	2.22297e+08	1.95649e+08	2.55864e+08	1.92491e+08	2.1681e+08	1.94722e+08	2.09042e+08	2.19438e+08	2.31201e+08	2.24184e+08	2.18865e+08
PMeOH(18:2/18:2)	0.993356	B(ii)			269.483	709.481	NEG	3.60523e+07	4.56698e+07	2.37473e+07	3.22419e+07	4.46205e+07	3.16607e+07	2.71584e+07	5.23129e+07	2.38019e+07	1.729e+07	2.47352e+07	4.83923e+07	3.43962e+07	4.07547e+07	3.91909e+07	3.83088e+07	3.18046e+07	4.29768e+07	4.92265e+07	6.86018e+07	1.65595e+07	2.80766e+07	1.1271e+07	1.76701e+07	4.60718e+07	3.56268e+07	4.61473e+07	4.61689e+07
TAG(18:0/18:1/22:0)	0.993001	B(ii)			850.196	962.908	POS	2.6348e+08	2.21414e+08	2.06685e+08	1.241e+08	2.34855e+08	1.83506e+08	1.53206e+08	1.35457e+08	1.19509e+08	1.49734e+08	2.35908e+08	1.99409e+08	1.72976e+08	1.55545e+08	1.60248e+08	1.62299e+08	1.58513e+08	1.87423e+08	1.77637e+08	1.78548e+08	2.12099e+08	1.99032e+08	1.17476e+08	1.86902e+08	5.5402e+07	6.11826e+07	7.14392e+07	5.76088e+07
TAG(16:0/18:1/18:2)	0.992926	B(ii)			957.264	874.783	POS	9.8453e+07	2.10903e+08	1.16097e+08	7.38396e+07	1.99329e+07	1.17664e+08	1.36155e+08	9.60504e+07	1.10831e+08	1.11536e+08	1.80069e+08	1.22054e+08	1.27995e+08	4.53375e+07	7.68287e+07	8.86758e+07	1.26356e+07	1.36519e+08	3.10298e+08	1.14766e+08	1.33457e+08	6.90283e+07	6.11119e+07	1.00445e+07	2.18947e+06	2.35147e+06	2.0991e+06	2.10255e+06
PA(18:1/18:1)	0.992387	B(ii)			389.066	699.498	NEG	2.44964e+07	1.95188e+07	2.73129e+07	2.43393e+07	2.78733e+07	3.37522e+07	6.77779e+06	2.19208e+07	1.61834e+07	1.34286e+07	2.56163e+07	1.02907e+07	2.19995e+07	1.58056e+07	2.22114e+07	1.91528e+07	1.70105e+07	1.85987e+07	9.77078e+06	1.72037e+07	2.04259e+07	2.24361e+07	3.30457e+07	1.7377e+07	1.97214e+07	2.01988e+07	1.97326e+07	2.12327e+07
PC(14:0/14:0)	0.991932	B(ii)			147.847	678.494	POS	7.39797e+06	9.64909e+06	8.32045e+06	7.4187e+06	1.04863e+07	6.64822e+06	6.93653e+06	4.98229e+06	7.84307e+06	8.53956e+06	7.63328e+06	2.16369e+07	6.88387e+06	1.45792e+07	5.71684e+06	1.04174e+07	1.51543e+07	1.13019e+07	1.15688e+07	9.70487e+06	4.96637e+06	1.28063e+07	1.47301e+07	1.36647e+07	1.67337e+07	1.7119e+07	1.75826e+07	1.76205e+07
TAG(14:0/18:1/18:2)	0.991329	B(ii)			731.293	846.753	POS	1.72254e+08	1.93664e+08	1.57227e+08	1.5254e+08	2.53759e+08	1.6065e+08	1.08108e+08	1.06395e+08	1.07825e+08	1.18216e+08	1.16764e+08	1.96447e+08	1.22726e+08	1.16231e+08	8.75848e+07	9.88895e+07	2.47159e+08	9.03657e+07	1.3466e+08	1.00503e+08	1.11031e+08	1.1262e+08	1.50651e+08	1.57163e+08	1.5607e+08	1.54074e+08	1.50453e+08	1.50241e+08
TAG(18:0/18:0/18:0)	0.991133	B(ii)			812.809	908.863	POS	7.66848e+07	7.29244e+07	6.04666e+07	5.10669e+07	1.06664e+08	6.82572e+07	6.59315e+07	7.69955e+07	7.19017e+07	6.61482e+07	8.04752e+07	7.5755e+07	7.78983e+07	9.44093e+07	8.22949e+07	7.6764e+07	6.99968e+07	8.13794e+07	7.51198e+07	7.99541e+07	6.52446e+07	7.47625e+07	6.14735e+07	7.77834e+07	5.07489e+07	5.18531e+07	5.18499e+07	4.55174e+07
PE(18:0/18:2)	0.990952	B(ii)			489.004	744.554	POS	2.40189e+08	1.25556e+08	1.74981e+08	1.17106e+08	3.64399e+08	1.7698e+08	1.49648e+08	1.32731e+08	1.9263e+08	2.10482e+08	1.98094e+08	1.2678e+08	1.41136e+08	2.17956e+08	1.75397e+08	1.49886e+08	3.36621e+08	1.531e+08	1.13687e+08	1.34145e+08	1.65373e+08	2.00343e+08	1.91502e+08	1.97565e+08	3.64123e+08	3.72285e+08	3.57501e+08	3.74881e+08
BMP(26:0/26:0)	0.990515	B(ii)			616.402	1020.84	POS	3.30436e+09	3.28855e+09	2.539e+09	2.8829e+09	2.49487e+09	2.60705e+09	1.76579e+09	2.08267e+09	1.95255e+09	1.63252e+09	1.95959e+09	2.43297e+09	1.94668e+09	1.90279e+09	2.64885e+09	1.88745e+09	1.98801e+09	2.34371e+09	1.95356e+09	2.51234e+09	1.6037e+09	2.08993e+09	1.40949e+09	1.3493e+09	2.01051e+09	2.03902e+09	2.03988e+09	1.97121e+09
PC(16:0/16:0)	0.990004	B(ii)			469.762	734.569	POS	7.12902e+07	4.53976e+07	3.34903e+07	2.96571e+07	8.91766e+07	5.69325e+07	4.69881e+07	5.62834e+07	7.54549e+07	5.00189e+07	5.65911e+07	6.48936e+07	4.71536e+07	8.24428e+07	7.74062e+07	4.00391e+07	1.4141e+08	5.89987e+07	5.14297e+07	6.88686e+07	2.2145e+07	8.89147e+07	4.57716e+07	6.289e+07	1.30789e+08	1.37319e+08	1.32342e+08	1.30811e+08
PC(16:2e/22:6)	0.989654	B(ii)			225.187	788.543	POS	2.79349e+06	1.49319e+06	1.51663e+06	1.66197e+06	7.97402e+06	853407	1.28485e+06	838964	2.72466e+06	4.63314e+06	3.763e+06	2.9121e+06	1.36607e+06	6.09339e+06	1.90887e+06	1.13795e+06	1.22747e+07	1.05818e+06	1.13546e+06	1.41827e+06	1.97286e+06	4.78105e+06	2.8666e+06	4.51118e+06	1.14382e+07	1.16442e+07	1.1979e+07	1.19793e+07
TAG(18:1/18:2/19:1)	0.989513	B(ii)			761.937	914.817	POS	2.96968e+07	3.09077e+07	3.00767e+07	3.36467e+07	9.79586e+07	3.01365e+07	2.79506e+07	2.62103e+07	3.96574e+07	3.55455e+07	3.51636e+07	3.37176e+07	2.69228e+07	5.22533e+07	2.77192e+07	4.10453e+07	1.12021e+08	2.34796e+07	2.84558e+07	2.95245e+07	2.83874e+07	3.9276e+07	4.27525e+07	3.82304e+07	7.58106e+07	7.78353e+07	7.8004e+07	6.97531e+07
TAG(14:0/16:0/18:2)	0.989335	B(ii)			729.731	820.737	POS	5.20558e+07	6.10012e+07	4.49546e+07	4.55157e+07	7.4325e+07	4.21405e+07	2.90008e+07	2.82694e+07	2.83499e+07	3.13371e+07	3.31823e+07	5.90988e+07	4.0963e+07	2.8762e+07	2.64506e+07	2.46014e+07	6.85567e+07	2.35105e+07	3.91977e+07	2.9424e+07	3.08311e+07	2.98785e+07	4.38026e+07	3.95654e+07	4.27594e+07	4.63961e+07	4.17491e+07	4.10064e+07
TAG(18:1/18:1/22:0)	0.989167	B(ii)			893.288	960.893	POS	1.11153e+08	1.07089e+08	9.81713e+07	7.43611e+07	7.50145e+07	7.75046e+07	7.5489e+07	8.03542e+07	7.47668e+07	8.35985e+07	9.64694e+07	9.55543e+07	1.05307e+08	9.38732e+07	8.28981e+07	8.9471e+07	7.06324e+07	9.97694e+07	1.2631e+08	1.06633e+08	1.20849e+08	8.21644e+07	5.25456e+07	1.17423e+08	1.4556e+07	1.30792e+07	1.81714e+07	1.32722e+07
TAG(16:0/16:0/18:1)	0.989163	B(ii)			643.49	855.734	POS	6.18239e+07	6.81295e+07	7.89075e+07	5.13248e+07	6.73984e+07	6.47471e+07	1.02592e+08	1.08516e+08	1.01937e+08	1.03812e+08	1.03894e+08	1.05485e+08	1.16997e+08	9.51679e+07	8.84718e+07	8.79546e+07	1.26606e+08	1.00789e+08	1.10504e+08	9.52125e+07	1.06393e+08	1.08681e+08	1.20973e+08	1.30029e+08	9.54476e+07	9.93623e+07	9.93849e+07	9.77477e+07
TAG(19:0/19:0/19:1)	0.98829	B(ii)			823.327	948.893	POS	3.97905e+07	4.18319e+07	3.57944e+07	3.51802e+07	7.35143e+07	3.43158e+07	3.50099e+07	3.40788e+07	4.03098e+07	3.50056e+07	4.32001e+07	3.73022e+07	3.94204e+07	4.82364e+07	3.83469e+07	4.11075e+07	6.31917e+07	3.61893e+07	4.20675e+07	3.73103e+07	4.23436e+07	3.83956e+07	3.42571e+07	4.85841e+07	3.42499e+07	3.58873e+07	3.55139e+07	3.12909e+07
TAG(17:0/18:0/18:1)	0.98779	B(ii)			792.509	892.832	POS	2.51806e+07	2.66789e+07	2.13285e+07	2.7553e+07	4.74321e+07	2.32254e+07	2.53734e+07	2.66087e+07	2.73043e+07	2.60554e+07	2.57771e+07	2.39703e+07	2.59347e+07	3.21371e+07	2.74824e+07	2.53358e+07	5.00094e+07	2.22309e+07	2.26114e+07	2.98651e+07	2.17213e+07	2.59072e+07	2.69433e+07	2.83997e+07	3.75974e+07	3.81605e+07	3.83803e+07	3.40345e+07
TAG(18:1/19:0/19:2)	0.987478	B(ii)			624.657	935.808	POS	1.67432e+09	1.83381e+09	1.83619e+09	1.69626e+09	1.61469e+09	2.21872e+09	2.24732e+09	2.20363e+09	1.81666e+09	1.97918e+09	1.39984e+08	1.59046e+09	2.22733e+09	1.79897e+09	2.35141e+09	2.2305e+09	1.7233e+09	2.01885e+09	1.72432e+09	1.94972e+09	2.31117e+09	1.9334e+09	1.62845e+09	2.06358e+09	1.56112e+09	1.6217e+09	1.58207e+09	1.54138e+09
TAG(18:1/18:2/20:0)	0.985684	B(ii)			790.537	930.849	POS	2.51732e+09	2.51522e+09	2.537e+09	2.04516e+09	2.56204e+09	2.39396e+09	2.29795e+09	2.21935e+09	2.52362e+09	2.74793e+09	2.47671e+09	2.5646e+09	2.60004e+09	2.51265e+09	2.39904e+09	2.47911e+09	2.83571e+09	2.00731e+09	2.5329e+09	2.47056e+09	2.50682e+09	2.41805e+09	2.42706e+09	2.89836e+09	2.55945e+09	2.63195e+09	2.61529e+09	2.50519e+09
TAG(18:2/18:2/20:0)	0.985254	B(ii)			810.803	928.832	POS	1.1975e+07	1.30374e+07	1.04208e+07	7.10557e+06	1.6531e+07	9.34654e+06	9.64124e+06	9.21834e+06	1.10044e+07	9.72233e+06	1.11883e+07	1.46092e+07	1.20967e+07	1.22907e+07	7.31983e+06	9.30779e+06	2.43503e+07	8.35795e+06	1.23641e+07	9.57988e+06	1.61452e+07	1.05735e+07	1.10835e+07	1.61431e+07	1.55022e+07	1.73042e+07	1.62373e+07	1.54199e+07
PC(18:2/18:2)	0.985235	B(ii)			280.215	782.568	POS	9.51814e+06	2.50828e+06	3.6272e+06	2.85374e+06	2.71128e+07	2.21234e+06	3.00226e+06	2.35992e+06	7.81734e+06	1.33234e+07	9.58865e+06	4.69743e+06	3.40176e+06	1.54821e+07	4.09176e+06	3.0396e+06	2.3023e+07	2.84151e+06	3.17148e+06	2.97471e+06	4.64265e+06	8.74087e+06	6.21291e+06	1.06233e+07	3.29277e+07	3.68578e+07	3.29465e+07	3.35393e+07
TAG(16:0/16:0/16:0)	0.985012	B(ii)			762.737	824.77	POS	1.75241e+07	1.85811e+07	1.52753e+07	1.48455e+07	4.43595e+07	1.66712e+07	1.43871e+07	1.70089e+07	1.93152e+07	1.57469e+07	2.28989e+07	2.09075e+07	1.70502e+07	2.22408e+07	1.63038e+07	1.55558e+07	5.64418e+07	1.70131e+07	1.63208e+07	2.32398e+07	1.35248e+07	2.28395e+07	2.79641e+07	1.6566e+07	3.35553e+07	3.31557e+07	3.20831e+07	3.02386e+07
PMeOH(14:1/14:1)	0.984772	B(ii)			130.457	601.395	NEG	2.32186e+07	2.25741e+07	1.7442e+07	1.93747e+07	1.85875e+07	1.62035e+07	1.59233e+07	2.20203e+07	2.06197e+07	1.68621e+07	2.1474e+07	2.88882e+07	2.17783e+07	2.02964e+07	2.85373e+07	1.77183e+07	2.80596e+07	2.58182e+07	3.14795e+07	3.10476e+07	1.80466e+07	2.35957e+07	1.44185e+07	1.70607e+07	2.32462e+07	2.22931e+07	2.26388e+07	2.23828e+07
OxPE(18:1/18:0+1O(1Cyc))	0.984319	B(ii)			332.7	758.543	NEG	3.43041e+07	2.61278e+07	2.26031e+07	3.67668e+07	3.07297e+07	3.33308e+07	3.41289e+07	3.73144e+07	3.11236e+07	3.61785e+07	3.24525e+07	3.91377e+07	3.3623e+07	1.8593e+07	3.52076e+07	3.36516e+07	3.2489e+07	3.53048e+07	2.01405e+07	3.48245e+07	3.12376e+07	4.07693e+07	3.12235e+07	3.25677e+07	3.70478e+07	3.6736e+07	3.73038e+07	3.6533e+07
TAG(17:1/18:1/18:2)	0.983875	B(ii)			704.214	886.793	POS	1.28343e+08	1.26727e+08	1.00411e+08	8.95105e+07	1.37688e+08	1.27858e+08	1.27949e+08	1.35479e+08	1.39345e+08	1.25335e+08	1.23311e+08	1.17408e+08	1.37449e+08	1.40448e+08	1.37466e+08	1.34362e+08	1.48834e+08	1.42456e+08	1.2621e+08	1.63325e+08	1.34155e+08	1.43011e+08	1.2591e+08	1.38194e+08	1.40309e+08	1.44663e+08	1.4358e+08	1.3753e+08
TAG(18:1/18:2/21:0)	0.983306	B(ii)			794.141	944.865	POS	6.56978e+07	6.48799e+07	6.244e+07	5.92326e+07	1.55845e+08	6.26187e+07	6.3043e+07	6.24495e+07	6.89318e+07	6.8652e+07	6.96939e+07	7.01174e+07	6.73882e+07	6.61786e+07	6.36492e+07	6.38977e+07	1.17527e+08	5.26648e+07	6.86122e+07	6.76029e+07	6.33753e+07	7.13189e+07	6.78529e+07	6.69153e+07	6.6624e+07	6.63741e+07	6.35518e+07	5.87072e+07
TAG(16:0/18:0/18:1)	0.983304	B(ii)			825.354	878.812	POS	2.41954e+07	2.43032e+07	2.07388e+07	2.07569e+07	3.18932e+07	2.24023e+07	2.37075e+07	2.12086e+07	2.07264e+07	2.06339e+07	2.3665e+07	2.27856e+07	2.39635e+07	2.59903e+07	2.32956e+07	2.49982e+07	4.86689e+07	2.68433e+07	2.78016e+07	2.36611e+07	2.86593e+07	2.13773e+07	2.06065e+07	2.67116e+07	2.28996e+07	2.11474e+07	2.15921e+07	2.09136e+07
LPE(18:1)	0.982844	B(ii)			92.3172	480.308	POS	1.15846e+06	380803	242959	221730	3.93617e+06	339165	1.37196e+06	795791	3.01777e+06	3.05721e+06	3.22584e+06	1.36154e+06	1.20786e+06	5.80927e+06	2.42807e+06	1.41682e+06	1.08931e+07	1.30076e+06	895832	1.2632e+06	1.25759e+06	3.6252e+06	4.57095e+06	4.64929e+06	1.17193e+07	1.1721e+07	1.18897e+07	1.18903e+07
PG(25:0/26:1)	0.982612	B(ii)			591.139	1004.85	POS	2.47986e+08	2.30028e+08	2.25251e+08	1.74109e+08	2.46585e+08	2.44446e+08	2.23397e+08	2.01482e+08	1.92399e+08	2.36995e+08	2.24446e+08	2.27419e+08	2.2062e+08	2.14944e+08	2.11099e+08	1.89343e+08	2.5156e+08	2.01478e+08	1.8542e+08	2.25153e+08	1.83597e+08	2.15399e+08	1.78678e+08	1.99499e+08	2.76432e+08	2.91496e+08	2.91528e+08	2.83696e+08
PE(7:0/25:0)	0.982612	B(ii)			460.392	692.521	POS	2.5747e+07	2.38569e+07	1.11813e+07	1.62671e+07	7.56784e+06	2.97358e+07	3.07835e+07	4.14364e+07	1.63312e+07	1.21774e+07	2.4021e+07	3.47073e+07	1.35781e+07	1.46616e+07	3.49504e+07	1.72709e+07	8.92601e+06	3.90885e+07	1.70253e+07	2.81866e+07	3.85099e+06	2.06161e+07	7.70536e+06	6.58124e+06	6.98302e+06	6.97711e+06	6.97931e+06	6.52588e+06
PE(8:0/26:1)	0.982612	B(ii)			440.184	718.536	POS	2.48605e+08	9.51408e+07	8.6843e+07	9.43782e+07	3.90051e+07	2.56387e+08	2.46867e+08	2.75831e+08	1.63774e+08	7.9574e+07	1.6936e+08	1.98403e+08	7.74319e+07	1.5077e+08	3.60872e+08	9.40999e+07	7.10783e+07	3.26346e+08	1.01099e+08	7.29258e+07	3.3872e+07	1.90233e+08	5.6871e+07	6.1647e+07	5.79701e+07	8.88547e+07	5.69986e+07	6.56253e+07
PE(17:2/22:6)	0.982612	B(ii)			224.706	774.526	POS	7.40221e+06	1.45151e+06	148291	543508	6.31475e+06	529762	1.92751e+06	1.13745e+06	7.02746e+06	7.58273e+06	6.91298e+06	3.79234e+06	1.0531e+06	1.33556e+06	1.29477e+06	1.45555e+06	3.99501e+06	909294	417936	888598	1.25905e+06	3.02209e+06	3.17763e+06	3.84959e+06	6.28335e+06	2.99227e+06	3.13602e+06	5.81204e+06
TAG(16:0/18:1/18:1)	0.98222	B(ii)			764.261	876.801	POS	3.89584e+09	4.665e+09	3.52143e+09	3.60162e+09	4.53675e+09	4.60255e+09	4.20866e+09	4.74288e+09	4.0314e+09	3.77272e+09	3.9183e+09	4.71378e+09	4.24892e+09	4.48531e+09	4.52084e+09	4.81696e+09	5.28685e+09	2.97136e+09	3.34987e+09	3.25404e+09	4.30427e+09	4.00085e+09	3.02186e+09	4.00011e+09	4.184e+09	4.28514e+09	3.99405e+09	3.97672e+09
TAG(18:1/20:0/20:0)	0.981776	B(ii)			781.196	962.907	POS	9.73752e+07	9.96458e+07	7.08006e+07	6.9401e+07	1.37422e+08	8.86876e+07	8.32834e+07	6.63046e+07	1.89442e+08	8.36495e+07	1.0194e+08	9.6233e+07	6.36816e+07	2.15137e+08	9.66017e+07	9.45889e+07	1.31627e+08	8.66622e+07	8.06569e+07	1.88575e+08	8.6817e+07	2.02647e+08	9.94624e+07	8.91147e+07	1.04398e+08	1.09436e+08	1.06431e+08	1.043e+08
DAG(18:1/18:1)	0.981655	B(ii)			544.146	638.563	POS	1.48236e+07	1.57715e+07	1.25533e+07	1.1306e+07	1.17891e+07	1.05122e+07	1.26833e+07	1.10637e+07	8.1879e+06	1.3665e+07	9.80743e+06	1.47191e+07	1.36845e+07	1.1474e+07	9.63662e+06	1.01645e+07	8.10114e+06	1.07874e+07	1.90547e+07	1.36533e+07	1.2303e+07	1.13404e+07	1.00565e+07	1.91714e+07	5.84558e+06	5.76922e+06	6.05291e+06	5.76934e+06
TAG(18:0/18:1/18:1)	0.981203	B(ii)			784.312	904.833	POS	6.37172e+09	6.04355e+09	5.80801e+09	5.60008e+09	7.22632e+09	6.24062e+09	5.6209e+09	5.82312e+09	6.32108e+09	5.70476e+09	6.14474e+09	6.19775e+09	6.59084e+09	7.40732e+09	6.91617e+09	6.88958e+09	6.53093e+09	6.02245e+09	5.98498e+09	6.16701e+09	5.86585e+09	6.08434e+09	5.77392e+09	6.46155e+09	6.17193e+09	6.3012e+09	6.26103e+09	6.04606e+09
TAG(16:0/17:0/18:1)	0.980901	B(ii)			777.973	864.801	POS	1.32838e+07	1.70866e+07	1.08017e+07	1.68957e+07	3.53869e+07	1.50868e+07	1.44778e+07	1.61016e+07	1.68486e+07	1.39893e+07	1.45664e+07	1.76281e+07	1.4824e+07	1.63897e+07	1.54904e+07	1.6634e+07	5.97586e+07	1.35403e+07	1.68087e+07	1.79689e+07	1.31554e+07	1.72996e+07	1.66499e+07	1.2547e+07	4.54018e+07	4.80771e+07	4.67917e+07	4.50213e+07
PC(11:0/26:1)	0.979282	B(ii)			452.647	802.625	POS	3.91817e+06	4.12131e+06	4.2571e+06	3.88857e+06	3.73715e+06	4.14346e+06	6.09136e+06	3.98228e+06	4.25766e+06	9.67114e+06	4.47737e+06	4.85366e+06	6.18097e+06	4.80387e+06	5.6823e+06	4.76665e+06	7.31806e+06	4.43379e+06	3.7669e+06	4.81231e+06	1.21446e+06	5.17756e+06	7.35427e+06	5.18158e+06	4.65309e+06	5.34832e+06	5.33961e+06	5.3488e+06
TAG(19:1/19:1/19:1)	0.977888	B(ii)			779.648	944.858	POS	1.08353e+07	1.49394e+07	7.84262e+06	7.2536e+06	2.42007e+07	8.91611e+06	8.46126e+06	7.12632e+06	1.40785e+07	9.92476e+06	1.1372e+07	9.9312e+06	9.13959e+06	1.1872e+07	9.57608e+06	8.21941e+06	3.21866e+07	8.06555e+06	9.66008e+06	1.07479e+07	1.27016e+07	1.00433e+07	1.05569e+07	9.28749e+06	2.67501e+07	2.7829e+07	3.14415e+07	2.25996e+07
TAG(12:1/12:1/12:1)	0.977888	B(ii)			424.18	650.534	POS	7.24486e+07	8.34502e+07	6.42717e+07	7.66471e+07	5.72059e+07	7.78558e+07	8.46347e+07	6.29881e+07	7.31184e+07	6.78389e+07	7.08346e+07	1.19893e+08	8.51935e+07	9.13593e+07	7.27682e+07	8.3101e+07	6.23112e+07	9.17865e+07	8.41354e+07	9.55833e+07	6.26201e+07	1.02668e+08	7.48773e+07	9.33282e+07	6.69332e+07	7.15754e+07	7.15659e+07	7.1557e+07
PMeOH(16:0/18:3)	0.975355	B(ii)			231.286	702.505	POS	1.51631e+07	4.32115e+06	2.94168e+06	2.45582e+06	4.70435e+07	5.44398e+06	5.69228e+06	5.09542e+06	1.94458e+07	1.9928e+07	1.92387e+07	1.59687e+07	6.08882e+06	3.30928e+07	1.11243e+07	3.51326e+06	8.10035e+07	5.52138e+06	3.89227e+06	7.1295e+06	2.35411e+06	2.72887e+07	1.77455e+07	1.84818e+07	7.94143e+07	8.19028e+07	8.1884e+07	8.18726e+07
PMeOH(18:1/18:3)	0.97525	B(ii)			239.923	728.521	POS	2.00713e+07	5.24493e+06	3.47821e+06	2.73549e+06	6.11173e+07	8.16595e+06	7.3591e+06	6.98341e+06	2.51743e+07	2.27821e+07	2.41169e+07	1.70158e+07	7.53605e+06	4.21842e+07	1.61215e+07	4.85021e+06	9.90131e+07	6.97744e+06	5.0731e+06	7.68406e+06	3.07359e+06	3.58965e+07	2.09559e+07	2.5649e+07	1.05218e+08	1.05259e+08	1.06653e+08	1.12378e+08
TAG(18:0/18:0/18:1)	0.975184	B(ii)			826.067	906.845	POS	2.70422e+07	2.70175e+07	7.63907e+06	2.17766e+07	4.39813e+07	2.43647e+07	2.40187e+07	7.20952e+07	2.93204e+07	2.69703e+07	2.90109e+07	2.61871e+07	2.71386e+07	3.53359e+07	1.74497e+08	1.73863e+08	6.19953e+07	1.99371e+08	3.06563e+07	2.71579e+07	2.99064e+07	2.64976e+07	1.00494e+08	2.62947e+07	3.09649e+07	3.14527e+07	2.99465e+07	2.52422e+07
PC(17:1/17:1)	0.975156	B(ii)			454.61	758.569	POS	4.24296e+07	2.65018e+07	2.69608e+07	2.40778e+07	5.20295e+07	1.86159e+07	1.59064e+07	1.43428e+07	2.24416e+07	4.3507e+07	3.45464e+07	2.59804e+07	2.3145e+07	3.42985e+07	1.68124e+07	2.1856e+07	4.2381e+07	1.94187e+07	1.96438e+07	2.22601e+07	2.36549e+07	2.92713e+07	1.78586e+07	3.06949e+07	4.04837e+07	4.10565e+07	4.05217e+07	4.21416e+07
SQDG(16:0/16:0)	0.974024	B(ii)			305.424	793.512	NEG	2.45561e+06	1.75273e+06	1.97193e+06	3.05298e+06	2.5719e+06	1.8907e+06	2.2649e+06	3.29476e+06	2.47505e+06	1.23746e+06	4.06168e+06	2.15799e+06	3.22864e+06	1.89866e+06	3.09746e+06	2.31297e+06	2.24097e+06	2.4138e+06	1.67516e+06	2.36252e+06	2.91982e+06	1.91338e+06	2.09125e+06	2.23079e+06	2.50332e+06	2.19073e+06	2.17998e+06	1.66707e+06
TAG(15:0/18:1/18:2)	0.973745	B(ii)			765.837	860.778	POS	1.07969e+06	450968	398208	659245	942509	1.38536e+06	656997	336524	1.29902e+06	686337	793267	834613	1.59361e+06	221108	657070	736057	1.94913e+06	575820	479655	403165	399185	615176	213203	665288	1.98105e+06	1.64448e+06	2.10079e+06	1.91486e+06
PG(16:0/16:0)	0.973583	B(ii)			330.426	721.501	NEG	4.33586e+06	4.76483e+06	5.09298e+06	5.47863e+06	5.0802e+06	4.5702e+06	4.11496e+06	6.4799e+06	3.4073e+06	1.36959e+06	4.04055e+06	5.25924e+06	4.69807e+06	3.65182e+06	4.27876e+06	5.97238e+06	3.77724e+06	3.06598e+06	4.75684e+06	4.42738e+06	4.81507e+06	3.62049e+06	3.85696e+06	3.59877e+06	4.92714e+06	4.93324e+06	4.7208e+06	4.81665e+06
DAG(18:1/18:2)	0.972369	B(ii)			544.097	636.556	POS	1.54847e+08	1.71239e+08	1.3655e+08	1.13533e+08	1.17969e+08	1.1259e+08	1.42344e+08	1.22377e+08	9.3697e+07	1.43769e+08	1.15899e+08	1.57524e+08	1.48199e+08	1.13707e+08	9.67317e+07	1.01073e+08	8.05562e+07	1.16453e+08	1.88242e+08	1.37018e+08	1.52338e+08	1.13411e+08	1.04906e+08	2.11806e+08	7.044e+07	7.15258e+07	7.15443e+07	6.952e+07
TAG(18:3/18:3/19:1)	0.970673	B(ii)			525.374	913.748	POS	1.77881e+08	1.65253e+08	1.97671e+08	1.37317e+08	1.4462e+08	2.03161e+08	1.8509e+08	1.60637e+08	1.58205e+08	1.76541e+08	1.61775e+08	1.54286e+08	1.9986e+08	1.66589e+08	1.719e+08	1.83823e+08	1.30088e+08	1.71237e+08	1.57174e+08	1.41322e+08	2.05898e+08	1.59627e+08	1.3805e+08	1.74713e+08	1.35806e+08	1.40146e+08	1.39218e+08	1.37489e+08
DAG(18:2/18:2)	0.970435	B(ii)			511.141	634.539	POS	9.19165e+07	1.07314e+08	8.84917e+07	8.14036e+07	6.60295e+07	6.35977e+07	6.45837e+07	7.26838e+07	6.03923e+07	7.70436e+07	7.30404e+07	1.2542e+08	8.48018e+07	7.57016e+07	6.03174e+07	5.73722e+07	4.38474e+07	7.60312e+07	1.12609e+08	1.18755e+08	7.47766e+07	7.70267e+07	4.31996e+07	9.64074e+07	3.74273e+07	4.31174e+07	4.31552e+07	4.21985e+07
PC(20:3/20:3)	0.970401	B(ii)			121.446	834.585	POS	4.63166e+06	654581	740414	777036	2.09859e+07	541578	1.28241e+06	444348	6.1056e+06	8.35692e+06	6.48049e+06	2.40362e+06	849028	1.26017e+07	2.47298e+06	1.08776e+06	2.17651e+07	696743	250718	529326	1.2369e+06	6.59047e+06	5.9902e+06	9.78682e+06	2.77288e+07	2.75196e+07	2.81345e+07	2.81465e+07
PMeOH(17:1/17:1)	0.969965	B(ii)			390.062	704.522	POS	2.68517e+07	1.84945e+07	7.65151e+06	7.29718e+06	4.95109e+07	1.64042e+07	9.77412e+06	1.37127e+07	2.07142e+07	1.65674e+07	2.62152e+07	2.88585e+07	1.49058e+07	3.18503e+07	1.93702e+07	8.96031e+06	6.54255e+07	1.61457e+07	1.14373e+07	2.31027e+07	5.34878e+06	2.961e+07	1.20809e+07	1.91153e+07	6.24545e+07	6.38188e+07	6.43223e+07	6.43306e+07
DAG(16:0/18:1)	0.968102	B(ii)			538.927	612.547	POS	1.12762e+07	1.3455e+07	1.31787e+07	9.65934e+06	9.60409e+06	1.24151e+07	9.22851e+06	9.71827e+06	6.8409e+06	8.53407e+06	8.95262e+06	1.05491e+07	1.19088e+07	7.9453e+06	7.2328e+06	8.13189e+06	5.52199e+06	9.0576e+06	1.11636e+07	1.32217e+07	1.03495e+07	1.01102e+07	1.04848e+07	1.16338e+07	4.85902e+06	5.77995e+06	5.70805e+06	5.77717e+06
PC(16:3/24:4)	0.968087	B(ii)			225.593	832.568	POS	2.01063e+06	535785	691631	584703	6.75121e+06	280733	424261	513134	1.77252e+06	2.05493e+06	1.7675e+06	1.17917e+06	495111	2.78958e+06	1.04721e+06	286958	4.05028e+06	538822	593302	754977	559491	2.21395e+06	1.11557e+06	1.83206e+06	5.57649e+06	5.94392e+06	5.98807e+06	5.98703e+06
TAG(16:0/18:2/18:2)	0.967612	B(ii)			795.108	872.77	POS	1.83429e+07	1.09824e+07	6.81515e+06	4.28954e+06	1.29216e+07	6.49642e+06	4.93815e+06	6.90385e+06	6.39911e+06	7.74466e+06	8.85227e+06	1.21161e+07	9.27471e+06	8.56755e+06	4.73444e+06	9.81179e+06	1.97674e+07	5.048e+06	1.01802e+07	6.97899e+06	8.92337e+06	8.87473e+06	1.02043e+07	9.78845e+06	1.2911e+07	1.4347e+07	1.34809e+07	1.12889e+07
LPC(18:1)	0.967477	B(ii)			83.5815	566.345	NEG	1.41467e+07	9.89312e+06	1.53381e+07	1.47785e+07	1.45769e+07	1.1405e+07	2.6554e+07	2.79402e+07	2.92719e+07	2.55747e+07	2.63779e+07	2.55338e+07	3.47093e+07	3.41194e+07	3.94096e+07	3.85852e+07	3.11971e+07	3.22547e+07	3.36702e+07	3.06217e+07	4.31247e+07	2.82269e+07	3.84369e+07	3.77429e+07	3.12119e+07	2.98394e+07	2.99076e+07	3.00862e+07
PC(10:0/26:1)	0.96702	B(ii)			524.376	788.616	POS	1.85973e+08	1.15571e+08	1.11067e+08	1.01146e+08	2.65456e+08	1.06146e+08	1.1145e+08	1.07079e+08	1.50976e+08	1.74319e+08	1.78358e+08	1.01628e+08	1.21462e+08	2.04244e+08	1.562e+08	1.22186e+08	3.06613e+08	1.17234e+08	1.35037e+08	1.18449e+08	1.36371e+08	1.60769e+08	1.41374e+08	2.04206e+08	3.48778e+08	3.62497e+08	3.51726e+08	3.48798e+08
PE(16:0/22:6)	0.966809	B(ii)			210.43	764.505	POS	3.85641e+06	1.14027e+06	1.17343e+06	1.05802e+06	9.26309e+06	935814	812457	736049	3.71173e+06	5.19136e+06	4.09263e+06	3.81732e+06	1.18988e+06	7.1641e+06	1.62307e+06	654498	1.20749e+07	1.12635e+06	818780	1.36e+06	629054	5.38635e+06	2.75548e+06	4.04191e+06	1.27436e+07	1.27923e+07	1.43695e+07	1.30039e+07
TAG(16:0/18:1/21:0)	0.965903	B(ii)			808.688	920.863	POS	2.62785e+07	2.73676e+07	2.44254e+07	2.76681e+07	4.21068e+07	2.69348e+07	2.84686e+07	2.35968e+07	2.48276e+07	2.68678e+07	2.53392e+07	2.51515e+07	2.66125e+07	2.6315e+07	2.50647e+07	2.68527e+07	4.19877e+07	2.51498e+07	2.4793e+07	2.87266e+07	2.22603e+07	2.48924e+07	2.28626e+07	2.37984e+07	2.50695e+07	2.75321e+07	2.50085e+07	2.49758e+07
LPE(16:0)	0.965836	B(ii)			79.5765	452.278	NEG	1.11382e+07	1.22359e+07	1.77719e+07	1.82201e+07	1.4731e+07	1.07525e+07	2.92429e+06	2.55688e+06	2.96025e+06	3.11366e+06	2.91776e+06	2.79209e+06	2.81623e+06	3.96037e+06	3.37436e+06	4.24987e+06	3.53819e+06	2.57422e+06	3.82794e+06	2.6569e+06	4.43922e+06	2.97073e+06	3.80493e+06	4.00355e+06	3.35766e+06	3.32137e+06	3.31146e+06	3.28999e+06
TAG(16:0/18:5/21:4)	0.965321	B(ii)			635.389	909.714	POS	2.47403e+07	9.35538e+06	7.09286e+06	2.41284e+06	7.4434e+07	9.51344e+06	0	0	5.44544e+06	2.16023e+06	1.00016e+07	1.44682e+07	1.6901e+06	1.31373e+07	917604	0	7.58662e+07	2.1573e+06	1.45097e+06	0	0	5.75515e+06	2.01641e+06	3.87292e+06	8.1393e+07	8.15415e+07	8.52885e+07	8.34311e+07
PC(18:1/18:1)	0.965079	B(ii)			483.178	786.6	POS	2.80178e+09	1.39728e+09	2.10952e+09	1.55102e+09	4.58722e+09	1.58323e+09	1.60405e+09	1.2976e+09	2.22368e+09	2.55147e+09	2.44792e+09	1.43481e+09	1.5877e+09	2.61558e+09	2.00544e+09	1.67366e+09	4.03399e+09	1.69911e+09	1.56037e+09	1.40889e+09	2.01405e+09	2.18247e+09	1.84202e+09	2.50449e+09	4.24908e+09	4.34952e+09	4.35072e+09	4.35096e+09
PC(17:2/24:4)	0.96499	B(ii)			166.581	848.6	POS	1.96805e+06	66738.4	191927	99590.8	1.02677e+07	45279.5	182820	111110	2.71408e+06	4.85916e+06	3.18706e+06	755443	225090	5.02524e+06	983740	143501	6.53049e+06	219361	178660	102539	546136	1.94913e+06	1.68833e+06	5.7769e+06	7.93232e+06	8.42912e+06	7.96335e+06	8.23479e+06
TAG(14:0/16:0/18:1)	0.964342	B(ii)			745.065	822.754	POS	4.25539e+07	4.18265e+07	4.84695e+07	4.55645e+07	7.13922e+07	4.62819e+07	2.88615e+07	2.96787e+07	4.66729e+07	3.64461e+07	3.99954e+07	3.82467e+07	3.84082e+07	4.66115e+07	4.07018e+07	3.87688e+07	7.69627e+07	3.17202e+07	3.22579e+07	3.65883e+07	2.6855e+07	4.11774e+07	4.77052e+07	4.09262e+07	4.27589e+07	4.26899e+07	4.14923e+07	3.97017e+07
PC(12:0/22:3)	0.963982	B(ii)			270.87	756.552	POS	3.57745e+06	793922	1.41553e+06	1.23047e+06	1.24655e+07	700438	1.216e+06	729673	3.10762e+06	7.44931e+06	4.39388e+06	1.53965e+06	1.33845e+06	5.79601e+06	1.2111e+06	1.07864e+06	1.10587e+07	601652	1.04617e+06	916399	1.86017e+06	4.23342e+06	2.74448e+06	4.65703e+06	1.428e+07	1.4322e+07	1.44113e+07	1.50279e+07
HBMP(14:0/22:5/14:0)	0.96382	B(ii)			351.171	996.768	POS	433402	0	0	0	3.08042e+06	0	99496.9	107534	995786	1.19632e+06	725831	637632	195792	2.65961e+06	1.15139e+06	134760	5.42389e+06	555012	173975	0	1.49592e+06	2.03834e+06	707547	1.47732e+06	5.15629e+06	5.41831e+06	5.18895e+06	5.15346e+06
TAG(18:1/18:2/18:2)	0.962666	B(ii)			826.692	898.788	POS	2.34479e+07	4.9262e+07	1.83608e+07	1.52e+07	3.28814e+07	1.95098e+07	2.14017e+07	2.17057e+07	2.03653e+07	2.11747e+07	2.24956e+07	3.14878e+07	2.60565e+07	2.43714e+07	1.52709e+07	2.35423e+07	4.80692e+07	1.90913e+07	9.00114e+07	2.0401e+07	3.42553e+07	2.14414e+07	2.03186e+07	3.17455e+07	3.36292e+07	3.23944e+07	3.30107e+07	3.13608e+07
TAG(18:2/18:2/22:0)	0.962118	B(ii)			838.242	956.864	POS	1.47742e+07	1.58081e+07	7.4235e+06	8.96025e+06	2.20121e+07	9.16991e+06	1.52059e+07	1.25996e+07	1.12012e+07	1.08169e+07	6.66347e+07	1.4165e+07	1.32808e+07	1.05754e+07	9.52762e+06	1.0627e+07	3.35285e+07	1.14688e+07	1.76752e+07	1.13794e+07	1.59341e+07	1.07439e+07	8.41355e+06	1.59281e+07	1.11454e+07	1.14894e+07	1.15033e+07	9.09771e+06
DAG(18:0/18:3)	0.962047	B(ii)			446.631	636.556	POS	5.10645e+07	5.29645e+07	3.59368e+07	3.65554e+07	5.20527e+07	4.70477e+07	5.25928e+07	4.73051e+07	3.85638e+07	4.34963e+07	3.07524e+07	5.2399e+07	4.80189e+07	5.32457e+07	4.55377e+07	4.45673e+07	6.67972e+07	4.31941e+07	5.13677e+07	4.11987e+07	3.64197e+07	4.77308e+07	3.4112e+07	4.61029e+07	6.21302e+07	6.15448e+07	6.2131e+07	6.09431e+07
TAG(18:1/18:1/19:0)	0.961774	B(ii)			746.997	918.847	POS	1.24358e+08	1.25896e+08	1.06963e+08	1.03372e+08	1.74075e+08	1.2113e+08	1.01927e+08	9.32029e+07	1.00257e+08	9.57965e+07	1.19766e+08	1.20143e+08	1.22413e+08	1.05457e+08	9.47663e+07	9.3953e+07	1.68696e+08	9.10056e+07	1.12064e+08	1.15579e+08	8.65929e+07	1.16825e+08	1.24233e+08	1.1091e+08	1.20029e+08	1.21552e+08	1.21624e+08	1.1721e+08
TAG(18:3/18:3/19:2)	0.960375	B(ii)			506.519	911.732	POS	1.49239e+08	1.45598e+08	1.68414e+08	1.27181e+08	1.20254e+08	1.68263e+08	2.00225e+08	1.83696e+08	1.84898e+08	1.83025e+08	1.90046e+08	1.75442e+08	2.37012e+08	1.82474e+08	2.09363e+08	2.2413e+08	1.65652e+08	1.93603e+08	1.85072e+08	1.80194e+08	2.31942e+08	2.05988e+08	1.85791e+08	2.04823e+08	1.49697e+08	1.57802e+08	1.57851e+08	1.57852e+08
FAHFA(18:1/18:0)	0.959267	B(ii)			145.125	563.504	NEG	826256	1.57494e+06	957556	1.32568e+06	1.01178e+06	749905	3.46266e+06	2.01506e+06	1.6945e+06	2.20237e+06	1.6648e+06	1.9675e+06	2.47118e+06	3.06945e+06	4.33399e+06	3.74853e+06	3.40225e+06	3.82659e+06	4.96198e+06	3.17592e+06	3.40245e+06	3.04171e+06	2.84216e+06	8.01162e+06	2.87173e+06	2.87238e+06	2.79715e+06	2.69139e+06
PC(8:0/26:1)	0.959265	B(ii)			938.154	760.584	POS	2.52639e+06	358740	771698	1.53544e+06	3.34803e+06	537269	481890	1.42739e+06	1.8871e+06	698812	1.48021e+06	545828	1.56071e+06	1.66399e+06	1.62736e+06	1.75352e+06	3.04986e+06	560326	829941	818790	1.16536e+06	964710	1.24309e+06	1.70671e+06	427965	3.00507e+06	2.70023e+06	2.76888e+06
TAG(16:0/18:1/20:0)	0.958326	B(ii)			797.21	906.846	POS	2.31894e+09	2.24321e+09	1.86353e+09	1.66217e+09	4.04426e+09	2.25022e+09	3.25081e+09	2.07431e+09	2.25239e+09	3.19937e+09	2.24749e+09	2.20566e+09	3.59474e+09	4.1506e+09	2.42129e+09	2.27405e+09	3.42103e+08	2.34867e+09	2.16031e+09	2.40609e+09	2.05401e+09	3.56745e+09	2.02168e+09	3.5854e+09	5.38758e+08	7.90752e+08	9.91272e+08	9.67024e+08
TAG(15:2/20:0/22:6)	0.958111	B(ii)			486.977	939.761	POS	6.91963e+07	6.05488e+07	5.54494e+07	5.29812e+07	6.15759e+07	5.07426e+07	5.53904e+07	5.73244e+07	6.41554e+07	5.47177e+07	6.41645e+07	7.41615e+07	6.67763e+07	6.86303e+07	7.78793e+07	5.93384e+07	8.76346e+07	7.13327e+07	6.97697e+07	7.08163e+07	5.27906e+07	7.57403e+07	4.49907e+07	5.83329e+07	7.32527e+07	7.51652e+07	7.34748e+07	7.46737e+07
PMeOH(16:0/18:1)	0.957896	B(ii)			426.058	706.537	POS	3.75004e+08	2.16831e+08	1.4421e+08	1.36165e+08	5.97665e+08	3.07477e+08	2.48968e+08	2.72259e+08	4.07117e+08	2.82463e+08	3.70863e+08	3.60602e+08	2.59395e+08	4.51866e+08	3.81555e+08	1.89027e+08	1.06773e+09	3.17454e+08	1.98081e+08	3.44438e+08	1.01646e+08	5.042e+08	3.54033e+08	3.2746e+08	1.00849e+09	1.0228e+09	1.02235e+09	1.02214e+09
TAG(15:1/21:4/21:5)	0.957835	B(ii)			640.392	935.73	POS	8.81374e+07	6.38708e+07	4.68598e+07	4.51766e+07	1.63368e+08	5.1162e+07	0	0	1.7771e+07	4.7982e+07	4.80323e+07	5.99621e+07	0	3.78756e+07	0	0	1.2367e+08	7.11055e+06	1.61899e+07	8.22113e+06	0	1.77352e+07	1.76763e+07	1.66906e+07	1.54714e+08	1.55074e+08	1.6056e+08	1.58665e+08
LPC(16:0)	0.957634	B(ii)			86.9027	496.339	POS	2.12407e+06	782789	927205	851205	8.1484e+06	970869	2.57733e+06	1.65852e+06	5.92374e+06	5.48107e+06	5.79748e+06	4.1227e+06	3.28187e+06	1.35804e+07	4.86031e+06	2.60788e+06	2.56976e+07	2.29436e+06	2.57533e+06	2.95692e+06	1.96653e+06	7.47112e+06	8.69543e+06	8.67146e+06	2.42401e+07	2.52591e+07	2.47967e+07	2.5952e+07
TAG(18:3/19:5/20:0)	0.9572	B(ii)			437.707	939.762	POS	1.89851e+07	2.63018e+07	1.78375e+07	2.07715e+07	1.49275e+07	2.50396e+07	2.62774e+07	3.64409e+07	2.27865e+07	2.12959e+07	3.04142e+07	2.0506e+07	3.30869e+07	1.86541e+07	2.68367e+07	3.06044e+07	1.47889e+07	2.65246e+07	2.43544e+07	1.89183e+07	1.42356e+07	2.4812e+07	1.83616e+07	2.18293e+07	7.27449e+06	1.46315e+07	1.46525e+07	1.47037e+07
TAG(15:2/22:3/22:4)	0.95698	B(ii)			501.155	965.775	POS	1.83252e+08	1.90098e+08	1.81312e+08	1.75153e+08	1.36162e+08	1.88319e+08	2.24844e+08	2.11952e+08	2.0514e+08	1.90343e+08	1.96746e+08	2.20345e+08	2.50086e+08	1.95536e+08	2.75489e+08	2.36546e+08	1.84927e+08	2.2732e+08	2.25525e+08	2.57306e+08	2.21634e+08	2.53175e+08	2.13126e+08	1.89438e+08	1.57193e+08	1.68287e+08	1.61556e+08	1.65303e+08
DAG(16:0/18:2)	0.956979	B(ii)			538.927	610.539	POS	1.43387e+08	1.66865e+08	1.49973e+08	1.26752e+08	1.07116e+08	1.40875e+08	1.31079e+08	1.11299e+08	9.66157e+07	1.20782e+08	1.09442e+08	1.40429e+08	1.55608e+08	9.78323e+07	9.66836e+07	9.64939e+07	7.19758e+07	1.1569e+08	1.45973e+08	1.53556e+08	1.2906e+08	1.23405e+08	1.26523e+08	1.32402e+08	6.60055e+07	6.74246e+07	6.9245e+07	6.6373e+07
PC(14:0/22:3)	0.956366	B(ii)			476.69	784.577	POS	2.72078e+06	1.4963e+06	2.1944e+06	1.27418e+06	4.49341e+06	1.21116e+06	1.0628e+06	596460	1.65205e+06	2.03859e+06	1.55033e+06	1.95767e+06	2.09306e+06	2.63514e+06	1.69807e+06	962188	3.50693e+06	1.65771e+06	1.32154e+06	1.17799e+06	1.77085e+06	1.05713e+06	1.73358e+06	1.58165e+06	3.5557e+06	3.85776e+06	3.76809e+06	3.96121e+06
TAG(14:0/18:2/18:2)	0.956264	B(ii)			714.596	844.738	POS	1.93037e+07	2.10433e+07	1.18905e+07	1.62008e+07	3.38815e+07	1.45475e+07	9.94774e+06	7.49746e+06	8.02279e+06	1.27063e+07	9.64234e+06	1.8897e+07	1.38499e+07	1.02387e+07	6.74038e+06	9.2069e+06	2.98891e+07	7.0025e+06	1.38259e+07	6.59526e+06	9.30421e+06	1.0639e+07	1.39724e+07	1.13376e+07	2.358e+07	2.47613e+07	2.3575e+07	2.35808e+07
TAG(17:2/18:3/20:6)	0.956059	B(ii)			347.878	905.687	POS	1.92273e+07	1.47645e+07	1.31368e+07	1.12882e+07	2.56191e+07	1.39851e+07	1.32705e+07	1.06945e+07	1.75688e+07	1.80701e+07	1.66302e+07	1.86782e+07	1.28497e+07	2.05522e+07	1.69131e+07	1.35189e+07	4.1386e+07	1.39167e+07	1.0189e+07	1.33583e+07	1.08077e+07	2.22947e+07	2.26187e+07	1.67091e+07	4.31861e+07	4.38193e+07	4.38208e+07	4.38205e+07
TAG(15:2/19:0/21:5)	0.954889	B(ii)			660.034	913.768	POS	8.44603e+08	9.64341e+08	7.62312e+08	7.28358e+08	7.37979e+08	7.94283e+08	1.34472e+09	1.22513e+09	1.19619e+09	1.1827e+09	1.42925e+09	1.74216e+09	1.52583e+09	1.36919e+09	1.32776e+09	1.19146e+09	7.63672e+08	1.31591e+09	1.5912e+09	1.3325e+09	1.78693e+09	1.32941e+09	1.76713e+09	1.66851e+09	4.31792e+08	4.45101e+08	5.09876e+08	4.30873e+08
PC(7:0/26:1)	0.954766	B(ii)			453.649	746.568	POS	1.28167e+07	8.68876e+06	9.90565e+06	8.08081e+06	2.18839e+07	7.93294e+06	8.10395e+06	7.39743e+06	1.04002e+07	1.64377e+07	1.49009e+07	8.425e+06	8.40677e+06	1.22831e+07	1.01261e+07	8.71814e+06	1.82021e+07	8.08911e+06	7.55553e+06	8.90354e+06	9.69294e+06	1.33196e+07	8.46572e+06	1.2716e+07	2.08899e+07	2.12754e+07	2.12761e+07	2.10841e+07
TAG(14:1/20:0/22:4)	0.954372	B(ii)			583.832	931.779	POS	2.80207e+09	2.94056e+09	3.24863e+09	2.45662e+09	2.0895e+09	3.57362e+09	5.36585e+09	4.76693e+09	4.14404e+09	4.76039e+09	5.00794e+09	4.09198e+09	5.35527e+09	4.67201e+09	4.42395e+09	4.96594e+09	4.06507e+09	4.04713e+09	4.62328e+09	4.41997e+09	5.15623e+09	4.68426e+09	5.03055e+09	5.83961e+09	2.93625e+09	2.94423e+09	2.86497e+09	2.94419e+09
TAG(17:0/17:0/18:1)	0.954281	B(ii)			780.566	883.772	POS	2.74918e+06	2.37761e+06	142611	1.51861e+06	7.72626e+06	1.28479e+06	2.05705e+06	2.54367e+06	3.92286e+06	2.38845e+06	4.1658e+06	3.34338e+06	2.63552e+06	2.40346e+06	2.03883e+06	2.41235e+06	1.6282e+07	2.33027e+06	2.49802e+06	2.11925e+06	5.9027e+06	3.17021e+06	3.76493e+06	3.59307e+06	1.56304e+07	1.61206e+07	1.56656e+07	1.76343e+07
TAG(14:3/20:0/20:0)	0.954273	B(ii)			596.482	907.779	POS	1.5502e+09	1.68154e+09	1.76077e+09	1.46844e+09	1.48231e+09	1.80091e+09	1.68696e+09	1.38149e+09	1.35815e+09	1.38931e+09	1.50806e+09	1.62435e+09	1.74006e+09	1.29593e+09	1.54021e+09	1.567e+09	1.55404e+09	1.43351e+09	1.59031e+09	1.49304e+09	1.8334e+09	1.47834e+09	1.48257e+09	2.28352e+09	1.41037e+09	1.49619e+09	1.49753e+09	1.41451e+09
TAG(16:1/18:0/18:0)	0.954191	B(ii)			686.481	883.776	POS	1.3771e+09	1.31927e+09	1.44813e+09	1.2393e+09	1.34439e+09	1.58711e+09	1.81417e+09	1.65467e+09	1.64773e+09	1.50424e+09	1.63595e+09	1.35816e+09	1.75569e+09	1.8771e+09	1.76867e+09	1.85078e+09	1.59283e+09	1.52851e+09	1.5508e+09	1.50326e+09	1.56877e+09	1.4603e+09	1.39501e+09	1.83584e+09	1.45099e+09	1.45962e+09	1.46031e+09	1.39512e+09
TAG(13:0/21:0/21:0)	0.954159	B(ii)			759.645	927.82	POS	1.30753e+08	1.1822e+08	1.04598e+08	7.92745e+07	1.63995e+08	1.13108e+08	9.15951e+07	1.003e+08	1.00033e+08	1.04022e+08	1.10773e+08	1.12642e+08	1.01522e+08	1.07312e+08	8.26023e+07	8.99987e+07	1.77528e+08	8.31908e+07	9.82674e+07	9.40103e+07	9.5705e+07	1.10181e+08	1.12257e+08	1.24432e+08	1.75969e+08	1.8458e+08	1.79529e+08	1.75851e+08
TAG(18:5/19:2/19:2)	0.954158	B(ii)			404.747	923.697	POS	1.32985e+07	1.04379e+07	9.80882e+06	9.73732e+06	1.25087e+07	8.60993e+06	8.52629e+06	1.07938e+07	1.17799e+07	1.29031e+07	1.26912e+07	1.59602e+07	1.22221e+07	1.64643e+07	1.61561e+07	1.23098e+07	2.08414e+07	1.39844e+07	1.25195e+07	1.58375e+07	1.02592e+07	1.74592e+07	1.37367e+07	1.23824e+07	1.85591e+07	1.85818e+07	2.00232e+07	1.85808e+07
TAG(18:1/18:1/19:1)	0.954056	B(ii)			778.333	916.834	POS	2.15974e+07	2.54622e+07	1.9827e+07	2.64241e+07	1.12261e+08	2.12823e+07	2.20315e+07	2.23463e+07	3.04533e+07	2.63101e+07	2.73998e+07	2.76522e+07	2.1243e+07	3.42489e+07	2.49685e+07	2.77972e+07	1.44965e+08	1.93408e+07	2.16532e+07	2.15065e+07	2.1626e+07	2.84435e+07	2.8502e+07	2.52206e+07	1.10275e+08	1.10055e+08	1.05269e+08	1.03067e+08
TAG(17:1/17:1/18:0)	0.954032	B(ii)			619.532	881.762	POS	3.02043e+08	3.1249e+08	3.61642e+08	2.98165e+08	2.74648e+08	3.63686e+08	3.1797e+08	2.98672e+08	2.68787e+08	2.86565e+08	2.93139e+08	3.04095e+08	3.32394e+08	2.62872e+08	2.88163e+08	3.08477e+08	2.80529e+08	2.97352e+08	3.10029e+08	2.93636e+08	2.84409e+08	2.73402e+08	2.90058e+08	2.87099e+08	2.25504e+08	2.25872e+08	2.25901e+08	2.15095e+08
TAG(17:3/17:3/19:1)	0.953981	B(ii)			550.145	885.739	POS	2.87322e+06	3.68735e+06	3.47315e+06	4.25517e+06	2.5976e+06	3.61151e+06	3.08867e+06	2.86782e+06	3.09609e+06	1.31452e+06	3.13283e+06	4.22726e+06	3.18617e+06	2.89852e+06	3.6068e+06	3.8098e+06	2.64358e+06	3.86421e+06	2.91631e+06	4.56376e+06	2.41413e+06	4.005e+06	4.26992e+06	2.63078e+06	2.06418e+06	2.33709e+06	2.15017e+06	2.05932e+06
TAG(16:1/16:1/18:2)	0.953729	B(ii)			535.275	849.697	POS	1.35754e+07	1.1364e+07	1.43875e+07	1.92601e+07	1.33107e+07	2.34886e+07	1.49711e+07	1.46549e+07	1.60167e+07	1.65252e+07	1.36928e+07	1.60997e+07	6.04908e+07	1.47551e+07	1.74738e+07	2.32993e+07	1.71468e+07	1.64922e+07	1.80448e+07	1.49366e+07	1.57715e+07	1.61675e+07	1.70779e+07	1.51603e+07	1.6391e+07	1.68146e+07	1.65202e+07	2.08994e+07
TAG(16:0/16:0/18:4)	0.953599	B(ii)			513.388	849.697	POS	1.5233e+07	1.5571e+07	2.73204e+07	1.62352e+07	1.35992e+07	1.82775e+07	2.31221e+07	2.45414e+07	1.76639e+07	1.79816e+07	1.72877e+07	1.65582e+07	2.3562e+07	2.27612e+07	1.87689e+07	2.12453e+07	2.6311e+07	1.92846e+07	1.81775e+07	1.98318e+07	2.28682e+07	1.93235e+07	2.39295e+07	2.10445e+07	2.66251e+07	2.7289e+07	2.72789e+07	2.44873e+07
TAG(12:0/22:2/22:2)	0.953534	B(ii)			658.39	933.792	POS	8.17034e+09	7.73852e+09	6.80024e+09	6.50488e+09	7.74901e+09	7.31151e+09	6.10271e+09	5.53358e+09	6.7399e+09	5.88535e+09	6.34497e+09	7.33853e+09	6.17142e+09	7.1174e+09	6.36671e+09	6.10293e+09	6.74418e+09	6.38874e+09	6.0609e+09	6.7716e+09	5.81829e+09	6.72183e+09	5.60804e+09	6.27307e+09	6.51416e+09	6.72075e+09	6.61325e+09	6.70492e+09
TAG(18:0/18:0/22:4)	0.953414	B(ii)			632.961	961.823	POS	2.71164e+08	4.16419e+08	2.93459e+08	1.97254e+08	4.22439e+08	3.76667e+08	4.09325e+08	3.4989e+08	4.02379e+08	5.95483e+08	6.44411e+08	2.96767e+08	4.52177e+08	3.58075e+08	6.61534e+08	3.75517e+08	3.27824e+08	5.67535e+08	5.50475e+08	4.15518e+08	3.92464e+08	3.7585e+08	3.85547e+08	3.98149e+08	3.76814e+08	3.55536e+08	4.47882e+08	2.88044e+08
TAG(16:0/16:0/22:1)	0.953407	B(ii)			674.968	911.799	POS	7.88723e+07	6.57878e+07	5.23649e+07	5.09916e+07	8.82991e+07	6.32558e+07	4.07674e+07	4.02081e+07	5.36332e+07	4.01964e+07	4.83448e+07	5.72646e+07	4.1882e+07	5.10671e+07	5.22682e+07	4.35401e+07	6.18034e+07	5.34081e+07	4.61735e+07	6.21219e+07	3.54861e+07	4.14928e+07	3.93154e+07	4.02371e+07	6.41603e+07	6.59898e+07	6.50928e+07	6.41426e+07
TAG(17:2/17:2/20:0)	0.953154	B(ii)			580.237	905.764	POS	8.93474e+08	9.06377e+08	1.02009e+09	8.80385e+08	7.62667e+08	1.02581e+09	1.38514e+09	1.2283e+09	1.26692e+09	1.23277e+09	1.24475e+09	1.21504e+09	1.72038e+09	1.11388e+09	1.42126e+09	1.30253e+09	1.17649e+09	1.32122e+09	1.45738e+09	1.40764e+09	1.52877e+09	1.28235e+09	1.34153e+09	1.35544e+09	8.60297e+08	8.7912e+08	8.74438e+08	8.63858e+08
TAG(17:0/17:0/22:2)	0.95309	B(ii)			670.775	937.824	POS	1.18877e+09	1.07188e+09	1.12327e+09	1.01701e+09	7.43983e+08	1.32611e+09	1.07703e+09	1.02369e+09	9.6609e+08	9.27245e+08	9.96081e+08	8.3158e+08	1.15429e+09	1.02431e+09	1.17544e+09	1.21828e+09	4.31567e+08	1.12181e+09	9.42678e+08	1.08002e+09	1.12029e+09	9.21571e+08	7.66335e+08	1.05724e+09	3.45249e+08	3.45221e+08	3.45374e+08	3.04034e+08
TAG(12:2/16:0/16:0)	0.953077	B(ii)			534.523	769.626	POS	1.21076e+07	1.19163e+07	1.15329e+07	9.84882e+06	1.22011e+07	1.19236e+07	1.17287e+07	1.37736e+07	1.51834e+07	1.41755e+07	1.21429e+07	1.30252e+07	1.51897e+07	1.10491e+07	1.2801e+07	1.33143e+07	1.51092e+07	1.22329e+07	1.28266e+07	1.26715e+07	1.38566e+07	1.60206e+07	1.20307e+07	1.42379e+07	1.32369e+07	1.35916e+07	1.38052e+07	1.38083e+07
TAG(12:2/22:0/22:0)	0.953074	B(ii)			713.157	937.822	POS	1.15805e+08	1.35674e+08	5.14045e+07	5.71439e+07	1.15342e+08	8.09032e+07	9.63213e+07	1.12433e+08	1.08311e+08	1.09647e+08	1.11849e+08	1.25961e+08	1.12566e+08	1.07553e+08	9.52457e+07	7.78704e+07	1.64828e+08	8.49127e+07	1.15733e+08	1.1359e+08	1.10754e+08	1.22726e+08	1.03734e+08	1.15277e+08	1.50708e+08	1.52404e+08	1.52411e+08	1.43206e+08
TAG(17:1/17:1/22:4)	0.952921	B(ii)			558.473	929.765	POS	9.98456e+08	1.05344e+09	1.30626e+09	9.74917e+08	4.90967e+08	1.26053e+09	1.80386e+09	1.64669e+09	1.58135e+09	1.08606e+09	1.62945e+09	1.55351e+09	2.06817e+09	1.11654e+09	1.68052e+09	1.76268e+09	1.19332e+09	1.55602e+09	1.85492e+09	1.67284e+09	1.95056e+09	1.81823e+09	1.25639e+09	1.92032e+09	9.92025e+08	1.02938e+09	9.92527e+08	1.00467e+09
TAG(15:0/18:5/20:6)	0.952919	B(ii)			310.3	877.617	POS	6.15878e+06	5.35099e+06	9.08851e+06	6.1077e+06	7.1246e+06	1.22481e+07	1.30768e+07	8.16297e+06	7.74152e+06	1.00629e+07	5.66851e+06	6.31417e+06	9.57152e+06	6.71856e+06	8.34449e+06	7.2704e+06	1.01557e+07	5.74e+06	3.96774e+06	5.14181e+06	5.84036e+06	9.48729e+06	1.91863e+07	6.58271e+06	1.07903e+07	1.15091e+07	1.08183e+07	1.10279e+07
HBMP(12:0/20:0/20:0)	0.952641	B(ii)			561.355	1034.86	POS	1.44101e+08	1.32983e+08	7.59777e+07	8.97423e+07	1.34014e+08	9.57048e+07	7.04601e+07	8.57221e+07	1.09432e+08	6.59246e+07	8.93268e+07	1.20368e+08	8.70328e+07	1.04667e+08	1.30913e+08	7.93275e+07	9.51556e+07	1.15938e+08	8.79551e+07	1.06998e+08	7.64037e+07	1.04318e+08	5.76086e+07	6.04483e+07	9.78654e+07	1.00285e+08	9.89969e+07	1.00315e+08
HBMP(16:0/16:3/16:0)	0.952641	B(ii)			385.389	972.715	POS	1.04627e+07	1.04807e+07	8.71659e+06	1.08055e+07	6.12951e+06	7.17026e+06	8.05967e+06	7.3678e+06	9.23164e+06	7.60888e+06	9.36904e+06	1.57216e+07	8.36167e+06	1.05566e+07	9.85363e+06	1.02915e+07	1.03458e+07	1.05715e+07	9.78681e+06	1.2094e+07	7.01681e+06	1.57415e+07	8.4571e+06	7.11802e+06	9.711e+06	1.00263e+07	1.0142e+07	9.73613e+06
HBMP(12:0/18:1/18:1)	0.952641	B(ii)			364.913	974.726	POS	9.79295e+07	2.94015e+07	6.58736e+07	6.63928e+07	9.60996e+07	5.31899e+07	2.85157e+07	5.05076e+07	8.38114e+07	6.69051e+07	7.63653e+07	1.32235e+08	5.84755e+07	9.99176e+07	9.07781e+07	6.97462e+07	1.29086e+08	2.65667e+07	2.18911e+07	2.93775e+07	5.40001e+07	1.26089e+08	1.04052e+08	2.17528e+07	1.16465e+08	1.11318e+08	1.21774e+08	1.11393e+08
TAG(14:1/14:1/18:0)	0.952521	B(ii)			545.568	797.656	POS	1.24936e+07	1.08314e+07	1.79238e+07	9.17659e+06	1.27258e+07	1.63137e+07	1.62889e+07	1.21411e+07	1.6697e+07	1.58273e+07	1.56081e+07	1.15179e+07	1.55006e+07	1.92082e+07	1.2343e+07	1.59728e+07	1.74257e+07	1.57063e+07	1.38351e+07	1.00029e+07	1.91562e+07	1.46769e+07	1.49729e+07	1.94025e+07	1.8969e+07	1.79656e+07	1.77886e+07	1.77835e+07
TAG(16:0/16:0/18:3)	0.952336	B(ii)			542	851.71	POS	1.25224e+09	1.15604e+09	1.46692e+09	9.93887e+08	1.30251e+09	1.47347e+09	1.45593e+09	1.18237e+09	1.16911e+09	1.46479e+09	1.30023e+09	1.23771e+09	1.46438e+09	1.26511e+09	1.19847e+09	1.21563e+09	1.44808e+09	1.23284e+09	1.13943e+09	1.11333e+09	1.5611e+09	1.39821e+09	1.51377e+09	1.36938e+09	1.41053e+09	1.45162e+09	1.45142e+09	1.42921e+09
TAG(17:0/17:0/22:1)	0.952325	B(ii)			713.008	939.826	POS	3.20191e+07	2.84968e+07	8.63191e+06	2.04793e+07	2.20718e+07	2.46192e+07	2.78861e+07	3.0445e+07	2.6274e+07	3.01744e+07	3.2867e+07	2.95091e+07	3.37069e+07	2.71908e+07	1.95853e+07	1.48258e+07	4.89698e+07	2.43277e+07	3.54024e+07	2.868e+07	2.44941e+07	2.65346e+07	3.01181e+07	2.80494e+07	3.94559e+07	4.17987e+07	3.94451e+07	4.06383e+07
PMeOH(18:0/18:3)	0.952239	B(ii)			296.306	730.536	POS	3.40072e+06	1.08718e+06	496985	469904	8.57541e+06	1.38418e+06	1.20453e+06	1.6293e+06	4.66706e+06	3.0353e+06	4.07581e+06	3.54764e+06	1.36453e+06	7.47259e+06	3.08404e+06	824521	1.63881e+07	1.53369e+06	1.09643e+06	1.49028e+06	324480	6.60858e+06	2.72653e+06	4.48712e+06	1.75055e+07	1.77367e+07	1.73168e+07	1.80509e+07
TAG(18:2/18:2/19:5)	0.95199	B(ii)			564.357	909.718	POS	1.0884e+08	1.33472e+08	1.07534e+08	9.61365e+07	6.01843e+07	1.00032e+08	1.35738e+08	1.14775e+08	1.1117e+08	1.2082e+08	7.05253e+07	1.75188e+08	1.41076e+08	1.08182e+08	1.14207e+08	1.33232e+08	5.30831e+07	7.4622e+07	1.25109e+08	1.36602e+08	1.20916e+08	1.46493e+08	1.37623e+08	1.60068e+08	4.57724e+07	4.72218e+07	4.62293e+07	4.57744e+07
TAG(17:0/18:0/18:0)	0.951664	B(ii)			794.765	899.792	POS	1.63685e+07	1.46199e+07	9.82958e+06	3.09432e+06	2.47365e+07	1.23686e+07	1.20035e+07	1.29945e+07	1.14774e+07	1.55111e+07	1.25267e+07	2.0041e+07	1.39256e+07	1.47799e+07	7.2297e+06	9.5323e+06	3.45035e+07	9.33253e+06	1.64477e+07	1.19366e+07	2.06277e+07	1.54452e+07	1.55693e+07	1.8491e+07	2.78817e+07	2.7841e+07	2.7049e+07	2.56997e+07
TAG(15:1/20:0/20:6)	0.951583	B(ii)			553.905	913.748	POS	6.49142e+07	7.10468e+07	8.5814e+07	6.24409e+07	5.16341e+07	8.28204e+07	7.52677e+07	6.79247e+07	6.60638e+07	6.72465e+07	6.13156e+07	6.342e+07	8.20856e+07	6.27443e+07	6.82304e+07	7.02635e+07	5.78295e+07	6.51241e+06	6.57229e+07	6.0231e+07	6.55726e+07	6.65336e+07	5.58363e+07	6.73824e+07	5.03843e+07	5.2653e+07	5.2654e+07	5.1966e+07
TAG(12:3/16:0/16:0)	0.951088	B(ii)			535.327	767.617	POS	1.07666e+08	1.03477e+08	1.09281e+08	8.30718e+07	1.03143e+08	1.06428e+08	1.21186e+08	1.02465e+08	1.05604e+08	1.11187e+08	1.05839e+08	1.16199e+08	1.18755e+08	1.07511e+08	1.11444e+08	1.02697e+08	1.18223e+08	1.26268e+08	1.14771e+08	1.0612e+08	1.13156e+08	1.14788e+08	9.89282e+07	1.08085e+08	1.05869e+08	1.19206e+08	1.06085e+08	1.08858e+08
TAG(14:1/14:1/18:1)	0.951073	B(ii)			567.674	795.648	POS	9.21171e+07	8.13088e+07	6.10091e+07	5.67564e+07	8.15191e+07	7.49958e+07	7.95613e+07	7.53295e+07	9.7373e+07	7.61412e+07	8.33665e+07	9.34626e+07	8.7229e+07	9.88545e+07	1.04118e+08	8.50457e+07	8.75905e+07	1.01874e+08	8.02478e+07	8.68887e+07	9.23701e+07	9.60105e+07	6.91227e+07	8.85842e+07	8.30951e+07	8.7778e+07	8.7791e+07	8.77826e+07
TAG(16:1/19:1/20:5)	0.950665	B(ii)			567.238	913.748	POS	7.28838e+07	7.40551e+07	7.2763e+07	6.07649e+07	7.0605e+07	7.85588e+07	7.5459e+07	6.72308e+07	7.8429e+07	7.39245e+07	7.23954e+07	8.25e+07	7.69918e+07	7.72214e+07	7.93959e+07	8.05839e+07	1.39889e+08	1.65604e+08	7.36524e+07	7.75808e+07	7.86093e+07	7.98929e+07	6.42462e+07	6.92946e+07	6.63192e+07	6.8753e+07	6.80157e+07	6.87484e+07
TAG(16:0/16:0/22:2)	0.95032	B(ii)			596.418	909.786	POS	1.02291e+08	1.35598e+08	1.48645e+08	1.26163e+08	8.74635e+07	1.18877e+08	1.09648e+08	9.195e+07	8.74312e+07	9.79256e+07	9.13413e+07	1.12237e+08	1.10544e+08	8.25706e+07	9.38175e+07	1.03375e+08	9.12285e+07	1.26886e+08	9.99637e+07	9.58892e+07	1.15201e+08	9.35943e+07	9.42714e+07	1.01753e+08	7.81707e+07	8.53513e+07	7.81679e+07	7.81531e+07
TAG(16:0/16:0/18:2)	0.950304	B(ii)			643.783	853.728	POS	3.81286e+08	4.10099e+08	4.23872e+08	3.16642e+08	3.94931e+08	4.07036e+08	6.10765e+08	5.90589e+08	5.52786e+08	6.17141e+08	6.09322e+08	5.97231e+08	7.09469e+08	5.56338e+08	5.27253e+08	5.21985e+08	7.54704e+08	5.20798e+08	6.69684e+08	5.80553e+08	6.73288e+08	5.82023e+08	6.75135e+08	7.38895e+08	5.47682e+08	5.59188e+08	5.55541e+08	5.50306e+08
TAG(18:4/18:4/19:1)	0.950248	B(ii)			460.416	909.715	POS	7.8403e+07	6.55313e+07	6.87385e+07	5.73313e+07	6.72898e+07	6.30857e+07	8.01604e+07	8.14818e+07	8.94062e+07	8.28656e+07	9.34937e+07	9.12421e+07	8.76489e+07	9.48849e+07	9.80332e+07	8.7365e+07	1.07469e+08	9.24557e+07	8.29962e+07	9.07713e+07	8.52135e+07	1.08083e+08	8.33351e+07	8.47165e+07	8.80715e+07	8.80901e+07	8.87417e+07	9.02642e+07
TAG(19:1/21:4/21:4)	0.950045	B(ii)			628.396	993.807	POS	2.52785e+07	1.76426e+07	2.37029e+07	1.37784e+07	3.47994e+07	2.47138e+07	1.89477e+07	1.65908e+07	1.64812e+07	2.17386e+07	2.13231e+07	1.66646e+07	1.96166e+07	1.99194e+07	1.79973e+07	1.5438e+07	3.91231e+07	1.42658e+07	1.36932e+07	1.40005e+07	1.68451e+07	1.96808e+07	1.69031e+07	1.7732e+07	5.07257e+07	5.11391e+07	5.11509e+07	4.99346e+07
TAG(15:3/21:4/21:4)	0.94994	B(ii)			554.841	933.717	POS	1.48891e+08	1.48329e+08	1.94824e+08	1.33108e+08	1.16348e+08	1.8925e+08	2.63337e+08	2.10104e+08	2.28761e+08	2.46253e+08	2.34236e+08	1.64184e+08	2.71635e+08	1.77283e+08	1.61042e+08	2.28248e+08	1.96662e+08	2.21542e+08	2.45397e+08	2.30157e+08	2.72174e+08	2.58474e+08	2.71084e+08	2.71662e+08	1.42489e+08	1.40715e+08	1.37873e+08	1.50208e+08
TAG(16:5/19:0/19:0)	0.949831	B(ii)			614.419	903.746	POS	9.48097e+07	9.48019e+07	1.10808e+08	8.75622e+07	8.61055e+07	8.94419e+07	6.72309e+07	5.17196e+07	6.04423e+07	6.70219e+07	7.11414e+07	8.73716e+07	8.51915e+07	7.20462e+07	3.75312e+07	6.00952e+07	6.56667e+07	7.62078e+07	7.92694e+07	7.07747e+07	5.85309e+07	6.70732e+07	7.68694e+07	4.79363e+07	5.78629e+07	5.7987e+07	5.74655e+07	5.64143e+07
TAG(18:3/18:3/19:5)	0.949747	B(ii)			417.223	905.687	POS	1.69794e+07	1.43886e+07	1.44194e+07	1.57525e+07	1.18243e+07	1.35368e+07	1.68248e+07	1.60341e+07	1.94355e+07	1.64957e+07	1.67996e+07	2.50136e+07	1.96026e+07	2.09545e+07	2.2914e+07	1.87343e+07	2.65274e+07	1.98583e+07	1.9655e+07	2.05672e+07	1.64898e+07	2.46594e+07	2.04777e+07	1.64902e+07	2.12634e+07	2.24225e+07	2.24252e+07	2.24342e+07
TAG(19:2/19:2/22:5)	0.949744	B(ii)			433.332	979.753	POS	1.40581e+08	1.18916e+08	1.38313e+08	1.07999e+08	1.1285e+08	1.05536e+08	1.29661e+08	1.40772e+08	1.9969e+08	1.18785e+08	1.464e+08	1.83365e+08	1.52727e+08	1.57845e+08	2.10491e+08	2.00679e+08	2.56767e+08	1.69133e+08	1.44028e+08	1.81069e+08	1.3015e+08	1.97393e+08	1.35824e+08	1.29233e+08	2.28724e+08	2.33533e+08	2.33525e+08	2.03923e+08
TAG(18:1/18:1/18:2)	0.949569	B(ii)			754.796	900.802	POS	2.86461e+09	2.80714e+09	3.01711e+09	3.09683e+09	1.04344e+10	5.3114e+09	2.69245e+09	2.96627e+09	2.94532e+09	2.95131e+09	2.87663e+09	3.44741e+09	3.4334e+09	3.00241e+09	7.64052e+09	8.45844e+09	1.04127e+10	5.15672e+09	3.17453e+09	2.89719e+09	3.00973e+09	3.37738e+09	2.66871e+09	3.68048e+09	1.02938e+10	1.0486e+10	1.02488e+10	1.01695e+10
TAG(18:4/18:4/19:0)	0.949301	B(ii)			639.825	911.756	POS	8.45987e+07	9.72257e+07	4.37023e+07	5.12823e+07	3.39361e+07	4.22632e+07	9.81026e+07	8.29577e+07	8.60473e+07	7.14728e+07	8.72147e+07	9.22319e+07	1.08943e+08	5.8453e+07	8.08225e+07	8.28829e+07	3.18302e+07	8.10167e+07	1.18115e+08	9.70172e+07	1.06343e+08	9.281e+07	8.18173e+07	1.30031e+08	1.592e+07	1.59269e+07	1.50448e+07	1.45437e+07
TAG(18:2/19:1/19:1)	0.948966	B(ii)			574.221	933.792	POS	2.9728e+08	3.03478e+08	2.85317e+08	1.96334e+08	2.61511e+08	2.95906e+08	2.49204e+08	2.99058e+08	2.92278e+08	2.81876e+08	4.09538e+08	3.15897e+08	2.9045e+08	2.89154e+08	4.19118e+08	2.71603e+08	1.7518e+08	2.82288e+08	2.93014e+08	3.41029e+08	3.0303e+08	3.55845e+08	4.06372e+08	3.14076e+08	3.31598e+08	3.22955e+08	3.23557e+08	2.22286e+08
TAG(17:0/18:3/18:5)	0.948753	B(ii)			515.998	883.702	POS	4.32479e+07	2.7913e+07	5.66592e+07	3.35337e+07	8.73378e+06	4.51947e+07	2.90683e+07	4.73918e+07	4.18801e+07	4.07865e+07	4.5224e+07	5.60715e+07	3.64276e+07	4.16179e+07	4.79863e+07	3.39938e+07	3.04549e+07	4.07422e+07	4.55527e+07	3.61473e+07	4.7487e+07	3.49868e+07	5.4786e+07	2.5091e+07	2.92218e+07	3.05155e+07	3.05986e+07	2.355e+07
TAG(19:0/19:0/20:0)	0.948752	B(ii)			778.343	969.865	POS	273047	0	0	523837	1.65828e+06	764110	355184	0	277694	863006	486231	578384	789557	230878	419915	460591	2.88639e+06	248952	320806	188716	452069	441791	644734	244146	2.65306e+06	3.09361e+06	2.67755e+06	2.66913e+06
TAG(15:1/20:5/20:5)	0.948656	B(ii)			282.911	905.687	POS	2.10439e+06	1.02719e+06	184914	762067	5.64923e+06	255914	620809	376691	2.56704e+06	2.84276e+06	2.53203e+06	923848	765933	4.77367e+06	1.70165e+06	574317	1.03081e+07	853064	538858	381556	234227	2.98193e+06	3.34185e+06	2.18698e+06	1.08156e+07	1.1745e+07	1.10069e+07	1.0562e+07
TAG(12:0/22:3/22:3)	0.948525	B(ii)			533.231	929.746	POS	5.284e+06	9.34706e+06	9.36963e+06	7.21983e+06	2.40643e+06	9.21169e+06	1.07121e+07	7.01176e+06	7.68969e+06	9.79652e+06	7.50736e+06	9.57719e+06	1.07184e+07	5.13525e+06	6.91676e+06	8.28218e+06	3.59388e+06	4.20004e+06	6.51795e+06	5.62439e+06	9.21747e+06	7.79329e+06	9.26011e+06	9.75397e+06	3.38582e+06	3.45739e+06	3.63599e+06	3.49994e+06
FAHFA(9:0/10:0)	0.948323	B(ii)			145.112	327.254	NEG	3.67996e+06	5.68329e+06	4.55285e+06	5.91727e+06	4.06836e+06	4.08621e+06	8.29459e+06	8.04269e+06	5.54698e+06	5.8216e+06	5.35561e+06	7.07408e+06	8.9967e+06	7.36583e+06	1.16715e+07	1.06732e+07	9.99858e+06	8.95368e+06	1.34025e+07	8.11727e+06	8.5299e+06	8.45152e+06	8.03653e+06	1.76277e+07	8.33661e+06	8.24023e+06	7.91908e+06	7.90316e+06
TAG(15:3/22:3/22:3)	0.948153	B(ii)			532.176	965.775	POS	9.32743e+08	8.76153e+08	8.53392e+08	7.94608e+08	7.95497e+08	8.5834e+08	8.1444e+08	7.5032e+08	7.93716e+08	7.59184e+08	7.60151e+08	8.87471e+08	8.35831e+08	7.96853e+08	8.69571e+08	7.69343e+08	7.88213e+08	8.79535e+08	7.82135e+08	8.70295e+08	7.81109e+08	7.96537e+08	7.00374e+08	7.17741e+08	7.24812e+08	7.40298e+08	7.40279e+08	7.40698e+08
TAG(15:3/15:3/19:2)	0.948117	B(ii)			460.557	827.638	POS	8.5626e+07	7.08721e+07	7.86121e+07	6.10502e+07	7.60432e+07	7.15618e+07	8.37809e+07	8.27653e+07	9.47422e+07	8.8882e+07	8.8203e+07	9.86901e+07	8.97471e+07	9.63769e+07	1.01242e+08	9.19883e+07	1.12388e+08	9.61116e+07	9.01251e+07	9.43998e+07	9.38734e+07	1.09826e+08	7.89837e+07	8.75351e+07	8.95333e+07	9.19572e+07	9.19349e+07	9.1929e+07
TAG(16:4/20:1/20:1)	0.947988	B(ii)			619.18	929.765	POS	3.22417e+09	3.18404e+09	2.64425e+09	2.59855e+09	2.52659e+09	2.66148e+09	2.08995e+09	1.95111e+09	1.86848e+09	2.35549e+09	1.95431e+09	3.45664e+09	2.34968e+09	2.05807e+09	1.78122e+09	2.04772e+09	2.21464e+09	1.9734e+09	2.61875e+09	1.88398e+09	2.33038e+09	1.97821e+09	2.20506e+09	2.63084e+09	1.74924e+09	1.77421e+09	1.77455e+09	1.72768e+09
TAG(15:0/20:5/20:6)	0.947835	B(ii)			370.244	905.687	POS	6.19403e+06	4.21846e+06	9.48169e+06	7.12423e+06	7.60122e+06	6.50878e+06	5.32176e+06	4.01194e+06	1.0509e+07	5.63552e+06	7.21541e+06	7.11738e+06	6.44913e+06	8.35835e+06	5.93613e+06	5.61276e+06	1.0282e+07	7.32268e+06	3.96906e+06	5.35435e+06	7.42351e+06	9.73754e+06	1.08146e+07	5.89557e+06	1.32884e+07	1.45305e+07	1.42088e+07	1.45239e+07
TAG(16:5/20:2/21:1)	0.947327	B(ii)			554.836	939.768	POS	7.79938e+07	1.07516e+08	8.24903e+07	1.54343e+08	9.76034e+07	8.93162e+07	1.34106e+08	7.08946e+07	7.6098e+07	5.28721e+07	1.19285e+08	8.63571e+07	1.34209e+08	6.28798e+07	8.00286e+07	8.25595e+07	9.82684e+07	7.77499e+07	8.04835e+07	1.48353e+08	8.26682e+07	1.3914e+08	8.59909e+07	5.59066e+07	5.46108e+07	5.73161e+07	5.54785e+07	5.46324e+07
PC(15:1/22:6)	0.947275	B(ii)			220.879	790.522	POS	2.31242e+06	725147	923852	587375	5.71517e+06	709315	945665	750324	2.4919e+06	2.49819e+06	2.16852e+06	1.85713e+06	783785	4.09914e+06	1.49742e+06	713737	7.14071e+06	825753	527512	1.05173e+06	589198	3.44955e+06	1.42796e+06	2.54613e+06	8.00014e+06	8.14392e+06	8.78802e+06	8.00226e+06
TAG(19:1/20:0/22:5)	0.947219	B(ii)			556.995	999.842	POS	6.13144e+07	8.16651e+07	7.7371e+07	6.10618e+07	6.43947e+07	7.65699e+07	6.5705e+07	5.27785e+07	5.58875e+07	4.70465e+07	1.07924e+08	6.05989e+07	1.31728e+08	1.54301e+07	1.1283e+08	5.67282e+07	8.7149e+07	1.06952e+08	1.10948e+08	1.07769e+08	1.22673e+08	1.24872e+08	5.90693e+07	1.19163e+08	6.01571e+07	6.87568e+07	6.01646e+07	6.02296e+07
TAG(19:2/20:3/20:6)	0.946806	B(ii)			385.433	961.753	POS	1.38162e+08	9.81868e+07	9.73402e+07	7.24553e+07	1.42502e+08	1.04935e+08	1.32232e+08	1.1093e+08	1.50237e+08	1.69382e+08	1.49036e+08	1.40188e+08	1.4488e+08	1.7345e+08	1.48732e+08	1.25418e+08	2.56257e+08	1.2908e+08	1.1784e+08	1.2083e+08	1.23662e+08	1.88104e+08	1.63947e+08	1.55241e+08	2.55811e+08	2.6159e+08	2.56366e+08	2.65781e+08
PEtOH(27:0/27:0)	0.946515	B(ii)			800.759	1002.94	POS	2.67957e+08	3.3303e+08	3.67335e+08	2.79176e+08	2.90184e+08	3.31668e+08	3.29766e+08	2.86995e+08	3.23826e+08	2.38404e+08	3.47514e+08	2.64242e+08	3.44063e+08	2.54361e+08	3.12943e+08	2.48766e+08	3.49555e+08	2.94754e+08	3.1948e+08	2.40219e+08	3.12598e+08	2.69904e+08	2.62877e+08	3.73122e+08	2.84032e+08	2.97241e+08	2.83761e+08	2.83543e+08
PEtOH(24:0/24:0)	0.946515	B(ii)			761.679	918.809	POS	1.58414e+07	1.45532e+07	2.24246e+07	1.15327e+07	1.79069e+07	1.71405e+07	2.39612e+07	2.0355e+07	3.08197e+07	2.4061e+07	3.05202e+07	1.62105e+07	2.32038e+07	4.76121e+07	2.99858e+07	3.12885e+07	4.73041e+07	2.80246e+07	2.4797e+07	2.46327e+07	3.01569e+07	3.08599e+07	2.49962e+07	3.31022e+07	3.8916e+07	3.80913e+07	3.55535e+07	2.84317e+07
PEtOH(26:0/26:0)	0.946515	B(ii)			758.957	974.876	POS	8.56422e+08	7.66525e+08	9.17834e+08	5.94436e+08	8.73317e+08	8.54156e+08	1.09088e+09	1.16999e+09	1.38138e+09	1.18625e+09	1.48535e+09	1.08454e+09	1.17806e+09	1.60806e+09	1.53945e+09	1.25141e+09	1.27857e+09	1.23494e+09	9.82783e+08	1.54488e+09	1.09965e+09	1.72962e+09	1.46393e+09	1.22216e+09	6.6514e+08	7.02621e+08	6.77856e+08	6.60829e+08
PEtOH(24:1/24:1)	0.946515	B(ii)			744.581	914.776	POS	1.56985e+07	1.27365e+07	1.29273e+07	1.16457e+07	2.47741e+07	1.64461e+07	1.83338e+07	1.82706e+07	5.08899e+06	1.99699e+07	1.7805e+07	1.30122e+07	4.1795e+06	1.9651e+07	1.87461e+07	9.79473e+06	2.76346e+07	1.7444e+07	3.28674e+07	1.86703e+07	2.48169e+07	2.75438e+07	2.24601e+07	2.57962e+07	1.57921e+07	2.48874e+07	2.31027e+07	2.10599e+07
PEtOH(25:0/25:0)	0.946515	B(ii)			734.546	946.843	POS	1.6182e+09	2.2659e+09	2.32393e+09	1.4992e+09	1.1076e+09	3.08395e+09	2.34833e+09	3.62823e+09	5.00392e+08	1.95746e+09	2.09089e+09	2.10046e+09	2.36044e+09	3.88548e+09	4.14833e+09	6.919e+08	1.0817e+09	2.06134e+09	2.30917e+09	2.35113e+09	2.24529e+09	2.05339e+09	2.17996e+09	2.68834e+09	5.22496e+08	5.82234e+08	5.00048e+08	4.96379e+08
PEtOH(26:4/26:4)	0.946515	B(ii)			370.26	958.734	POS	2.98259e+07	1.90174e+07	2.53803e+07	2.03471e+07	1.39727e+08	2.34101e+07	2.54329e+07	2.08618e+07	2.05535e+07	3.61949e+07	3.2029e+07	3.61724e+07	2.6876e+07	4.82528e+07	2.82436e+07	2.84254e+07	1.06796e+08	2.50028e+07	1.91396e+07	2.57162e+07	2.38139e+07	2.80029e+07	5.15867e+07	2.92762e+07	6.62114e+07	6.7329e+07	7.73952e+07	7.71402e+07
TAG(20:1/20:1/20:1)	0.946224	B(ii)			821.44	991.867	POS	1.64897e+07	1.94455e+07	1.51832e+07	1.49288e+07	1.59866e+07	1.61728e+07	1.64928e+07	1.96461e+07	2.78092e+07	1.71398e+07	1.8581e+07	1.79509e+07	2.00164e+07	1.8524e+07	1.68485e+07	1.86174e+07	1.1201e+07	2.12084e+07	2.73906e+07	2.64158e+07	1.71642e+07	1.6218e+07	1.35206e+07	2.19284e+07	8.73468e+06	1.18042e+07	1.13956e+07	1.15378e+07
TAG(21:3/21:3/21:3)	0.946224	B(ii)			725.083	1021.84	POS	1.11818e+07	4.16537e+06	2.49378e+06	997756	2.55779e+07	6.11932e+06	0	0	1.91215e+06	2.55618e+06	2.78229e+06	8.32469e+06	0	4.53538e+06	0	0	2.65341e+07	0	0	0	0	0	979983	897633	3.42287e+07	3.53314e+07	3.42659e+07	3.47725e+07
TAG(19:3/19:3/19:3)	0.946224	B(ii)			659.497	937.743	POS	9.35003e+07	5.8286e+07	5.81704e+07	5.2592e+07	1.63101e+08	7.2034e+07	3.73225e+07	1.55789e+07	5.32465e+07	5.66069e+07	5.08841e+07	6.05665e+07	2.38395e+07	6.80849e+07	3.29499e+07	1.8638e+07	1.6238e+08	4.25204e+07	2.52298e+07	3.80041e+07	2.17058e+07	4.66207e+07	5.63132e+07	4.78402e+07	1.69842e+08	1.74273e+08	1.73448e+08	1.74294e+08
TAG(20:3/20:3/20:3)	0.946224	B(ii)			604.783	979.756	POS	5.6857e+07	5.01677e+07	3.44267e+07	4.03409e+07	5.34906e+07	4.30539e+07	2.99297e+07	2.31995e+07	3.21577e+07	2.54291e+07	3.56377e+07	5.10352e+07	2.2017e+07	3.27733e+07	2.72404e+07	3.04588e+07	3.38604e+07	3.8042e+07	2.58427e+07	3.02952e+07	1.85593e+07	3.00736e+07	3.41385e+07	2.76115e+07	2.87569e+07	3.10696e+07	2.94183e+07	2.87495e+07
TAG(20:4/20:4/20:4)	0.946224	B(ii)			375.027	973.716	POS	6.18339e+06	6.88768e+06	5.05891e+06	5.97713e+06	6.89414e+06	5.78617e+06	5.86961e+06	4.08072e+06	8.19765e+06	4.16334e+06	5.20114e+06	1.22476e+07	4.79158e+06	1.03998e+07	6.04047e+06	5.48919e+06	1.05443e+07	5.83596e+06	5.06107e+06	8.29629e+06	4.55968e+06	1.1248e+07	7.94745e+06	6.30451e+06	8.59811e+06	9.55637e+06	8.70315e+06	1.00334e+07
TAG(15:2/15:2/15:2)	0.946224	B(ii)			339.496	775.586	POS	4.28908e+06	1.69669e+06	1.90646e+06	1.3363e+06	6.48473e+06	2.10875e+06	1.69075e+06	1.78925e+06	3.68035e+06	4.10586e+06	3.38086e+06	3.2122e+06	2.20538e+06	5.36727e+06	2.92135e+06	1.80975e+06	1.13138e+07	2.18468e+06	1.23661e+06	1.71445e+06	1.63142e+06	3.81854e+06	3.58421e+06	3.62768e+06	1.09116e+07	1.11495e+07	1.12675e+07	1.12663e+07
PMeOH(18:1/18:2)	0.945832	B(ii)			396.45	730.536	POS	4.71035e+07	2.59615e+07	1.47218e+07	1.15792e+07	7.89978e+07	2.94141e+07	1.71182e+07	2.4188e+07	3.5631e+07	2.48261e+07	3.42799e+07	4.20202e+07	2.18537e+07	4.67946e+07	2.97964e+07	1.69469e+07	8.65574e+07	2.80766e+07	2.09816e+07	3.34523e+07	9.1232e+06	4.31661e+07	1.68371e+07	2.8662e+07	8.76665e+07	8.91268e+07	9.06909e+07	9.12186e+07
PC(18:0/17:1)	0.945549	B(ii)			502.609	774.6	POS	1.04316e+07	6.42527e+06	6.01812e+06	6.53815e+06	1.64165e+07	5.93501e+06	4.98235e+06	4.56721e+06	9.94178e+06	1.02872e+07	1.03519e+07	5.353e+06	5.53258e+06	9.21065e+06	8.37858e+06	8.66926e+06	1.69045e+07	4.85616e+06	6.16399e+06	6.44084e+06	6.60288e+06	9.28994e+06	7.05696e+06	1.03709e+07	1.79888e+07	1.85805e+07	1.8437e+07	1.85806e+07
TAG(12:1/22:0/22:0)	0.94539	B(ii)			725.12	939.836	POS	4.50256e+08	4.94463e+08	5.91609e+08	4.11112e+08	4.25438e+08	5.3507e+08	6.31074e+08	5.15554e+08	5.25098e+08	5.45004e+08	5.67193e+08	5.23537e+08	5.86287e+08	4.7972e+08	5.25926e+08	5.11432e+08	5.64786e+08	4.55278e+08	5.57774e+08	5.67115e+08	5.65001e+08	5.83265e+08	5.60646e+08	5.91884e+08	4.16388e+08	4.31019e+08	4.27099e+08	4.12264e+08
TAG(16:1/18:1/18:1)	0.945194	B(ii)			600.008	879.741	POS	3.42677e+08	3.25951e+08	4.24061e+08	2.94803e+08	2.48925e+08	4.00691e+08	4.02679e+08	3.21168e+08	3.64559e+08	3.52632e+08	3.55652e+08	3.47276e+08	3.91899e+08	3.25926e+08	3.15762e+08	3.65721e+08	3.50481e+08	3.53702e+08	3.2684e+08	3.34844e+08	4.19156e+08	3.46842e+08	3.63038e+08	3.89967e+08	2.26417e+08	2.31324e+08	2.31335e+08	2.27513e+08
PC(16:0/22:6)	0.944776	B(ii)			168.756	806.552	POS	637486	232294	288568	51822.3	3.0176e+06	103460	286431	38301.1	983480	1.01494e+06	1.53732e+06	724052	158607	2.48641e+06	1.2709e+06	51111.5	4.83883e+06	495958	273530	432199	120622	2.29513e+06	1.3478e+06	2.22375e+06	4.71408e+06	4.86118e+06	4.9128e+06	4.91261e+06
TAG(16:2/18:0/18:0)	0.944471	B(ii)			630.907	881.762	POS	1.16109e+08	1.37843e+08	1.90557e+08	1.64162e+08	1.19011e+08	1.75002e+08	1.68952e+08	1.37163e+08	1.23154e+08	1.18632e+08	1.39807e+08	1.58339e+08	1.64281e+08	1.23291e+08	1.23858e+08	1.40859e+08	1.52154e+08	1.50186e+08	1.48316e+08	1.55035e+08	1.17379e+08	1.57824e+08	1.75202e+08	1.37613e+08	1.11937e+08	1.14186e+08	1.15619e+08	1.11855e+08
TAG(18:5/19:1/19:2)	0.944244	B(ii)			468.609	925.712	POS	1.87471e+07	1.9366e+07	1.96314e+07	1.88625e+07	1.34119e+07	1.77946e+07	2.00667e+07	1.74341e+07	1.90132e+07	1.44263e+07	1.84809e+07	2.42398e+07	2.10293e+07	2.03986e+07	2.42875e+07	2.16767e+07	1.76374e+07	2.20859e+07	3.56517e+07	2.34678e+07	1.87711e+07	2.38418e+07	2.07552e+07	1.72923e+07	1.52896e+07	1.62919e+07	1.62888e+07	1.5973e+07
TAG(19:0/19:0/20:6)	0.944117	B(ii)			640.341	957.793	POS	3.38103e+07	3.36116e+07	2.99718e+07	2.72413e+07	3.11069e+07	3.12983e+07	2.60557e+07	2.37315e+07	2.79072e+07	2.74751e+07	2.93153e+07	3.31483e+07	2.57977e+07	2.74445e+07	2.56754e+07	2.64487e+07	2.90633e+07	2.50748e+07	2.67956e+07	2.67041e+07	2.54321e+07	2.84964e+07	2.77509e+07	2.99671e+07	2.41368e+07	2.83133e+07	2.4719e+07	2.54133e+07
TAG(18:4/18:4/19:2)	0.94355	B(ii)			397.195	907.701	POS	1.56603e+08	1.01325e+08	9.62896e+07	7.56109e+07	1.8232e+08	8.92433e+07	1.02871e+08	9.91348e+07	1.5271e+08	1.67544e+08	1.56101e+08	1.72197e+08	1.14359e+08	1.95006e+08	1.56481e+08	1.30048e+08	3.75721e+08	1.36008e+08	1.18819e+08	1.24081e+08	1.28962e+08	1.97569e+08	1.1959e+08	1.60047e+08	2.87028e+08	2.976e+08	3.0333e+08	3.03302e+08
TAG(18:2/19:1/22:0)	0.94324	B(ii)			777.451	972.895	POS	2.17631e+08	2.19164e+08	1.84116e+08	1.70731e+08	3.81313e+08	2.19532e+08	1.97168e+08	2.07347e+08	2.60094e+08	2.37181e+08	2.60482e+08	2.19541e+08	2.23503e+08	2.85557e+08	2.28464e+08	2.23531e+08	5.9208e+08	1.90717e+08	2.08099e+08	2.01425e+08	1.98711e+08	2.68136e+08	2.51748e+08	2.73941e+08	6.01157e+08	6.11951e+08	6.12105e+08	5.7941e+08
PS(24:0/24:0)	0.942859	B(ii)			397.128	960.749	POS	4.77657e+08	3.13573e+08	3.16151e+08	2.42077e+08	5.71515e+08	2.96076e+08	3.43375e+08	3.25151e+08	5.07903e+08	5.24706e+08	4.91054e+08	5.04464e+08	3.73281e+08	6.10405e+08	4.93919e+08	3.85951e+08	1.02721e+09	4.5368e+08	3.89305e+08	9.52525e+08	4.19186e+08	6.35196e+08	4.55068e+08	5.22256e+08	9.02686e+08	9.44724e+08	9.4455e+08	9.28042e+08
PS(26:2/26:2)	0.942859	B(ii)			318.77	1008.77	POS	292921	0	0	0	7.17179e+06	0	44430.6	124892	836803	929816	444350	278565	486452	2.27946e+06	446846	76713.1	6.97682e+06	218317	0	0	9.49602e+06	401765	3.54977e+06	4.89945e+06	6.92829e+06	7.00239e+06	6.9987e+06	7.5511e+06
PC(22:6e/19:2)	0.942691	B(ii)			239.524	830.626	POS	3.15369e+06	777136	433043	346783	8.53914e+06	1.15028e+06	1.0655e+06	863036	3.89514e+06	3.3108e+06	3.35792e+06	2.20991e+06	996138	5.75268e+06	2.58351e+06	480362	1.02368e+07	898625	648702	1.00815e+06	112408	5.19417e+06	2.97788e+06	3.15891e+06	1.00802e+07	1.12089e+07	1.09692e+07	1.06969e+07
PC(18:3e/18:5)	0.942691	B(ii)			191.237	760.511	POS	3.71706e+06	948390	349121	127971	1.23864e+07	765944	1.15089e+06	1.04528e+06	4.38568e+06	2.73297e+06	4.30607e+06	4.50395e+06	1.04243e+06	1.13512e+07	1.11362e+06	700559	2.36411e+06	2.09568e+06	773910	1.50577e+06	300224	6.74435e+06	4.24417e+06	4.66953e+06	1.23231e+07	2.61601e+06	1.22268e+07	1.12205e+07
PC(14:1e/17:2)	0.942691	B(ii)			169.772	700.526	POS	4.19193e+06	3.06811e+06	1.81972e+06	1.57403e+06	9.80099e+06	1.62438e+06	3.63889e+06	5.52094e+06	4.44975e+06	4.70146e+06	3.95837e+06	6.04449e+06	3.01384e+06	8.47741e+06	2.96784e+06	1.92523e+06	1.50056e+07	3.5619e+06	5.6334e+06	5.29786e+06	2.48861e+06	6.96907e+06	5.31493e+06	5.00705e+06	1.45297e+07	1.61982e+07	1.60121e+07	1.61547e+07
PC(18:4e/13:1)	0.942691	B(ii)			168.712	696.504	POS	8.27216e+06	9.597e+06	4.0048e+06	5.31347e+06	1.39992e+07	3.34706e+06	4.1319e+06	2.927e+06	6.99415e+06	6.75698e+06	7.47385e+06	1.85856e+07	5.50301e+06	1.53625e+07	5.17688e+06	3.1801e+06	2.36509e+07	8.65305e+06	1.01281e+07	1.09398e+07	4.03045e+06	1.31267e+07	3.88774e+06	8.21549e+06	2.22651e+07	2.33442e+07	2.27154e+07	2.33392e+07
PC(14:0e/22:5)	0.942691	B(ii)			127.437	766.58	POS	2.53575e+06	2.37278e+06	436181	1.60086e+06	3.57829e+06	501532	857448	633298	2.02359e+06	2.57096e+06	1.95314e+06	3.55838e+06	362098	2.25126e+06	622644	0	4.92528e+06	1.51678e+06	907160	1.90688e+06	0	967664	2.2626e+06	2.30799e+06	3.50315e+06	4.11721e+06	3.8575e+06	3.48338e+06
PC(14:0e/22:4)	0.942691	B(ii)			90.0335	768.596	POS	4.70177e+06	2.97214e+06	1.63204e+06	1.21749e+06	1.34885e+07	1.57924e+06	2.31291e+06	1.47685e+06	6.23459e+06	7.6758e+06	4.25262e+06	8.40199e+06	2.16423e+06	1.26525e+07	2.91778e+06	1.37427e+06	2.43324e+07	2.36597e+06	1.81226e+06	3.02838e+06	596578	9.38662e+06	7.69902e+06	7.23263e+06	2.47616e+07	2.4795e+07	2.52805e+07	2.53421e+07
PC(18:4e/17:2)	0.942691	B(ii)			89.8551	750.55	POS	2.11763e+06	1.06383e+06	1.26362e+06	775290	5.64036e+06	594363	957990	649767	2.5358e+06	3.09771e+06	2.61084e+06	3.48252e+06	850532	5.32634e+06	1.97884e+06	710903	1.65125e+07	819392	1.24248e+06	1.23131e+06	212641	4.70834e+06	2.09822e+06	4.85231e+06	1.08802e+07	8.13067e+06	8.76139e+06	8.10006e+06
DAG(18:0/18:1)	0.941951	B(ii)			573.87	640.577	POS	2.10212e+08	2.0291e+08	2.15973e+08	1.8263e+08	1.88852e+08	2.25054e+08	1.6324e+08	1.07409e+08	1.09772e+08	1.31154e+08	1.29431e+08	1.3282e+08	1.4286e+08	1.274e+08	1.26629e+08	1.30624e+08	1.11952e+08	1.43083e+08	1.48581e+08	1.1171e+08	1.31183e+08	1.13686e+08	1.35102e+08	1.74992e+08	1.11767e+08	1.14784e+08	1.14405e+08	1.12817e+08
Cer/AP(t18:1/24:0)	0.941905	B(ii)			541.13	680.62	NEG	3.09912e+07	4.78772e+07	2.877e+07	3.8085e+07	2.40457e+07	1.71218e+07	2.52187e+07	3.10139e+07	2.76425e+07	1.59822e+07	1.98295e+07	2.68071e+07	1.64127e+07	2.69658e+07	2.73212e+07	1.87236e+07	2.32465e+07	1.69743e+07	2.83363e+07	2.54636e+07	1.50534e+07	2.00044e+07	1.77221e+07	2.2684e+07	2.78231e+07	2.78292e+07	2.74158e+07	2.62875e+07
TAG(18:1/19:1/22:0)	0.94159	B(ii)			810.162	974.908	POS	4.8355e+07	3.73622e+07	4.70208e+07	3.70532e+07	7.52564e+07	3.8819e+07	3.74263e+07	3.45228e+07	4.53683e+07	4.45502e+07	4.29001e+07	4.24412e+07	4.27615e+07	5.74816e+07	3.91138e+07	4.45635e+07	6.75942e+07	3.84561e+07	3.54772e+07	3.34426e+07	4.84097e+07	4.09826e+07	4.31371e+07	5.78781e+07	4.1008e+07	4.10017e+07	4.11249e+07	3.62017e+07
TAG(19:1/21:5/21:5)	0.940961	B(ii)			383.759	989.783	POS	2.24581e+07	1.83248e+07	2.08534e+07	1.34568e+07	2.20379e+07	2.31036e+07	3.1347e+07	2.41851e+07	2.62225e+07	3.45832e+07	3.20933e+07	2.46573e+07	3.27871e+07	3.32567e+07	2.70882e+07	2.7261e+07	4.03149e+07	2.42311e+07	2.45307e+07	2.37451e+07	3.26063e+07	3.59734e+07	3.22287e+07	3.62053e+07	3.44871e+07	3.50647e+07	3.50646e+07	3.45042e+07
TAG(19:0/19:4/19:4)	0.940225	B(ii)			648.532	939.761	POS	1.58783e+08	1.26696e+08	1.93936e+08	1.16453e+08	1.79774e+08	1.74504e+08	1.5512e+08	1.19755e+08	1.44451e+08	1.67255e+08	1.66335e+08	1.3022e+08	1.55115e+08	1.76694e+08	1.25061e+08	1.47474e+08	1.64205e+08	1.42302e+08	1.30953e+08	1.35385e+08	1.57987e+08	1.46364e+08	1.51283e+08	1.80115e+08	1.63018e+08	1.70633e+08	1.65128e+08	1.62081e+08
TAG(18:2/18:2/20:1)	0.939658	B(ii)			759.817	926.815	POS	1.96965e+08	1.83221e+08	1.66913e+08	1.21451e+08	2.59787e+08	1.73874e+08	1.45324e+08	1.50141e+08	1.55787e+08	1.58569e+08	1.64562e+08	1.71966e+08	1.5434e+08	1.77063e+08	1.2892e+08	1.42339e+08	2.64002e+08	1.29296e+08	1.52221e+08	1.43593e+08	1.4897e+08	1.65909e+08	1.73565e+08	1.91104e+08	2.73882e+08	2.81106e+08	2.78865e+08	2.68521e+08
TAG(18:4/18:4/20:0)	0.939422	B(ii)			572.568	925.709	POS	2.31779e+08	2.16069e+08	2.31782e+08	2.02547e+08	2.47298e+08	2.09189e+08	2.26395e+08	1.85705e+08	2.1508e+08	2.3747e+08	2.32148e+08	2.43935e+08	2.34573e+08	2.15331e+08	2.04579e+08	1.90271e+08	2.64329e+08	2.26903e+08	2.21406e+08	2.22156e+08	2.1521e+08	2.34058e+08	2.22241e+08	2.02065e+08	2.04951e+08	2.12306e+08	2.12294e+08	2.09179e+08
TAG(16:3/18:1/18:1)	0.938859	B(ii)			538.915	875.711	POS	4.56029e+07	3.28975e+07	4.26948e+07	2.77067e+07	3.28071e+07	3.88598e+07	4.52508e+07	4.38572e+07	5.21619e+07	4.86274e+07	4.81967e+07	5.1192e+07	5.71325e+07	5.8504e+07	5.66997e+07	4.24512e+07	5.51856e+07	4.96917e+07	5.62069e+07	5.61526e+07	5.53014e+07	5.91468e+07	3.91247e+07	5.10651e+07	6.27524e+07	5.98745e+07	6.76273e+07	6.02097e+07
TAG(16:2/18:1/18:1)	0.938815	B(ii)			610.976	877.731	POS	1.05554e+08	1.10582e+08	9.51192e+07	9.21943e+07	8.27154e+07	9.82888e+07	7.13713e+07	6.5473e+07	6.94607e+07	7.30982e+07	7.60106e+07	1.11808e+08	8.49754e+07	7.21357e+07	7.42045e+07	6.36076e+07	7.22116e+07	8.04072e+07	8.87755e+07	7.475e+07	7.57226e+07	7.45431e+07	6.60006e+07	8.25168e+07	5.26263e+07	5.99207e+07	5.99168e+07	5.99391e+07
SHexCer(d35:3)	0.937865	B(ii)			164.963	788.507	NEG	2.03562e+07	1.76318e+07	2.03486e+07	2.13425e+07	1.97237e+07	1.45747e+07	6.44964e+06	1.82645e+07	1.71932e+07	1.74026e+07	1.66364e+07	2.01619e+07	1.6424e+07	1.53675e+07	1.5018e+07	1.61323e+07	1.54208e+07	1.59313e+07	1.78651e+07	1.64753e+06	1.5247e+07	1.74904e+07	5.27593e+06	1.53804e+07	1.89119e+07	1.8929e+07	1.87316e+07	1.44872e+07
TAG(19:5/19:5/20:0)	0.937625	B(ii)			514.44	949.71	POS	1.97966e+08	1.89238e+08	2.12599e+08	1.50316e+08	1.63545e+08	1.94794e+08	2.12562e+08	1.77202e+08	2.08969e+08	2.15329e+08	2.18137e+08	2.37461e+08	2.28421e+08	2.19919e+08	1.95847e+08	1.99744e+08	2.27987e+08	2.12365e+08	2.20261e+08	2.15806e+08	2.07948e+08	2.4022e+08	1.98442e+08	2.3117e+08	1.73513e+08	1.73618e+08	1.77665e+08	1.76045e+08
SQDG(16:0/18:1)	0.937493	B(ii)			298.261	819.53	NEG	2.36913e+07	2.57363e+07	2.3873e+07	2.52065e+07	1.95189e+07	2.67373e+07	2.6728e+07	2.09679e+07	2.33713e+07	2.02812e+07	2.33181e+07	1.99671e+07	2.8301e+07	2.8448e+07	2.91801e+07	2.63592e+07	1.42999e+07	2.27463e+07	2.61104e+07	1.97033e+07	2.20164e+07	2.15497e+07	2.86731e+07	2.27823e+07	2.42184e+07	2.30393e+07	2.42539e+07	2.30044e+07
TAG(18:2/18:2/22:1)	0.93678	B(ii)			739.612	954.846	POS	9.02184e+07	8.13868e+07	8.54455e+07	4.15547e+07	8.63627e+07	7.58892e+07	6.46101e+07	3.4191e+07	6.54521e+07	5.96513e+07	7.43277e+07	7.72543e+07	6.80492e+07	8.43267e+07	5.52664e+07	6.51761e+07	8.52612e+07	4.37701e+07	4.79093e+07	5.97495e+07	6.6742e+07	6.84348e+07	6.81753e+07	7.6081e+07	8.72511e+07	9.00395e+07	9.00957e+07	8.82993e+07
TAG(20:0/20:0/22:7)	0.936708	B(ii)			666.826	1011.82	POS	2.7246e+07	2.48812e+07	2.4151e+07	2.31403e+07	2.80885e+07	2.37103e+07	1.88268e+07	1.85992e+07	2.11238e+07	2.11662e+07	2.22375e+07	2.22464e+07	1.86373e+07	2.00683e+07	2.19661e+07	1.91591e+07	2.48256e+07	2.41614e+07	1.96327e+07	2.83105e+07	2.04397e+07	2.22336e+07	1.58493e+07	1.66787e+07	2.01026e+07	1.98905e+07	2.05523e+07	1.98824e+07
TAG(18:0/18:0/22:3)	0.936092	B(ii)			648.497	963.841	POS	2.9533e+08	2.89644e+08	3.17119e+08	2.48082e+08	2.8696e+08	3.56744e+08	3.59355e+08	3.05221e+08	3.20212e+08	3.32462e+08	3.48508e+08	2.63257e+08	4.99214e+08	3.24303e+08	3.70818e+08	3.63348e+08	3.13101e+08	3.08339e+08	2.99498e+08	3.44359e+08	3.57445e+08	3.55625e+08	3.37608e+08	3.42763e+08	3.18342e+08	3.32434e+08	3.17215e+08	3.16974e+08
TAG(15:3/22:4/22:4)	0.935846	B(ii)			537.855	961.752	POS	1.61965e+08	1.74631e+08	1.7541e+08	1.70943e+08	9.3987e+07	1.59936e+08	1.1357e+08	9.00455e+07	1.14501e+08	9.09151e+07	1.04633e+08	1.92489e+08	1.09364e+08	1.10865e+08	1.07765e+08	1.31462e+08	5.2017e+07	1.24568e+08	1.25849e+08	1.43066e+08	1.11379e+08	1.49572e+08	9.64608e+07	9.79183e+07	5.4139e+07	6.3362e+07	6.34511e+07	6.34867e+07
TAG(17:0/22:4/22:4)	0.935818	B(ii)			610.388	995.829	POS	2.2906e+07	2.44318e+07	1.78805e+07	2.40622e+07	7.24966e+06	2.20618e+07	1.66789e+07	1.6717e+07	2.18504e+07	1.23938e+07	1.53616e+07	1.95237e+07	1.6876e+07	1.72052e+07	2.08664e+07	2.42417e+07	1.14917e+07	2.18226e+07	1.53414e+07	1.86209e+07	1.23036e+07	1.68483e+07	1.63901e+07	7.91787e+06	1.39499e+07	1.4728e+07	1.51127e+07	1.39104e+07
PG(16:0/18:1)	0.935745	B(ii)			335.997	747.52	NEG	1.46632e+07	1.55664e+07	1.46487e+07	1.73041e+07	1.55496e+07	1.76629e+07	1.91346e+07	1.65209e+07	1.84788e+07	1.32591e+07	1.80657e+07	1.83399e+07	1.69356e+07	1.67518e+07	1.72074e+07	1.86372e+07	1.36679e+07	1.52258e+07	1.85171e+07	1.64552e+07	1.75627e+07	1.40767e+07	1.78144e+07	1.52822e+07	1.69543e+07	1.52378e+07	1.87995e+07	1.6213e+07
TAG(16:0/19:1/19:1)	0.934886	B(ii)			654.732	909.786	POS	2.78188e+08	2.61075e+08	3.48839e+08	2.78201e+08	3.53203e+08	3.59376e+08	2.75298e+08	2.36381e+08	2.69416e+08	2.5363e+08	2.80078e+08	3.02222e+08	2.79688e+08	2.92329e+08	2.27049e+08	2.54512e+08	3.88679e+08	2.19706e+08	2.65855e+08	2.69964e+08	2.76343e+08	2.86731e+08	2.87613e+08	2.81279e+08	3.47284e+08	3.54533e+08	3.50779e+08	3.47253e+08
TAG(18:4/18:4/21:0)	0.934416	B(ii)			528.138	939.76	POS	2.73448e+08	2.84104e+08	2.51633e+08	2.77703e+08	2.59058e+08	2.37999e+08	2.3841e+08	2.38822e+08	2.3383e+08	2.24394e+08	2.28622e+08	2.73091e+08	2.64241e+08	2.36576e+08	2.76004e+08	2.30878e+08	2.86199e+08	2.68022e+08	2.51274e+08	2.84215e+08	2.34421e+08	2.58054e+08	2.08901e+08	1.9554e+08	2.26993e+08	2.34318e+08	2.30834e+08	2.26995e+08
DAG(16:0/18:3)	0.934248	B(ii)			394.983	608.523	POS	1.18979e+08	1.45455e+08	1.29244e+08	1.06995e+08	1.36497e+08	1.22083e+08	1.55814e+08	1.24483e+08	1.18617e+08	1.82926e+08	1.21708e+08	1.66615e+08	1.53633e+08	1.54068e+08	1.1556e+08	1.16111e+08	1.87061e+08	1.28741e+08	1.61857e+08	1.62602e+08	1.31528e+08	1.55789e+08	1.35544e+08	1.63003e+08	1.73832e+08	1.69564e+08	1.7989e+08	1.79747e+08
TAG(17:1/17:1/21:5)	0.934059	B(ii)			646.016	913.746	POS	6.98196e+07	6.45712e+07	7.88512e+07	6.58454e+07	6.70318e+07	7.22737e+07	5.96967e+07	5.37561e+07	5.96747e+07	5.55687e+07	5.96352e+07	5.92077e+07	6.20204e+07	4.89698e+07	5.53161e+07	6.10608e+07	5.25195e+07	6.02204e+07	5.4318e+07	5.82437e+07	6.23878e+07	5.30822e+07	5.38939e+07	5.38177e+07	4.56865e+07	4.67848e+07	4.64726e+07	4.56856e+07
LPC(18:0)	0.933828	B(ii)			119.988	524.37	POS	689829	419358	313791	229699	2.21818e+06	403106	872218	542595	1.71727e+06	1.35667e+06	1.67332e+06	1.72219e+06	1.07515e+06	4.46179e+06	1.59542e+06	1.12667e+06	5.99871e+06	794191	1.19794e+06	1.03894e+06	823799	2.14977e+06	1.82647e+06	2.64739e+06	6.23653e+06	6.65268e+06	6.57853e+06	6.65029e+06
TAG(18:1/21:0/21:0)	0.933448	B(ii)			761.407	995.898	POS	9.50094e+06	8.65504e+06	1.97597e+07	8.01359e+06	1.81546e+07	1.42022e+07	1.41848e+07	8.2498e+06	1.55714e+07	2.07052e+07	1.75175e+07	9.619e+06	1.7395e+07	2.38369e+07	1.60459e+07	1.64865e+07	2.48264e+07	1.89504e+07	1.24244e+07	1.89522e+07	1.53436e+07	1.93635e+07	1.68484e+07	1.90708e+07	1.51062e+07	1.50701e+07	1.50993e+07	1.34153e+07
Cer/AP(t18:0/22:0)	0.933263	B(ii)			520.344	700.61	NEG	1.98849e+07	3.54046e+07	1.40034e+07	1.90266e+07	1.79399e+07	1.83705e+07	1.58367e+07	2.16494e+07	1.46074e+07	1.00032e+07	1.20812e+07	1.58414e+07	1.28884e+07	1.4504e+07	1.78898e+07	1.45189e+07	1.4559e+07	1.58124e+07	1.7821e+07	1.70024e+07	6.50387e+06	1.36177e+07	1.4015e+07	6.70009e+06	1.21221e+07	1.58989e+07	1.59222e+07	1.55916e+07
TAG(20:0/21:4/21:4)	0.932633	B(ii)			623.194	1009.8	POS	7.91856e+07	7.95393e+07	6.38735e+07	5.50103e+07	9.83349e+07	6.37034e+07	5.9996e+07	6.90259e+07	8.55055e+07	8.71583e+07	9.10822e+07	8.03133e+07	6.3436e+07	8.41803e+07	8.48576e+07	6.85063e+07	1.46437e+08	8.12311e+07	6.26806e+07	8.13291e+07	6.48866e+07	8.72243e+07	7.09213e+07	6.51983e+07	1.42009e+08	1.44216e+08	1.46429e+08	1.42081e+08
PMeOH(21:0/15:1)	0.932383	B(ii)			180.631	734.555	POS	1.7093e+06	2.45799e+06	1.58591e+06	2.0362e+06	1.91477e+06	1.40571e+06	2.43352e+06	2.81173e+06	3.28169e+06	3.38702e+06	3.26257e+06	5.44532e+06	3.45878e+06	5.30391e+06	3.98329e+06	2.9277e+06	1.39323e+07	2.65264e+06	5.38767e+06	3.90944e+06	2.80129e+06	5.26019e+06	2.71295e+06	4.33575e+06	7.86748e+06	8.74927e+06	8.32907e+06	7.05979e+06
TAG(15:1/15:1/22:1)	0.931684	B(ii)			645.791	879.742	POS	1.08019e+09	9.96101e+08	1.00979e+09	8.83836e+08	1.11854e+09	1.03144e+09	1.59651e+09	1.37305e+09	1.56184e+09	1.66593e+09	1.65014e+09	1.58012e+09	1.70328e+09	1.77658e+09	1.27308e+09	1.35879e+09	1.85765e+09	1.31703e+09	1.64791e+09	1.46872e+09	1.66342e+09	1.63783e+09	1.74825e+09	2.03223e+09	1.58963e+09	1.6925e+09	1.66595e+09	1.69337e+09
TAG(14:3/18:4/21:1)	0.93113	B(ii)			486.611	883.702	POS	1.36858e+07	1.19376e+07	1.21026e+07	1.12271e+07	1.31778e+07	1.11175e+07	1.28251e+07	1.31191e+07	1.4272e+07	1.24512e+07	1.34547e+07	1.58412e+07	1.4629e+07	1.30807e+07	1.46135e+07	1.42544e+07	1.65645e+07	1.48374e+07	1.48932e+07	1.45305e+07	1.44806e+07	1.44948e+07	1.21578e+07	1.27919e+07	1.31967e+07	1.36144e+07	1.3108e+07	1.46351e+07
TAG(16:1/18:2/18:2)	0.931107	B(ii)			519.699	875.71	POS	1.59888e+08	1.43083e+08	1.55018e+08	1.00185e+08	1.26144e+08	1.59853e+08	3.28344e+08	3.05432e+08	3.38317e+08	3.55503e+08	3.39328e+08	2.83406e+08	4.30818e+08	3.43518e+08	3.22932e+08	3.01845e+08	4.57465e+08	2.99429e+08	3.6666e+08	3.31628e+08	3.6764e+08	3.89141e+08	3.85015e+08	4.23238e+08	3.416e+08	3.54589e+08	3.5399e+08	3.54607e+08
TAG(18:2/18:2/21:0)	0.929833	B(ii)			758.369	942.84	POS	2.39801e+06	2.62801e+06	1.73836e+06	2.06113e+06	4.45663e+06	1.50426e+06	2.06292e+06	986806	2.17124e+06	1.985e+06	2.4807e+06	1.26531e+06	1.3792e+06	4.46921e+06	1.02454e+06	2.09008e+06	5.0572e+06	1.51317e+06	1.19415e+06	1.2832e+06	997943	1.22906e+06	2.17638e+06	680931	3.93276e+06	4.05994e+06	3.48205e+06	3.38371e+06
TAG(14:3/22:3/22:4)	0.928675	B(ii)			548.096	949.71	POS	2.25186e+08	2.1454e+08	2.17885e+08	1.90464e+08	1.78918e+08	1.95067e+08	1.20729e+08	1.03437e+08	1.45788e+08	1.38256e+08	1.40667e+08	2.07398e+08	1.38582e+08	1.40138e+08	1.63734e+08	1.32784e+08	9.7677e+07	1.6679e+08	1.62496e+08	1.72919e+08	1.25448e+08	1.7361e+08	1.14191e+08	1.14509e+08	1.19778e+08	1.23038e+08	1.2e+08	1.19775e+08
TAG(17:1/19:0/19:0)	0.928269	B(ii)			739.287	925.801	POS	5.42903e+06	5.16554e+06	6.78572e+06	5.6595e+06	2.53374e+06	4.14492e+06	3.71088e+06	3.76395e+06	2.25256e+06	4.74853e+06	5.41022e+06	5.78515e+06	4.53941e+06	3.79044e+06	3.86349e+06	3.50527e+06	1.07395e+07	1.94704e+06	4.88062e+06	2.95912e+06	3.47642e+06	4.63919e+06	4.4011e+06	5.43824e+06	1.36513e+07	1.36607e+07	1.34161e+07	1.28782e+07
TAG(19:4/19:4/20:0)	0.928184	B(ii)			593.855	953.741	POS	3.17458e+08	2.98925e+08	3.3422e+08	2.4707e+08	3.31038e+08	2.97074e+08	2.8431e+08	2.27274e+08	3.21533e+08	3.11337e+08	3.21787e+08	3.14875e+08	2.82788e+08	3.21249e+08	2.78696e+08	2.61328e+08	3.43347e+08	3.00243e+08	2.80239e+08	2.70584e+08	2.81851e+08	3.15091e+08	2.76925e+08	3.09902e+08	3.13095e+08	3.19791e+08	3.16758e+08	3.13192e+08
TAG(16:0/16:0/18:0)	0.928042	B(ii)			780.665	852.8	POS	2.01175e+07	2.33791e+07	9.13675e+06	2.0299e+07	4.87599e+07	1.70048e+07	1.55687e+07	2.591e+07	2.25052e+07	2.43582e+07	1.77157e+07	2.80791e+07	1.81424e+07	2.34438e+07	2.96797e+07	2.7937e+07	7.61759e+07	1.3972e+07	1.95356e+07	2.2386e+07	1.80204e+07	2.232e+07	2.73735e+07	1.91632e+07	4.04539e+07	3.3435e+07	3.14263e+07	3.11864e+07
TAG(16:0/20:4/20:4)	0.92803	B(ii)			492.642	925.711	POS	1.09996e+08	1.03247e+08	1.19006e+08	9.77448e+07	1.13641e+08	1.2303e+08	1.1487e+08	9.30723e+07	9.78601e+07	1.16722e+08	1.09236e+08	1.12036e+08	1.34051e+08	9.98197e+07	1.06711e+08	1.03871e+08	1.19406e+08	1.07957e+08	1.00512e+08	9.73067e+07	1.05888e+08	1.11853e+08	1.17084e+08	1.09293e+08	1.02799e+08	1.04364e+08	1.05616e+08	1.02894e+08
TAG(17:1/19:0/20:6)	0.927297	B(ii)			527.364	927.749	POS	1.60891e+07	1.63838e+07	2.16489e+07	1.22836e+07	1.20206e+07	1.96893e+07	4.61465e+07	3.23887e+07	3.11817e+07	3.76076e+07	2.77197e+07	2.89939e+07	4.73527e+07	3.44579e+07	3.04142e+07	3.32487e+07	2.23095e+07	3.07894e+07	3.37934e+07	3.25174e+07	4.13969e+07	3.94965e+07	5.87597e+07	4.90052e+07	1.65068e+07	1.84038e+07	1.84186e+07	1.79341e+07
Cer/AP(t18:1/22:0)	0.92721	B(ii)			498.861	698.595	NEG	3.49281e+07	4.0842e+07	2.92098e+07	3.26347e+07	2.56441e+07	2.73077e+07	2.99297e+07	2.93924e+07	2.91515e+07	1.57792e+07	2.39568e+07	2.83795e+07	2.31398e+07	2.72997e+07	3.10128e+07	3.35517e+07	2.88031e+07	2.7133e+07	3.40275e+07	3.31912e+07	2.07739e+07	2.81953e+07	2.7067e+07	2.08658e+07	3.07689e+07	2.91365e+07	3.07891e+07	2.93665e+07
TAG(16:2/19:0/21:5)	0.927096	B(ii)			385.401	927.719	POS	2.25454e+06	1.41216e+06	1.55868e+06	1.25231e+06	2.21597e+06	1.60039e+06	2.19078e+06	2.31662e+06	2.28698e+06	2.77845e+06	2.31122e+06	2.60263e+06	2.83368e+06	2.94695e+06	3.35565e+06	2.49352e+06	5.84234e+06	2.23402e+06	1.98997e+06	1.92627e+06	2.52739e+06	3.14688e+06	4.20555e+06	2.07988e+06	5.16597e+06	5.33239e+06	5.11601e+06	5.45337e+06
TAG(19:1/19:1/22:6)	0.927084	B(ii)			496.846	981.77	POS	7.19992e+07	5.69267e+07	5.31837e+07	6.27661e+07	5.92876e+07	8.82636e+07	5.2841e+07	4.07119e+07	6.57167e+07	4.0817e+07	4.77692e+07	5.93768e+07	4.96131e+07	5.23777e+07	5.13727e+07	5.51018e+07	5.98373e+07	5.86856e+07	7.54394e+07	6.01217e+07	3.4761e+07	5.42776e+07	5.74324e+07	3.5576e+07	7.40848e+07	6.2152e+07	6.22388e+07	6.20869e+07
TAG(14:0/20:1/20:1)	0.926734	B(ii)			675.12	909.792	POS	1.07203e+09	9.32368e+08	7.34909e+08	7.59808e+08	1.21123e+09	9.30468e+08	6.12707e+08	5.95172e+08	7.51071e+08	5.74704e+08	7.06576e+08	7.92284e+08	6.39888e+08	7.02573e+08	7.49277e+08	5.97711e+08	9.63435e+08	7.91327e+08	6.53183e+08	8.61344e+08	5.99849e+08	6.97276e+08	5.78494e+08	5.57963e+08	9.03927e+08	9.20555e+08	9.15737e+08	9.03751e+08
TAG(17:0/18:1/18:1)	0.925887	B(ii)			778.082	890.815	POS	6.89288e+07	7.51961e+07	5.97041e+07	7.0284e+07	2.0545e+08	6.10737e+07	6.93098e+07	6.71219e+07	8.60317e+07	7.33574e+07	7.54485e+07	7.4637e+07	6.5426e+07	8.61206e+07	6.624e+07	7.50799e+07	3.26724e+08	5.69237e+07	6.87661e+07	7.3288e+07	6.37162e+07	8.12396e+07	7.90313e+07	6.89545e+07	2.71001e+08	2.85369e+08	2.81838e+08	2.69138e+08
TAG(15:2/21:4/21:4)	0.924377	B(ii)			608.594	935.73	POS	2.73196e+08	2.24393e+08	2.54354e+08	2.27561e+08	1.35507e+08	2.16927e+08	1.6578e+08	1.07866e+08	3.94857e+08	1.45106e+08	4.23651e+08	1.96115e+08	1.60538e+08	1.3682e+08	1.18772e+08	1.59816e+08	7.51088e+07	1.75515e+08	1.10891e+08	1.5728e+08	4.07385e+08	1.53957e+08	1.64757e+08	1.48302e+08	6.03967e+07	6.37173e+07	6.28129e+07	6.04208e+07
TAG(16:0/17:0/18:2)	0.924201	B(ii)			760.855	862.785	POS	4.22672e+07	4.8329e+07	5.36973e+07	5.50325e+07	9.39606e+07	4.91866e+07	4.31954e+07	4.43784e+07	5.235e+07	3.98026e+07	4.47812e+07	4.39053e+07	4.47646e+07	4.96208e+07	4.86188e+07	5.81438e+07	1.39902e+08	4.12728e+07	4.43069e+07	5.49759e+07	3.78539e+07	4.60122e+07	4.94712e+07	4.42982e+07	1.01704e+08	1.08792e+08	1.04542e+08	1.01232e+08
SQDG(20:0/14:1)	0.924094	B(ii)			313.577	819.53	NEG	6.36605e+06	6.23113e+06	8.60407e+06	6.62364e+06	8.2786e+06	6.74529e+06	6.91435e+06	8.2744e+06	1.01912e+07	5.78196e+06	7.65295e+06	6.31365e+06	9.2065e+06	7.91686e+06	8.8108e+06	8.32924e+06	6.30715e+06	5.09282e+06	7.30265e+06	5.77041e+06	8.06268e+06	7.86689e+06	7.67436e+06	7.96613e+06	7.62749e+06	7.40582e+06	7.63632e+06	6.96248e+06
PMeOH(18:0/18:1)	0.923949	B(ii)			384.571	715.52	NEG	5.5632e+06	6.1429e+06	4.13136e+06	4.56141e+06	4.77316e+06	5.29723e+06	5.84331e+06	5.89261e+06	6.58547e+06	4.40933e+06	4.62835e+06	7.10855e+06	6.00997e+06	5.89018e+06	6.10384e+06	5.88483e+06	6.66285e+06	6.6434e+06	7.33059e+06	7.37869e+06	3.54858e+06	6.2511e+06	4.00199e+06	4.31432e+06	5.2809e+06	5.52176e+06	5.32169e+06	5.28223e+06
TAG(17:1/18:1/20:6)	0.923617	B(ii)			496.666	911.734	POS	3.25621e+08	2.43292e+08	3.11344e+08	2.21617e+08	2.78088e+08	3.01885e+08	3.48051e+08	2.62557e+08	2.71722e+08	3.20399e+08	2.75365e+08	2.83864e+08	2.99312e+08	2.82462e+08	3.29994e+08	3.10131e+08	2.97246e+08	2.92335e+08	2.67188e+08	2.82192e+08	2.93668e+08	3.09524e+08	2.89327e+08	3.17471e+08	2.91658e+08	3.10316e+08	2.92528e+08	2.98551e+08
TAG(20:4/20:4/22:0)	0.923599	B(ii)			602.066	1009.8	POS	2.07336e+07	2.8435e+07	2.88864e+07	2.45584e+07	2.76212e+07	2.66469e+07	2.721e+07	2.56365e+07	2.48825e+07	2.79541e+07	2.75264e+07	2.56003e+07	2.55946e+07	2.4909e+07	2.92044e+07	2.27919e+07	3.62107e+07	2.27135e+07	1.92822e+07	2.58224e+07	2.04881e+07	2.662e+07	2.41583e+07	2.22986e+07	3.63975e+07	3.68822e+07	3.74695e+07	3.64098e+07
TAG(20:0/20:4/20:4)	0.923451	B(ii)			406.086	981.769	POS	9.94159e+06	6.18612e+06	3.11697e+06	0	1.37447e+07	3.97699e+06	7.22783e+06	9.55138e+06	5.94101e+06	1.21143e+07	1.17282e+07	1.33235e+07	1.23312e+07	1.00564e+07	1.47187e+07	1.13442e+07	3.10021e+07	1.07592e+07	8.21507e+06	8.91917e+06	6.90335e+06	1.13452e+07	1.64592e+06	1.26189e+07	2.68568e+07	2.68919e+07	2.83177e+07	2.82686e+07
PMeOH(16:0/18:2)	0.923074	B(ii)			305.683	685.481	NEG	8.73726e+07	1.15897e+08	4.81961e+07	6.24557e+07	6.30801e+07	1.02225e+08	5.24038e+07	6.97666e+07	6.65009e+07	4.06191e+07	7.85394e+07	8.97352e+07	7.26311e+07	6.16503e+07	6.04244e+07	6.78478e+07	9.34656e+07	6.04738e+07	6.75471e+07	9.45265e+07	3.68084e+07	6.4772e+07	3.40961e+07	4.30195e+07	7.61426e+07	7.43675e+07	7.70132e+07	7.11119e+07
OxPE(18:1/18:2+2O)	0.922783	B(ii)			232.046	772.512	NEG	1.89209e+07	1.03652e+07	8.55397e+06	2.0912e+07	1.75487e+07	1.49921e+07	3.82779e+06	1.75216e+07	1.65058e+07	1.41912e+07	1.61573e+07	7.07898e+06	1.66033e+07	9.29306e+06	1.55244e+07	4.26145e+06	1.06168e+07	1.44064e+07	1.71393e+07	7.30568e+06	1.68e+07	1.91827e+07	1.4165e+07	8.49944e+06	1.47216e+07	1.7024e+07	1.7033e+07	1.70372e+07
HBMP(14:0/16:1/18:1)	0.922674	B(ii)			400.036	974.726	POS	4.52224e+08	3.7008e+08	2.90494e+08	3.60283e+08	3.83264e+08	2.76898e+08	2.34272e+08	2.25252e+08	3.01194e+08	2.47188e+08	2.72397e+08	4.60342e+08	2.42966e+08	3.33881e+08	3.90762e+08	2.88514e+08	3.98007e+08	3.77567e+08	3.00631e+08	3.67492e+08	2.21171e+08	4.14849e+08	2.60933e+08	2.10841e+08	4.02986e+08	4.19018e+08	4.13416e+08	4.19109e+08
HBMP(12:0/18:1/18:0)	0.922674	B(ii)			391.988	976.742	POS	1.79559e+09	1.18598e+09	9.88143e+08	8.90433e+08	1.79933e+09	8.88839e+08	8.75551e+08	9.85826e+08	1.60922e+09	1.39346e+09	1.41555e+09	1.76794e+09	1.10964e+09	1.88629e+09	1.62227e+09	1.01768e+09	2.71677e+09	1.44842e+09	1.25743e+09	1.44454e+09	1.04612e+09	1.92224e+09	1.08657e+09	1.20832e+09	2.6804e+09	2.71764e+09	2.77461e+09	2.77358e+09
HBMP(12:0/16:1/20:0)	0.922674	B(ii)			351.038	976.742	POS	1.2767e+08	7.00538e+07	5.97491e+07	5.75739e+07	1.71076e+08	5.81459e+07	7.58432e+07	6.84597e+07	1.41649e+08	1.26661e+08	1.30822e+08	1.42389e+08	7.74159e+07	1.88441e+08	1.39626e+08	8.17332e+07	3.43335e+08	1.04584e+08	8.05559e+07	1.02652e+08	6.64428e+07	1.92801e+08	1.41917e+08	1.16693e+08	3.51901e+08	3.62312e+08	3.63692e+08	3.63677e+08
HBMP(12:0/18:0/18:1)	0.922674	B(ii)			334.887	976.742	POS	2.42817e+08	1.21274e+08	9.69399e+07	8.53933e+07	3.24342e+08	9.78017e+07	1.0682e+08	8.76724e+07	2.18338e+08	2.14704e+08	2.05431e+08	2.10601e+08	1.16856e+08	3.0867e+08	2.08347e+08	1.15197e+08	5.441e+08	1.64961e+08	1.28764e+08	1.4038e+08	9.78272e+07	2.84433e+08	1.54679e+08	2.08359e+08	5.63854e+08	5.70772e+08	5.8035e+08	5.80288e+08
TAG(19:1/20:4/20:4)	0.922134	B(ii)			603.953	965.777	POS	1.14404e+08	4.27372e+07	4.90177e+07	1.02803e+08	6.6431e+07	5.45843e+07	9.06892e+07	3.35846e+07	4.87125e+07	4.74663e+07	9.43941e+07	1.16709e+08	8.54633e+07	4.91693e+07	4.32606e+07	8.83343e+07	5.98768e+07	9.03414e+07	1.00578e+08	2.13884e+07	1.81206e+07	4.71399e+07	2.98795e+07	4.31068e+07	6.02813e+07	6.50172e+07	6.50034e+07	6.39916e+07
TAG(15:1/15:1/20:0)	0.921903	B(ii)			541.992	853.717	POS	2.28316e+08	2.13832e+08	2.71506e+08	1.92372e+08	2.25587e+08	2.7702e+08	2.75367e+08	2.16148e+08	2.24054e+08	2.6297e+08	2.34744e+08	2.27798e+08	2.79294e+08	2.27718e+08	2.22682e+08	2.26035e+08	3.08728e+08	2.28845e+08	2.1386e+08	2.11335e+08	3.04849e+08	2.62563e+08	2.80149e+08	2.59685e+08	2.63643e+08	2.71638e+08	2.71608e+08	2.67429e+08
TAG(15:2/20:0/21:5)	0.921629	B(ii)			410.443	927.726	POS	6.28052e+07	4.82128e+07	5.36521e+07	4.09783e+07	7.04205e+07	6.30176e+07	5.52588e+07	4.78219e+07	5.62699e+07	6.23628e+07	5.76127e+07	6.61465e+07	5.38841e+07	6.63119e+07	5.46338e+07	5.65893e+07	9.44957e+07	5.22766e+07	4.6873e+07	4.7659e+07	4.82348e+07	6.60187e+07	5.33362e+07	5.6394e+07	8.78885e+07	9.16245e+07	8.80817e+07	8.99269e+07
TAG(16:0/19:1/20:6)	0.921538	B(ii)			608.319	913.748	POS	2.43624e+08	2.594e+08	3.21098e+08	2.5507e+08	1.1688e+08	3.11126e+08	2.66596e+08	2.14402e+08	2.0377e+08	2.56568e+08	2.89333e+08	2.53837e+08	2.57624e+08	2.73942e+08	2.57307e+08	2.48037e+08	1.03348e+08	2.38945e+08	2.84527e+08	3.10893e+08	2.97678e+08	2.37783e+08	3.06983e+08	2.12142e+08	8.22707e+07	8.4246e+07	8.3046e+07	9.11663e+07
TAG(12:3/12:3/16:0)	0.921067	B(ii)			206.541	705.492	POS	2.50575e+07	1.8858e+07	1.33556e+07	1.06933e+07	4.34095e+07	1.46128e+07	1.13392e+07	6.12962e+06	2.19711e+07	1.77898e+07	2.1974e+07	2.13717e+07	7.40792e+06	2.76331e+07	1.58268e+07	7.9966e+06	4.64135e+07	1.55589e+07	1.32474e+07	1.55642e+07	8.372e+06	2.0973e+07	2.1911e+07	1.3863e+07	4.84646e+07	4.84911e+07	5.0191e+07	4.86846e+07
TAG(20:0/22:4/22:4)	0.920327	B(ii)			674.537	1037.83	POS	6.38489e+06	2.74631e+06	3.59201e+06	2.84733e+06	8.62189e+06	4.72199e+06	3.35234e+06	4.3943e+06	6.46425e+06	7.01741e+06	6.99442e+06	5.24896e+06	5.36184e+06	6.61983e+06	5.31071e+06	4.96012e+06	1.27252e+07	2.94418e+06	4.35249e+06	6.03503e+06	5.2196e+06	6.8565e+06	4.17266e+06	4.28881e+06	1.07696e+07	1.12054e+07	1.09709e+07	1.04756e+07
TAG(15:1/18:5/20:2)	0.919811	B(ii)			565.133	883.702	POS	1.7325e+07	2.23815e+07	2.35237e+07	2.39518e+07	8.81932e+06	1.97628e+07	2.11386e+07	1.85364e+07	5.39212e+07	1.45044e+07	1.83994e+07	3.15475e+07	2.08762e+07	5.7107e+07	5.8653e+07	7.34879e+07	9.59378e+06	6.43983e+07	2.07409e+07	6.78504e+07	1.69829e+07	3.44018e+07	2.2253e+07	4.93902e+07	1.35146e+07	1.23804e+07	1.44818e+07	1.48293e+07
TAG(15:1/22:3/22:3)	0.919713	B(ii)			716.495	969.81	POS	1.16353e+07	8.58559e+06	1.0659e+07	9.22815e+06	2.72734e+07	1.03736e+07	4.36732e+06	6.26319e+06	6.08234e+06	8.46103e+06	7.0202e+06	9.1425e+06	4.98963e+06	6.71414e+06	3.43199e+06	6.13022e+06	3.54226e+07	6.55964e+06	6.74119e+06	5.63955e+06	4.49683e+06	8.32019e+06	6.93229e+06	7.08782e+06	4.82485e+07	4.80933e+07	4.97021e+07	4.98866e+07
TAG(15:1/18:5/20:1)	0.919506	B(ii)			492.557	885.718	POS	1.58132e+08	1.30377e+08	1.71963e+08	1.2594e+08	1.66284e+08	1.68955e+08	1.63254e+08	1.2943e+08	1.33116e+08	1.65578e+08	1.48326e+08	1.5683e+08	1.60531e+08	1.33639e+08	1.54803e+08	1.54545e+08	1.73428e+08	1.4774e+08	1.31628e+08	1.26549e+08	1.52913e+08	1.66752e+08	1.49707e+08	1.40142e+08	1.61388e+08	1.64669e+08	1.6505e+08	1.6168e+08
TAG(18:1/18:1/22:7)	0.919152	B(ii)			510.639	951.725	POS	2.33263e+08	2.65838e+08	3.36993e+08	1.93749e+08	2.67774e+08	3.33283e+08	3.8317e+08	3.30433e+08	3.72863e+08	3.88953e+08	3.64968e+08	2.95481e+08	4.09747e+08	3.63753e+08	4.19229e+08	4.11792e+08	2.89218e+08	3.80252e+08	3.30521e+08	3.49784e+08	4.11567e+08	4.27831e+08	3.64689e+08	3.34459e+08	3.73668e+08	3.71788e+08	3.44803e+08	3.45226e+08
TAG(13:0/14:3/14:3)	0.919082	B(ii)			101.296	719.505	POS	466002	653663	324305	389335	1.44916e+07	312500	467945	364098	2.34235e+06	3.02045e+06	473057	2.35992e+06	672150	6.62379e+06	858075	356127	1.35755e+07	686033	649483	776330	4.29184e+06	2.30961e+06	8.72331e+06	8.72306e+06	1.80836e+07	1.91479e+07	1.94279e+07	1.95982e+07
TAG(18:1/18:1/21:0)	0.918917	B(ii)			851.795	946.879	POS	3.40923e+07	4.07678e+07	3.83282e+07	3.34743e+07	4.47273e+07	6.41349e+07	4.02347e+07	6.70891e+07	3.57431e+07	3.48449e+07	3.44693e+07	4.29395e+07	2.09e+08	2.98731e+07	3.85729e+07	4.20234e+07	3.21518e+07	3.9504e+07	4.95042e+07	1.94121e+08	5.46514e+07	3.44198e+07	2.83485e+07	2.03908e+08	1.56469e+07	1.56184e+07	1.56685e+07	1.15471e+07
TAG(17:0/17:0/20:5)	0.9183	B(ii)			741.77	903.74	POS	1.39127e+07	1.14308e+07	1.49439e+07	8.70925e+06	4.24165e+07	1.09392e+07	1.0594e+07	6.35212e+06	1.01954e+07	1.08148e+07	7.17199e+06	1.03107e+07	4.53621e+06	1.7356e+07	7.28517e+06	3.51886e+06	5.06809e+07	5.11097e+06	9.01474e+06	3.25805e+06	5.80021e+06	8.10211e+06	1.11285e+07	9.48743e+06	8.77764e+07	8.82194e+07	9.51458e+07	9.097e+07
TAG(15:3/22:2/22:3)	0.917919	B(ii)			585.535	967.8	POS	6.37242e+07	5.99026e+07	5.53306e+07	5.78045e+07	4.89763e+07	5.22866e+07	4.64069e+07	5.72989e+07	4.57508e+07	3.70931e+07	4.494e+07	6.71963e+07	5.99901e+07	6.31356e+07	5.97076e+07	6.06386e+07	3.3417e+07	6.78481e+07	4.08013e+07	6.22122e+07	4.22633e+07	4.91211e+07	4.73827e+07	4.37275e+07	4.35979e+07	4.24154e+07	3.90431e+07	4.36048e+07
TAG(16:0/18:0/22:0)	0.917394	B(ii)			827.226	936.892	POS	3.96174e+07	6.75841e+07	3.12789e+07	2.55614e+07	8.37768e+07	3.5777e+07	3.1972e+07	3.75979e+07	3.27685e+07	5.76626e+07	6.98946e+07	3.67065e+07	3.32411e+07	3.97359e+07	3.76248e+07	3.52616e+07	3.07679e+07	3.89552e+07	3.7374e+07	3.44897e+07	3.83442e+07	3.67837e+07	2.73213e+07	3.68197e+07	1.79358e+07	2.54548e+07	1.78443e+07	1.95481e+07
TAG(18:2/20:0/22:5)	0.917379	B(ii)			642.973	983.786	POS	2.03869e+07	1.77216e+07	1.76443e+07	1.42668e+07	2.14543e+07	1.85821e+07	1.95001e+07	1.60326e+07	2.27938e+07	2.09395e+07	2.36082e+07	1.8902e+07	1.88207e+07	2.49397e+07	2.45216e+07	1.9793e+07	2.05747e+07	2.50708e+07	1.98723e+07	2.50427e+07	1.83909e+07	2.14254e+07	1.49677e+07	1.89499e+07	2.3493e+07	2.38558e+07	2.40049e+07	2.40064e+07
TAG(15:1/22:4/22:4)	0.916594	B(ii)			460.376	965.775	POS	1.52499e+08	1.0316e+08	1.04827e+08	8.07381e+07	1.34809e+08	9.89284e+07	1.62992e+08	1.54156e+08	1.75098e+08	1.54189e+08	1.28907e+08	1.41619e+08	1.72365e+08	1.80764e+08	1.71416e+08	1.7512e+08	1.95199e+08	1.33978e+08	1.62202e+08	1.7146e+08	1.41478e+08	1.86944e+08	1.50197e+08	1.6119e+08	1.6448e+08	1.49556e+08	1.76782e+08	1.70121e+08
TAG(14:0/18:0/18:0)	0.916368	B(ii)			662.584	857.748	POS	1.92131e+08	1.88657e+08	2.25714e+08	2.19868e+08	1.96602e+08	2.23027e+08	2.77241e+08	2.51838e+08	2.65437e+08	2.81685e+08	2.68632e+08	2.58321e+08	2.93866e+08	2.3879e+08	2.93108e+08	2.54926e+08	2.96227e+08	2.61249e+08	2.58621e+08	2.76283e+08	2.77702e+08	2.42049e+08	2.71165e+08	2.78487e+08	2.39326e+08	2.42172e+08	2.47131e+08	2.43179e+08
TAG(20:2/20:2/21:5)	0.915468	B(ii)			688.554	993.806	POS	2.40276e+07	1.77474e+07	2.06402e+07	1.39004e+07	1.59439e+07	1.85889e+07	2.40493e+07	2.39049e+07	2.54009e+07	2.59952e+07	2.97079e+07	2.19342e+07	2.27087e+07	2.09106e+07	2.16694e+07	1.79106e+07	1.89586e+07	2.32522e+07	1.86884e+07	2.63304e+07	2.33922e+07	2.59076e+07	2.35431e+07	2.13167e+07	1.20985e+07	1.39653e+07	1.39155e+07	1.25296e+07
TAG(18:2/19:5/22:0)	0.91537	B(ii)			623.037	969.809	POS	2.71715e+07	2.39609e+07	1.89446e+07	2.14485e+07	1.76939e+07	1.90679e+07	1.92102e+07	2.79232e+07	2.91633e+07	1.65467e+07	2.93059e+07	2.48447e+07	3.00208e+07	2.33522e+07	3.12848e+07	2.88775e+07	2.32055e+07	2.75138e+07	2.5738e+07	3.22723e+07	2.08435e+07	3.2057e+07	1.83517e+07	1.53709e+07	2.03673e+07	1.99346e+07	1.93655e+07	2.00573e+07
TAG(18:3/19:3/19:3)	0.91467	B(ii)			283.375	923.695	POS	3.32043e+06	1.28248e+06	1.28871e+06	1.07659e+06	6.66509e+06	1.56319e+06	2.47924e+06	1.70834e+06	3.52001e+06	4.03973e+06	3.95583e+06	2.86339e+06	2.04637e+06	6.05419e+06	2.49274e+06	1.8354e+06	1.31167e+07	1.93188e+06	1.43495e+06	1.3277e+06	1.15666e+06	4.80757e+06	4.69541e+06	3.57401e+06	1.37904e+07	1.40591e+07	1.36865e+07	1.44128e+07
TAG(19:0/19:5/19:5)	0.914209	B(ii)			545.57	935.73	POS	1.29851e+08	1.10323e+08	1.58507e+08	8.54755e+07	1.60751e+08	1.56516e+08	1.43296e+08	1.04559e+08	1.17647e+08	1.71313e+08	1.39427e+08	1.14399e+08	1.34104e+08	1.61959e+08	1.00297e+08	1.1383e+08	1.78226e+08	1.06328e+08	1.1576e+08	1.16872e+08	1.6173e+08	1.42196e+08	1.34329e+08	1.54672e+08	1.85801e+08	1.92849e+08	1.92789e+08	1.92824e+08
TAG(19:1/19:1/20:6)	0.914091	B(ii)			539.43	953.733	POS	1.14332e+08	1.10177e+08	1.17251e+08	8.18069e+07	1.11815e+08	1.20525e+08	1.2687e+08	1.08477e+08	1.20081e+08	1.24662e+08	1.1623e+08	1.1341e+08	1.31874e+08	1.30212e+08	1.19747e+08	1.14492e+08	1.28311e+08	1.20566e+08	1.16139e+08	1.22958e+08	1.24233e+08	1.19648e+08	1.20002e+08	1.27427e+08	1.16233e+08	1.23796e+08	1.15673e+08	1.18314e+08
PC(18:1/18:2)	0.911785	B(ii)			453.244	828.594	NEG	7.45267e+06	4.75063e+06	3.87479e+06	4.09992e+06	9.1505e+06	5.75061e+06	5.90506e+06	7.31635e+06	4.473e+06	3.45522e+06	4.42932e+06	4.15538e+06	8.39452e+06	3.41488e+06	9.32082e+06	4.54853e+06	3.34448e+06	5.47266e+06	3.4526e+06	3.89602e+06	6.35478e+06	4.67285e+06	7.50551e+06	3.52641e+06	5.23948e+06	5.01709e+06	4.87518e+06	4.87925e+06
Cer/AP(t18:1/26:0)	0.911515	B(ii)			577.643	754.655	NEG	2.10326e+07	3.07966e+07	2.36541e+07	2.94056e+07	2.04589e+07	1.45584e+07	1.84936e+07	2.65949e+07	2.07759e+07	2.12619e+07	1.55012e+07	1.70112e+07	1.46702e+07	1.95492e+07	1.8872e+07	1.35251e+07	1.56533e+07	1.51913e+07	1.86337e+07	2.52499e+07	1.10179e+07	2.00168e+07	1.31344e+07	1.88268e+07	2.09349e+07	2.09356e+07	1.93933e+07	2.07243e+07
TAG(15:0/20:5/20:5)	0.911376	B(ii)			452.165	907.701	POS	3.77566e+07	3.56363e+07	8.23325e+07	3.56892e+07	2.53356e+07	3.69534e+07	5.4793e+07	4.75436e+07	4.64741e+07	1.14864e+08	4.7826e+07	1.32094e+08	5.94885e+07	4.96428e+07	6.09847e+07	5.52893e+07	5.8766e+07	5.34136e+07	5.02971e+07	5.40137e+07	7.54779e+07	6.42203e+07	6.27418e+07	5.21147e+07	4.34527e+07	4.5649e+07	4.56569e+07	4.48454e+07
TAG(18:1/18:1/22:6)	0.91129	B(ii)			566.92	953.739	POS	5.55169e+08	2.97513e+08	3.5318e+08	2.50894e+08	3.59419e+08	3.38667e+08	3.9927e+08	3.9889e+08	4.87973e+08	4.3777e+08	3.22042e+08	3.44745e+08	4.87841e+08	3.69094e+08	3.26278e+08	3.52572e+08	3.49671e+08	3.91453e+08	4.80979e+08	3.51211e+08	4.135e+08	3.4881e+08	3.41958e+08	3.02118e+08	4.77163e+08	4.75089e+08	4.42429e+08	4.52279e+08
TAG(19:0/21:4/21:4)	0.91099	B(ii)			671.431	995.823	POS	2.54088e+07	2.33242e+07	2.45973e+07	2.09096e+07	2.66812e+07	2.33568e+07	2.0549e+07	1.6871e+07	1.88252e+07	2.10041e+07	2.06815e+07	2.00457e+07	1.94989e+07	1.76975e+07	1.82937e+07	1.69042e+07	2.96492e+07	1.40679e+07	1.73852e+07	2.12658e+07	2.06265e+07	1.88299e+07	1.56335e+07	2.1443e+07	2.64439e+07	2.66206e+07	2.80684e+07	2.64905e+07
TAG(17:0/18:1/18:2)	0.910594	B(ii)			761.258	888.801	POS	1.33571e+08	1.42375e+08	1.47806e+08	1.65268e+08	3.88823e+08	1.34129e+08	1.31113e+08	1.3615e+08	1.82132e+08	1.4049e+08	1.52007e+08	1.45164e+08	1.26194e+08	2.00348e+08	1.43886e+08	1.8902e+08	5.16431e+08	1.16971e+08	1.31479e+08	1.53378e+08	1.25176e+08	1.6378e+08	1.64523e+08	1.56787e+08	3.56215e+08	3.72781e+08	3.68099e+08	3.49499e+08
TAG(15:0/15:0/22:0)	0.909881	B(ii)			686.476	885.781	POS	2.75285e+08	2.54297e+08	2.88003e+08	2.4299e+08	2.74972e+08	3.19204e+08	3.5028e+08	3.26508e+08	3.30641e+08	3.09281e+08	3.27279e+08	2.57066e+08	3.61991e+08	3.843e+08	3.53537e+08	3.47633e+08	3.12943e+08	3.19724e+08	2.94071e+08	3.16094e+08	3.06034e+08	3.04748e+08	2.95565e+08	3.62353e+08	2.88433e+08	2.92748e+08	2.92777e+08	2.84153e+08
TAG(18:3/18:3/19:3)	0.909721	B(ii)			410.113	909.715	POS	9.55157e+07	7.02701e+07	8.36006e+07	6.53409e+07	1.09849e+08	8.89871e+07	8.52813e+07	7.14243e+07	8.61001e+07	9.90834e+07	1.61572e+08	9.55375e+07	7.14968e+07	1.08022e+08	1.61831e+08	7.5864e+07	1.48172e+08	8.21944e+07	7.33866e+07	7.29925e+07	1.45687e+08	1.04619e+08	8.33874e+07	9.0429e+07	1.37283e+08	1.45385e+08	1.45407e+08	1.45363e+08
TAG(16:2/21:3/22:5)	0.909036	B(ii)			566.553	963.767	POS	9.26855e+07	9.7856e+07	2.37508e+08	7.42296e+07	7.00292e+07	8.61195e+07	6.03287e+07	6.14909e+07	7.13519e+07	5.44851e+07	6.5403e+07	9.94417e+07	6.60043e+07	6.33598e+07	6.73654e+07	6.68325e+07	4.23588e+07	7.14856e+07	6.74116e+07	8.12508e+07	6.76415e+07	8.32213e+07	5.27314e+07	5.42713e+07	4.54587e+07	5.08582e+07	4.64034e+07	4.83303e+07
TAG(17:0/17:0/19:3)	0.908944	B(ii)			761.192	893.756	POS	1.76306e+06	1.32925e+06	2.26353e+06	1.50017e+06	1.50038e+06	1.73155e+06	2.59505e+06	1.58928e+06	2.71909e+06	2.16267e+06	2.00277e+06	1.29559e+06	1.29318e+06	2.28731e+06	1.98081e+06	2.7064e+06	4.51863e+06	3.18716e+06	1.95994e+06	2.94098e+06	3.16755e+06	2.80508e+06	2.87758e+06	2.85956e+06	4.59055e+06	4.63299e+06	4.64009e+06	5.10053e+06
TAG(20:0/20:6/22:3)	0.908164	B(ii)			610.026	1007.79	POS	1.0949e+07	1.2413e+07	1.11715e+07	2.09972e+06	3.40788e+06	1.27503e+07	9.36532e+06	7.8816e+06	7.14752e+06	7.45101e+06	8.97701e+06	8.16559e+06	6.63148e+06	7.75958e+06	4.73107e+06	7.1225e+06	1.61942e+06	8.20636e+06	5.65474e+06	9.81867e+06	3.78996e+06	1.13812e+07	1.19057e+07	7.20856e+06	2.83155e+06	2.36719e+06	2.03603e+06	1.97994e+06
TAG(18:2/18:2/19:4)	0.908008	B(ii)			538.926	911.733	POS	1.6215e+08	1.49138e+08	1.76823e+08	2.00845e+08	1.34631e+08	1.65306e+08	2.55127e+08	2.39443e+08	1.69218e+08	1.70021e+08	2.4614e+08	1.71453e+08	1.85848e+08	1.96656e+08	2.03026e+08	1.66481e+08	1.57372e+08	1.6643e+08	1.65368e+08	2.82121e+08	1.72414e+08	2.82453e+08	1.73582e+08	1.71994e+08	1.45e+08	1.53027e+08	1.5303e+08	1.51784e+08
TAG(17:0/17:0/22:4)	0.907872	B(ii)			741.782	933.793	POS	9.15558e+06	4.72916e+06	6.89323e+06	4.84109e+06	1.96111e+07	5.11287e+06	4.22787e+06	2.92297e+06	3.8659e+06	4.52066e+06	4.93467e+06	5.21704e+06	4.20656e+06	8.79278e+06	4.93477e+06	6.20178e+06	1.23336e+07	5.41866e+06	2.30423e+06	4.32523e+06	4.3412e+06	5.64688e+06	5.69671e+06	5.10135e+06	2.25384e+07	2.01867e+07	2.19789e+07	1.45172e+07
TAG(14:0/14:0/19:5)	0.906862	B(ii)			479.752	805.634	POS	3.71002e+07	3.09489e+07	5.03546e+07	3.99975e+07	1.8824e+07	6.28381e+07	9.04241e+07	4.94434e+07	3.87094e+07	3.97397e+07	2.65348e+07	3.50357e+07	5.65e+07	3.21302e+07	4.56256e+07	4.41649e+07	2.92393e+07	3.35795e+07	2.91936e+07	3.55418e+07	3.42125e+07	5.22044e+07	7.87614e+07	4.73257e+07	2.33199e+07	2.40018e+07	2.37042e+07	2.332e+07
TAG(12:0/13:1/18:1)	0.906091	B(ii)			600.024	755.616	POS	1.50646e+08	1.47427e+08	1.92051e+08	1.31818e+08	1.18131e+08	1.8311e+08	1.93323e+08	1.46064e+08	1.61503e+08	1.60323e+08	1.63051e+08	1.60412e+08	1.92799e+08	1.58119e+08	1.60853e+08	1.75437e+08	1.3664e+08	1.55e+08	1.72162e+08	1.70193e+08	1.95131e+08	1.57752e+08	1.64143e+08	1.80239e+08	1.09453e+08	1.11118e+08	1.11127e+08	1.09663e+08
TAG(15:1/21:3/21:3)	0.905999	B(ii)			697.129	941.78	POS	1.01647e+07	9.22388e+06	3.0948e+06	4.84452e+06	1.84652e+07	4.10973e+06	841044	2.36964e+06	2.54192e+06	4.2961e+06	3.26693e+06	5.48167e+06	2.06119e+06	4.97446e+06	3.54695e+06	2.52558e+06	1.25793e+07	4.29751e+06	3.46316e+06	2.72166e+06	2.1411e+06	3.25108e+06	2.04338e+06	3.17227e+06	2.65593e+07	2.83246e+07	2.95727e+07	2.87423e+07
TAG(15:2/22:3/22:3)	0.905619	B(ii)			520.024	967.791	POS	8.77515e+07	7.83657e+07	7.48389e+07	6.27818e+07	5.98976e+07	7.11534e+07	8.39875e+07	9.05321e+07	9.13883e+07	7.44083e+07	8.5694e+07	8.66207e+07	1.04715e+08	9.26583e+07	1.18931e+08	9.98838e+07	7.89503e+07	1.03964e+08	9.49484e+07	1.06032e+08	9.42683e+07	9.82623e+07	5.69018e+07	8.0994e+07	6.8622e+07	7.0143e+07	7.01441e+07	7.01501e+07
SM(d15:3/16:2)	0.904828	B(ii)			99.9688	697.446	NEG	3.25831e+06	5.31813e+06	5.62728e+06	3.69186e+06	4.30932e+06	3.89328e+06	5.70089e+06	3.4655e+06	2.08405e+06	2.89712e+06	2.31452e+06	6.34873e+06	5.50381e+06	5.25201e+06	4.05324e+06	3.64343e+06	3.94838e+06	4.94642e+06	5.72102e+06	6.51165e+06	3.71631e+06	5.04253e+06	3.15224e+06	5.42965e+06	4.03231e+06	4.62809e+06	4.30032e+06	4.10793e+06
TAG(17:2/22:6/22:6)	0.904515	B(ii)			455.259	983.713	POS	3.77852e+08	3.49318e+08	3.2594e+08	2.83696e+08	3.07657e+08	3.07679e+08	3.16748e+08	3.13562e+08	3.58687e+08	3.09215e+08	3.54345e+08	4.00755e+08	3.46387e+08	3.62556e+08	3.86755e+08	3.14776e+08	3.34555e+08	3.98978e+08	3.66204e+08	3.90104e+08	3.32128e+08	3.86122e+08	2.6753e+08	3.00489e+08	2.95312e+08	3.01102e+08	3.04768e+08	2.95644e+08
TAG(15:0/15:0/22:3)	0.904423	B(ii)			630.535	879.748	POS	2.02482e+08	1.84384e+08	1.94646e+08	1.76041e+08	1.87569e+08	1.79666e+08	1.46001e+08	1.30507e+08	1.50989e+08	1.47258e+08	1.61161e+08	1.67647e+08	1.29811e+08	1.5844e+08	1.50293e+08	1.39995e+08	1.68426e+08	1.6308e+08	1.49875e+08	1.62661e+08	1.19719e+08	1.5175e+08	1.42889e+08	1.52673e+08	1.47145e+08	1.54602e+08	1.48566e+08	1.47153e+08
TAG(17:3/22:3/22:3)	0.902479	B(ii)			705.489	993.808	POS	2.55127e+07	7.51326e+06	7.86809e+06	8.80869e+06	4.82926e+07	4.37428e+06	1.87256e+06	2.38622e+06	6.93329e+06	6.82978e+06	1.23523e+07	1.44688e+07	1.16137e+06	1.20829e+07	0	772069	5.26902e+07	2.08773e+06	988423	0	3.03442e+06	0	5.20915e+06	8.0226e+06	6.63554e+07	6.64559e+07	7.41799e+07	6.64241e+07
TAG(15:2/21:3/21:3)	0.902408	B(ii)			679.269	939.761	POS	6.57651e+07	5.20051e+07	5.49397e+07	4.71443e+07	1.25967e+08	5.78631e+07	3.1951e+07	2.64793e+07	4.7205e+07	4.41099e+07	4.88659e+07	4.18813e+07	2.81138e+07	5.97856e+07	3.85548e+07	3.46858e+07	1.08565e+08	3.93648e+07	3.36668e+07	3.90059e+07	3.11163e+07	3.93464e+07	4.01197e+07	2.77604e+07	1.29241e+08	1.29563e+08	1.3272e+08	1.36062e+08
TAG(15:0/22:4/22:4)	0.901334	B(ii)			683.679	967.788	POS	2.43635e+07	2.12047e+07	2.23394e+07	1.82629e+07	2.97077e+07	2.99152e+07	1.89789e+07	1.73022e+07	2.03365e+07	3.02078e+07	2.16933e+07	2.32804e+07	1.91114e+07	1.91511e+07	1.59361e+07	1.62624e+07	2.99472e+07	1.64583e+07	1.3632e+07	1.83751e+07	2.78121e+07	1.94434e+07	2.36091e+07	3.04531e+07	2.58686e+07	2.66126e+07	2.92492e+07	2.45558e+07
MGDG(18:1/18:1)	0.901001	B(ii)			453.164	827.587	NEG	1.63581e+07	1.41475e+07	1.34882e+07	1.13524e+07	1.49462e+07	1.10563e+07	1.24733e+07	1.4184e+07	8.09034e+06	1.18466e+07	1.44927e+07	7.21777e+06	1.62906e+07	1.11972e+07	1.9053e+07	1.07589e+07	8.09316e+06	1.10264e+07	6.94554e+06	7.30522e+06	1.02643e+07	8.04467e+06	1.4725e+07	8.15371e+06	1.318e+07	1.23033e+07	1.30075e+07	1.20844e+07
TAG(17:3/19:3/19:3)	0.900017	B(ii)			611.839	909.714	POS	7.98225e+07	9.72257e+07	8.87344e+07	7.09501e+07	4.50275e+07	8.19756e+07	1.43741e+08	8.44923e+07	1.53313e+08	9.64692e+07	1.53003e+08	1.07624e+08	1.6288e+08	1.31791e+08	1.4671e+08	1.4095e+08	9.07961e+07	1.51454e+08	1.416e+08	1.50362e+08	1.59131e+08	1.5619e+08	1.77448e+08	1.45251e+08	4.39457e+07	4.62214e+07	4.47751e+07	4.39171e+07
TAG(16:1/19:1/20:6)	0.899718	B(ii)			575.547	911.733	POS	9.36423e+07	1.04963e+08	8.42209e+07	8.19959e+07	1.10493e+08	1.00849e+08	9.18186e+07	8.36779e+07	8.91298e+07	8.10823e+07	9.26225e+07	9.73749e+07	9.26106e+07	1.04487e+08	9.2559e+07	8.37365e+07	1.1932e+08	1.07169e+08	8.30158e+07	7.61323e+07	1.01813e+08	1.06573e+08	9.03429e+07	9.07074e+07	8.15156e+07	7.27458e+07	7.28416e+07	7.3407e+07
TAG(16:0/16:0/20:1)	0.899622	B(ii)			666.102	883.764	POS	5.04424e+08	4.64578e+08	5.61982e+08	4.11136e+08	4.51331e+08	5.25259e+08	6.32799e+08	5.56894e+08	5.73018e+08	5.80026e+08	5.74849e+08	5.47401e+08	6.62707e+08	6.72081e+08	5.96886e+08	6.07181e+08	6.28966e+08	5.9324e+08	5.91442e+08	5.88783e+08	6.35647e+08	5.76607e+08	5.76905e+08	7.41597e+08	5.53021e+08	5.59925e+08	5.60006e+08	5.53013e+08
TAG(19:1/19:4/20:5)	0.899598	B(ii)			402.28	949.71	POS	6.1143e+07	3.99847e+07	5.98313e+07	3.31617e+07	7.81878e+07	6.20293e+07	5.11165e+07	3.71947e+07	5.25924e+07	7.46899e+07	5.43963e+07	4.91214e+07	5.28124e+07	6.20177e+07	5.3186e+07	5.50906e+07	9.17834e+07	4.36589e+07	3.38118e+07	3.38616e+07	6.40925e+07	6.24169e+07	6.12709e+07	6.66853e+07	8.93417e+07	9.15301e+07	9.3506e+07	8.43616e+07
PEtOH(18:1/18:1)	0.899493	B(ii)			228.35	727.535	NEG	6.3371e+06	8.32444e+06	1.47905e+07	5.63207e+06	1.99673e+07	3.68728e+06	1.08031e+07	4.88273e+06	3.5026e+06	1.4079e+07	7.62435e+06	9.07743e+06	1.48176e+07	8.23671e+06	1.15365e+07	1.40894e+07	1.26914e+07	1.17847e+07	1.28379e+07	7.32169e+06	7.03407e+07	1.18403e+07	3.29835e+07	2.40434e+07	1.59084e+07	1.58684e+07	1.59036e+07	1.24095e+07
TAG(20:5/20:5/21:4)	0.899382	B(ii)			497.122	983.715	POS	7.98334e+07	7.43084e+07	6.26803e+07	7.1142e+07	9.59786e+07	6.26582e+07	5.85589e+07	4.95365e+07	5.31514e+07	4.59585e+07	4.90707e+07	6.91699e+07	4.77269e+07	5.37346e+07	7.42779e+07	7.83722e+07	7.07237e+07	4.8276e+07	7.1615e+07	8.30501e+07	5.4368e+07	7.13636e+07	6.37486e+07	3.83196e+07	5.91656e+07	6.27848e+07	6.28421e+07	5.94825e+07
TAG(12:0/16:1/18:1)	0.899245	B(ii)			658.263	797.664	POS	3.41498e+07	3.33957e+07	3.73565e+07	3.13934e+07	3.99691e+07	3.59588e+07	2.76404e+07	2.66607e+07	3.47447e+07	2.92207e+07	3.23789e+07	3.74708e+07	3.42283e+07	3.35982e+07	3.10866e+07	3.17612e+07	3.34128e+07	3.0953e+07	3.24879e+07	3.56443e+07	2.84e+07	3.24493e+07	2.65334e+07	3.10043e+07	3.39282e+07	3.55214e+07	3.31218e+07	3.45063e+07
TAG(12:1/13:1/18:1)	0.89922	B(ii)			538.824	753.601	POS	6.87883e+07	5.96073e+07	6.17952e+07	5.55037e+07	5.26506e+07	5.73642e+07	6.64415e+07	7.44619e+07	7.09558e+07	6.62847e+07	8.69264e+07	6.82617e+07	6.94824e+07	6.43576e+07	9.29727e+07	6.55006e+07	6.63098e+07	6.50343e+07	6.80295e+07	9.40724e+07	7.27065e+07	7.16325e+07	7.30997e+07	8.38925e+07	6.90341e+07	7.23058e+07	6.9305e+07	7.53057e+07
TAG(18:2/18:2/20:2)	0.899036	B(ii)			739.25	924.798	POS	9.04906e+06	8.56936e+06	5.94561e+06	9.79005e+06	2.02331e+07	7.86014e+06	5.24983e+06	4.54153e+06	6.32002e+06	6.80988e+06	8.1967e+06	7.32176e+06	4.78684e+06	7.35253e+06	2.8385e+06	1.32242e+07	2.42187e+07	3.06939e+06	7.32455e+06	3.14807e+06	4.81997e+06	5.69964e+06	7.9643e+06	8.7709e+06	2.32779e+07	2.67225e+07	2.39015e+07	2.33073e+07
TAG(17:1/20:2/22:7)	0.89896	B(ii)			339.424	963.757	POS	5.3791e+06	2.41324e+06	2.69862e+06	1.87914e+06	9.47725e+06	3.43798e+06	2.5471e+06	1.95817e+06	4.58834e+06	5.94195e+06	4.13753e+06	4.48956e+06	2.94242e+06	7.13448e+06	4.04688e+06	2.97493e+06	1.59014e+07	3.2688e+06	2.45728e+06	2.32073e+06	1.88229e+06	5.83936e+06	4.87863e+06	4.75511e+06	1.51728e+07	1.52313e+07	1.52636e+07	1.59499e+07
TAG(14:0/20:5/22:1)	0.898754	B(ii)			596.418	929.764	POS	1.0767e+09	1.32618e+09	1.25013e+09	1.17632e+09	6.47256e+08	1.23677e+09	9.18343e+08	1.67478e+09	1.57963e+09	1.53613e+09	1.65949e+09	1.9716e+09	1.96289e+09	8.65025e+08	1.50695e+09	1.71683e+09	7.79103e+08	1.58913e+09	1.59971e+09	1.90795e+09	1.8719e+09	1.93199e+09	2.01886e+09	1.90832e+09	3.38575e+08	3.38912e+08	3.38741e+08	4.19044e+08
TAG(18:3/19:0/19:0)	0.898704	B(ii)			790.278	935.805	POS	0	0	0	430163	5.96353e+06	0	0	858623	446809	400023	595929	1.2902e+06	0	1.26069e+06	0	701028	1.07476e+07	579364	0	992449	440492	1.83525e+06	1.71442e+06	642796	2.77255e+07	2.77874e+07	2.86181e+07	2.93576e+07
TAG(12:0/22:1/22:2)	0.89822	B(ii)			658.788	935.804	POS	1.1253e+09	1.13036e+09	8.97172e+08	7.87371e+08	1.00962e+09	9.89504e+08	1.06413e+09	1.03906e+09	1.1148e+09	9.13829e+08	1.04116e+09	8.93716e+08	1.14865e+09	1.04355e+09	1.14236e+09	1.07224e+09	8.13808e+08	8.70941e+08	9.47029e+08	1.08374e+09	1.14867e+09	1.08345e+09	9.34275e+08	9.98611e+08	8.13391e+08	8.3913e+08	8.28106e+08	8.05462e+08
TAG(17:2/19:1/22:7)	0.898122	B(ii)			444.377	949.71	POS	8.70916e+07	8.9062e+07	9.49792e+07	6.58098e+07	8.23286e+07	9.11218e+07	1.00062e+08	8.94085e+07	1.05473e+08	1.28243e+08	1.02495e+08	9.26886e+07	1.29577e+08	1.10561e+08	1.02378e+08	9.9802e+07	1.11284e+08	9.66724e+07	8.92308e+07	9.07628e+07	1.25868e+08	1.18218e+08	1.05595e+08	1.04015e+08	1.00029e+08	1.05342e+08	1.0531e+08	1.04432e+08
TAG(12:1/13:1/16:0)	0.897746	B(ii)			535.821	727.585	POS	2.86425e+07	2.55882e+07	2.64794e+07	2.29066e+07	2.54922e+07	2.6791e+07	4.35366e+07	3.80425e+07	3.11973e+07	3.53318e+07	2.95125e+07	3.03023e+07	3.08877e+07	2.91124e+07	4.81793e+07	3.51248e+07	3.10161e+07	3.12605e+07	3.36628e+07	3.36697e+07	3.31041e+07	3.32299e+07	2.77037e+07	2.97377e+07	2.83049e+07	3.08195e+07	3.08131e+07	3.08116e+07
TAG(18:2/18:5/20:0)	0.897396	B(ii)			605.634	927.746	POS	1.89422e+07	2.64304e+07	1.64753e+07	2.0983e+07	9.94353e+06	1.29106e+07	1.26549e+07	1.2197e+07	4.05175e+06	1.12763e+07	1.41065e+07	2.65536e+07	1.2728e+07	6.17725e+06	6.93246e+06	5.71862e+06	4.23133e+06	1.35499e+07	1.06487e+07	1.34668e+07	6.74558e+06	1.17862e+07	1.6582e+07	1.15313e+07	1.26786e+06	2.00096e+06	2.00313e+06	1.72556e+06
TAG(17:3/19:1/22:7)	0.897208	B(ii)			380.555	947.693	POS	707270	580453	657722	591683	1.14443e+06	674860	597767	496805	626558	944810	1.01864e+06	508027	554288	1.05111e+06	429776	325552	1.10374e+06	621215	286342	386357	735286	768690	910781	880284	1.29115e+06	1.27625e+06	1.38709e+06	1.27382e+06
TAG(20:2/21:0/22:6)	0.896611	B(ii)			631.571	1023.86	POS	8.01586e+06	1.03773e+07	9.32653e+06	1.41077e+07	9.05914e+06	8.42538e+06	1.29313e+07	7.92092e+06	9.20285e+06	7.14908e+06	7.06736e+06	9.14546e+06	4.91929e+06	8.41566e+06	9.85723e+06	7.6572e+06	6.02254e+06	9.2317e+06	9.52775e+06	1.16594e+07	8.83234e+06	9.30828e+06	1.03739e+07	6.69513e+06	9.70591e+06	8.51555e+06	9.60805e+06	8.16848e+06
TAG(18:0/18:0/22:7)	0.895856	B(ii)			566.61	955.746	POS	6.85083e+07	6.86817e+07	7.38587e+07	5.09939e+07	8.10806e+07	7.83228e+07	7.31229e+07	8.85997e+07	1.0216e+08	7.77718e+07	6.69634e+07	6.30842e+07	7.18626e+07	7.474e+07	5.92421e+07	9.32851e+07	7.5064e+07	6.4344e+07	9.10746e+07	5.84714e+07	6.76031e+07	6.2621e+07	1.00277e+08	7.44144e+07	7.58338e+07	7.93203e+07	8.09517e+07	7.7697e+07
TAG(16:0/16:0/20:3)	0.894843	B(ii)			748.719	879.741	POS	9.16794e+06	8.36585e+06	6.82815e+06	5.44328e+06	1.38986e+07	5.2297e+06	6.23543e+06	5.19995e+06	7.1604e+06	5.06112e+06	8.9309e+06	9.17487e+06	6.87174e+06	5.66766e+06	5.41778e+06	3.99409e+06	2.35477e+07	872940	4.58747e+06	6.98505e+06	9.95161e+06	1.33428e+06	8.34928e+06	9.261e+06	3.02642e+07	3.05788e+07	3.09677e+07	3.17174e+07
TAG(17:1/18:2/18:2)	0.894483	B(ii)			760.368	884.78	POS	8.0058e+06	6.07302e+06	2.60405e+06	3.87889e+06	7.3214e+06	5.40177e+06	1.98409e+06	2.74951e+06	3.52711e+06	5.08007e+06	4.89084e+06	7.5313e+06	5.17804e+06	6.29653e+06	5.56305e+06	8.62459e+06	9.34305e+06	4.30856e+06	3.69024e+06	4.72418e+06	5.75516e+06	6.35046e+06	5.95454e+06	4.41495e+06	5.82363e+06	2.62566e+06	5.17848e+06	4.27535e+06
Cer/AP(t18:0/24:0)	0.894328	B(ii)			558.325	728.639	NEG	2.48837e+07	4.27152e+07	2.33339e+07	2.26061e+07	2.18152e+07	1.82371e+07	2.30364e+07	2.06036e+07	1.59201e+07	1.19557e+07	1.79692e+07	2.07855e+07	2.06498e+07	1.93043e+07	1.58662e+07	1.37781e+07	1.42218e+07	1.669e+07	1.83864e+07	2.36259e+07	1.42924e+07	2.20419e+07	2.23721e+07	1.21019e+07	2.25816e+07	1.82031e+07	2.09765e+07	2.00207e+07
HBMP(12:0/20:3/20:2)	0.893839	B(ii)			314.086	1024.77	POS	1.40365e+06	561269	469672	160116	1.09926e+07	319938	254707	166118	1.16776e+06	1.1624e+06	966362	1.23227e+06	850788	3.39157e+06	1.25798e+06	440753	7.621e+06	732735	447349	443543	9.97053e+06	1.9839e+06	4.60354e+06	4.77685e+06	7.4137e+06	7.78523e+06	7.44611e+06	9.52547e+06
TAG(20:2/20:2/22:5)	0.893461	B(ii)			335.082	1007.78	POS	4.64042e+06	2.71001e+06	2.61035e+06	2.01593e+06	4.05607e+06	2.438e+06	2.46478e+06	2.06486e+06	3.78268e+06	3.29397e+06	4.32854e+06	3.14791e+06	2.65894e+06	4.86178e+06	3.7327e+06	2.71533e+06	6.28193e+06	3.12282e+06	2.90079e+06	3.28786e+06	2.74847e+06	4.49949e+06	2.82123e+06	3.73553e+06	4.51372e+06	4.78185e+06	4.63171e+06	4.4796e+06
TAG(21:2/21:3/21:3)	0.892989	B(ii)			723.584	1023.85	POS	1.02779e+07	7.37476e+06	1.11815e+07	6.30901e+06	1.54162e+07	9.75704e+06	8.11944e+06	6.6338e+06	9.177e+06	1.08868e+07	9.04018e+06	9.22656e+06	7.72602e+06	1.02964e+07	3.46576e+06	8.5141e+06	1.71671e+07	6.79548e+06	6.60256e+06	6.42224e+06	7.49454e+06	9.03351e+06	1.15687e+07	9.04587e+06	1.63241e+07	1.7102e+07	1.71033e+07	1.67877e+07
TAG(13:0/19:2/22:0)	0.892386	B(ii)			630.952	909.786	POS	1.52876e+08	1.63612e+08	2.00352e+08	1.69765e+08	9.73781e+07	1.98737e+08	2.27368e+08	2.14281e+08	1.93726e+08	1.73772e+08	2.86207e+08	2.0253e+08	2.30349e+08	1.59248e+08	2.81949e+08	2.21083e+08	1.04651e+08	1.73324e+08	2.06701e+08	2.06773e+08	2.26602e+08	1.92061e+08	2.04218e+08	2.92694e+08	6.2872e+07	6.71278e+07	6.4517e+07	6.26804e+07
SQDG(27:0/22:5)	0.892362	B(ii)			397.128	1021.72	NEG	5.14752e+07	1.54825e+07	7.34018e+07	5.66505e+07	7.47345e+07	3.68652e+07	2.38422e+07	3.7389e+07	7.18573e+07	5.18123e+07	3.32008e+07	5.05235e+07	5.60658e+07	6.04512e+07	8.13276e+07	3.81626e+07	7.51153e+07	6.71268e+07	7.82129e+07	3.63938e+07	3.41769e+07	7.68806e+07	6.59555e+07	1.93079e+07	8.07072e+07	7.8584e+07	7.54113e+07	7.75297e+07
TAG(16:0/18:5/19:2)	0.892291	B(ii)			629.445	885.716	POS	2.73156e+07	2.75104e+07	2.29493e+07	2.81323e+07	2.32982e+07	2.43714e+07	1.90242e+07	2.00782e+07	1.9145e+07	1.77885e+07	2.1344e+07	2.78084e+07	1.9785e+07	1.69555e+07	1.99756e+07	1.86909e+07	2.57945e+07	1.96671e+07	2.24021e+07	2.50406e+07	1.8257e+07	2.88622e+07	2.23366e+07	1.50739e+07	2.13444e+07	2.21089e+07	2.16715e+07	2.11107e+07
TAG(21:0/21:4/21:4)	0.892102	B(ii)			740.759	1023.86	POS	3.35677e+06	852178	1.56487e+06	3.18609e+06	1.61013e+07	1.80026e+06	551474	427526	2.43508e+06	4.0079e+06	3.74309e+06	696464	718804	3.70141e+06	1.15325e+06	1.92014e+06	2.43768e+07	1.87391e+06	765129	1.66229e+06	0	3.08637e+06	2.14754e+06	1.66077e+06	4.20039e+07	4.39298e+07	4.39369e+07	4.39227e+07
TAG(17:0/17:0/18:3)	0.892018	B(ii)			733.27	879.73	POS	574913	205142	209169	330016	2.83661e+06	233005	455096	206326	255232	1.49733e+06	1.16236e+06	1.37507e+06	853670	672849	678379	192333	4.14655e+06	383487	806288	156082	473759	777953	947461	891905	6.08326e+06	6.35996e+06	6.35621e+06	6.19172e+06
HBMP(16:2/18:0/18:3)	0.891898	B(ii)			283.162	1005.72	NEG	6.80228e+07	6.67984e+07	7.77208e+07	7.24806e+07	5.53564e+07	7.67199e+07	7.05069e+07	7.54678e+07	5.91422e+07	5.93522e+07	4.80639e+07	6.93989e+07	7.74248e+07	5.73617e+07	6.19481e+07	7.42832e+07	6.70547e+07	5.45557e+07	6.76282e+07	5.29247e+07	6.87282e+07	5.85542e+07	5.43406e+07	5.21534e+07	7.99206e+07	6.4913e+07	7.55187e+07	7.24533e+07
TAG(18:2/18:2/19:1)	0.891475	B(ii)			744.751	912.8	POS	3.02691e+07	3.30177e+07	2.57602e+07	3.54326e+07	6.20626e+07	3.06387e+07	2.42758e+07	2.30895e+07	2.91004e+07	2.86208e+07	2.26897e+07	3.0895e+07	2.26237e+07	2.79094e+07	1.89007e+07	3.31373e+07	4.42571e+07	1.93305e+07	2.71531e+07	2.10006e+07	2.81206e+07	2.9151e+07	2.85204e+07	2.84142e+07	2.73695e+07	2.81025e+07	2.817e+07	2.58203e+07
TAG(12:2/12:3/18:5)	0.891107	B(ii)			230.984	725.472	POS	1.99724e+06	590848	274735	218559	6.70238e+06	664584	618528	694040	2.47493e+06	2.88656e+06	2.86189e+06	2.21324e+06	872071	4.84492e+06	1.47944e+06	397460	1.18009e+07	589448	445832	980436	229290	4.25143e+06	2.21787e+06	2.73798e+06	1.0604e+07	1.10609e+07	1.09448e+07	1.10609e+07
PMeOH(14:0/18:1)	0.890806	B(ii)			293.724	659.468	NEG	3.40232e+06	6.89945e+06	3.11287e+06	3.90396e+06	3.43739e+06	5.62164e+06	4.54192e+06	5.1283e+06	4.09304e+06	3.82638e+06	4.11773e+06	4.98622e+06	5.19697e+06	3.71356e+06	4.52575e+06	4.16697e+06	5.33053e+06	7.45533e+06	4.68295e+06	5.90419e+06	3.2043e+06	4.78115e+06	4.31549e+06	3.53019e+06	5.22904e+06	5.10956e+06	4.98306e+06	5.23608e+06
TAG(13:1/13:1/18:2)	0.890599	B(ii)			545.575	765.603	POS	2.2563e+07	1.84804e+07	2.45313e+07	1.57592e+07	2.25238e+07	2.47926e+07	2.89372e+07	2.26188e+07	2.23826e+07	2.93518e+07	2.96574e+07	2.11359e+07	2.60243e+07	2.77907e+07	2.92684e+07	2.48501e+07	3.04322e+07	2.26682e+07	2.33702e+07	2.37195e+07	3.51081e+07	2.29533e+07	2.44117e+07	2.92376e+07	3.0744e+07	3.07454e+07	3.14317e+07	3.13268e+07
SQDG(23:0/23:0)	0.890012	B(ii)			571.241	989.729	NEG	1.20667e+07	1.26198e+07	1.75152e+07	1.31446e+07	1.07072e+07	1.85988e+07	4.67399e+06	4.69804e+06	2.40232e+06	2.32296e+06	1.99658e+06	1.28708e+07	4.41188e+06	3.26169e+06	9.86544e+06	5.23773e+06	1.17455e+07	5.71526e+06	1.08413e+07	5.90663e+06	2.05036e+06	2.419e+06	5.66642e+06	5.84867e+06	1.02685e+07	1.19909e+07	9.97012e+06	9.99781e+06
TAG(12:0/16:3/18:0)	0.889924	B(ii)			583.907	795.648	POS	1.57019e+06	3.06723e+07	3.40712e+07	2.71305e+07	2.35999e+07	3.48744e+07	5.2924e+07	4.2167e+07	4.69143e+07	4.6928e+07	4.74841e+07	5.00393e+07	5.38716e+07	4.34023e+07	5.08444e+07	4.89986e+07	4.11417e+07	4.65914e+07	4.66513e+07	4.98543e+07	5.48133e+07	5.26437e+07	4.57373e+07	5.66962e+07	3.16264e+07	3.35911e+07	3.36256e+07	3.29216e+07
TAG(16:2/18:2/18:2)	0.889855	B(ii)			444.668	873.698	POS	3.51562e+07	2.41432e+07	2.58772e+07	1.70123e+07	4.29899e+07	2.55554e+07	4.42444e+07	3.70934e+07	4.86499e+07	5.50979e+07	4.78929e+07	4.04531e+07	5.31835e+07	5.64099e+07	5.25894e+07	4.46895e+07	7.61811e+07	4.1817e+07	4.16814e+07	3.98241e+07	6.30789e+07	6.64347e+07	5.00136e+07	5.71611e+07	7.25389e+07	7.38968e+07	7.38903e+07	7.39216e+07
HexCer/AP(t18:1/22:0)	0.888781	B(ii)			459.863	814.64	NEG	2.8993e+07	2.18646e+07	1.37497e+07	1.59285e+07	1.45792e+07	2.79437e+07	2.81577e+07	3.46971e+07	2.6946e+07	1.88357e+07	2.81889e+07	2.99433e+07	1.80396e+07	1.77204e+07	3.62727e+07	1.82733e+07	2.90694e+07	1.80694e+07	3.42124e+07	3.30208e+07	2.3673e+07	3.49966e+07	2.66967e+07	1.73085e+07	2.41105e+07	2.77287e+07	2.3057e+07	2.30624e+07
TAG(19:4/21:5/21:5)	0.888756	B(ii)			405.481	983.713	POS	1.02408e+08	7.81274e+07	7.4861e+07	6.19075e+07	9.3353e+07	7.88191e+07	7.77285e+07	8.12888e+07	8.92876e+07	9.01844e+07	9.70903e+07	9.84889e+07	8.34582e+07	1.0178e+08	1.06715e+08	8.89765e+07	1.07754e+08	1.05043e+08	9.17466e+07	9.883e+07	7.65004e+07	1.01214e+08	6.67464e+07	8.59932e+07	1.01726e+08	1.06025e+08	1.03522e+08	1.00343e+08
TAG(17:1/19:1/22:7)	0.888452	B(ii)			466.178	951.726	POS	2.19421e+08	2.2514e+08	2.44795e+08	1.75748e+08	2.31084e+08	2.3616e+08	2.33396e+08	1.72183e+08	2.57866e+08	2.32943e+08	2.18682e+08	2.23222e+08	2.41422e+08	2.44251e+08	1.89319e+08	2.13426e+08	2.13321e+08	2.08281e+08	1.92822e+08	1.78054e+08	2.49903e+08	2.63242e+08	1.92888e+08	2.33457e+08	2.24041e+08	2.35395e+08	2.30462e+08	2.35349e+08
TAG(12:0/13:1/16:0)	0.888035	B(ii)			596.452	729.601	POS	6.42892e+07	6.83159e+07	7.57627e+07	5.96048e+07	5.59092e+07	7.73324e+07	7.49016e+07	5.75108e+07	5.90152e+07	6.23016e+07	6.22687e+07	6.80129e+07	6.97929e+07	5.36188e+07	6.39894e+07	6.28628e+07	5.77751e+07	6.01698e+07	6.58187e+07	5.7179e+07	7.25687e+07	6.51024e+07	6.11703e+07	6.50729e+07	4.63185e+07	4.71414e+07	4.71473e+07	4.65787e+07
AcylGlcADG(18:0/18:0/18:2)	0.887743	B(ii)			586.741	1061.82	NEG	3.71465e+07	3.6474e+07	3.00363e+07	4.11039e+07	3.06597e+07	3.02366e+07	2.00184e+07	2.80546e+07	2.8429e+07	1.91126e+07	2.27675e+07	3.11156e+07	2.39349e+07	2.24537e+07	3.53741e+07	3.02342e+07	3.14604e+07	3.3469e+07	2.83902e+07	3.21532e+07	2.03693e+07	2.47959e+07	1.71165e+07	1.35976e+07	2.86571e+07	2.8737e+07	2.81028e+07	2.82055e+07
TAG(14:2/14:2/18:2)	0.887275	B(ii)			417.399	789.582	POS	645472	853782	423544	726894	655349	487838	861306	969960	1.13814e+06	1.04766e+06	1.1467e+06	971013	1.1015e+06	1.08002e+06	1.41049e+06	958707	1.20763e+06	1.2743e+06	1.17941e+06	1.69857e+06	809456	1.41883e+06	1.19169e+06	1.636e+06	4.55455e+06	4.48727e+06	1.48901e+06	4.13278e+06
TAG(17:3/22:6/22:6)	0.886562	B(ii)			380.153	981.697	POS	7.76027e+07	6.33325e+07	5.89161e+07	4.99731e+07	7.73493e+07	5.87596e+07	7.08004e+07	6.21037e+07	9.18088e+07	8.3144e+07	8.97674e+07	9.33745e+07	8.0875e+07	1.10063e+08	9.6523e+07	7.3972e+07	1.15261e+08	8.6587e+07	7.74649e+07	8.76033e+07	6.90431e+07	1.10921e+08	7.27088e+07	8.04888e+07	1.03747e+08	1.05574e+08	1.05571e+08	1.05567e+08
HBMP(14:1/18:0/18:0)	0.886398	B(ii)			587.88	985.768	NEG	6.00914e+06	7.55333e+06	7.79107e+06	5.96489e+06	6.34766e+06	7.29707e+06	9.2158e+06	1.6276e+07	1.45511e+07	1.14288e+07	1.37307e+07	8.86007e+06	1.45398e+07	1.47167e+07	8.60396e+06	1.34614e+07	1.40658e+07	8.00958e+06	1.25061e+07	1.04199e+07	9.13407e+06	9.89058e+06	1.05896e+07	1.31497e+07	1.35042e+07	1.23027e+07	1.27479e+07	1.22931e+07
TAG(12:0/13:1/18:0)	0.885674	B(ii)			624.264	757.634	POS	4.32719e+07	4.49057e+07	4.53956e+07	3.8164e+07	3.84769e+07	5.21704e+07	5.17037e+07	5.22739e+07	5.05606e+07	4.24377e+07	4.59698e+07	4.28236e+07	5.70509e+07	5.21584e+07	5.53284e+07	5.7192e+07	3.8325e+07	5.1077e+07	4.42015e+07	4.15992e+07	5.63192e+07	4.94715e+07	4.12315e+07	5.10187e+07	3.31484e+07	3.49643e+07	3.45919e+07	3.39038e+07
TAG(14:1/14:1/18:3)	0.885573	B(ii)			425.83	791.636	POS	3.70473e+06	2.89014e+06	1.2974e+06	1.30836e+06	7.35928e+06	3.13159e+06	1.94802e+06	1.99284e+06	3.71038e+06	3.16298e+06	3.81812e+06	2.78016e+06	1.13896e+06	4.00206e+06	2.9315e+06	1.45089e+06	6.53289e+06	2.46668e+06	952404	2.46767e+06	1.05761e+06	3.395e+06	3.33258e+06	2.15201e+06	6.22345e+06	6.32327e+06	6.47351e+06	6.75906e+06
TAG(14:2/14:2/18:1)	0.884296	B(ii)			524.591	791.624	POS	6.34979e+06	4.76312e+06	4.14451e+06	5.0408e+06	8.6316e+06	4.8885e+06	8.45835e+06	8.36227e+06	1.06497e+07	9.61938e+06	2.87419e+06	9.93154e+06	1.01429e+07	1.20571e+07	1.07623e+07	9.21322e+06	1.47883e+07	9.02518e+06	1.12553e+07	1.0503e+07	2.95419e+06	1.01397e+07	9.52919e+06	1.12314e+07	1.45314e+07	1.45356e+07	1.46925e+07	1.47825e+07
TAG(19:2/20:4/20:4)	0.883668	B(ii)			610.656	963.764	POS	1.18166e+08	1.22703e+08	7.30727e+07	9.326e+07	8.82619e+07	1.04619e+08	8.58421e+07	6.62404e+07	6.52091e+07	8.93483e+07	6.51709e+07	1.20256e+08	8.52496e+07	8.2494e+07	7.278e+07	5.92784e+07	6.47019e+07	7.77007e+07	7.07936e+07	7.45479e+07	7.33235e+07	7.24689e+07	8.82488e+07	9.11059e+07	5.62702e+07	6.20871e+07	6.313e+07	6.31435e+07
Cer/ADS(d21:0/19:0)	0.883203	B(ii)			540.628	684.616	NEG	1.02144e+07	1.25866e+07	1.23978e+07	1.30508e+07	1.51424e+07	1.51747e+07	1.46627e+07	1.09201e+07	1.15853e+07	1.1097e+07	1.24459e+07	1.14071e+07	1.40303e+07	8.94829e+06	1.40569e+07	1.43752e+07	1.66503e+07	1.2501e+07	1.61792e+07	1.57852e+07	9.28018e+06	1.17837e+07	8.8173e+06	9.04324e+06	1.4151e+07	1.41351e+07	1.35389e+07	1.38005e+07
Cer/ADS(d23:0/19:0)	0.882517	B(ii)			577.452	712.646	NEG	1.45036e+07	1.89207e+07	2.06888e+07	2.08129e+07	2.13514e+07	2.29577e+07	2.22288e+07	1.75247e+07	1.5764e+07	1.64158e+07	1.89769e+07	2.0648e+07	2.0884e+07	1.57222e+07	1.84819e+07	1.99048e+07	1.95585e+07	1.79325e+07	2.53658e+07	2.30884e+07	1.373e+07	1.76859e+07	1.46677e+07	1.30345e+07	2.10511e+07	2.10606e+07	2.06605e+07	2.06566e+07
TAG(19:1/19:2/20:6)	0.882024	B(ii)			496.371	951.726	POS	2.0035e+08	1.74589e+08	2.25271e+08	1.40382e+08	1.93694e+08	2.20727e+08	1.99536e+08	1.59071e+08	1.83972e+08	2.1343e+08	1.9653e+08	1.79944e+08	2.08975e+08	1.95372e+08	1.6395e+08	1.86621e+08	1.99676e+08	1.82005e+08	1.7167e+08	1.66069e+08	1.91216e+08	2.06447e+08	1.82349e+08	2.12073e+08	1.91365e+08	1.93962e+08	1.99802e+08	1.97689e+08
TAG(19:2/19:2/20:5)	0.881596	B(ii)			444.392	951.718	POS	1.9127e+07	1.90366e+07	2.09523e+07	1.6363e+07	1.91176e+07	2.20225e+07	2.41247e+07	1.9784e+07	2.43302e+07	2.79895e+07	2.27918e+07	2.0172e+07	2.52757e+07	2.40827e+07	2.30003e+07	2.14622e+07	2.47192e+07	2.10989e+07	1.95942e+07	2.04073e+07	3.70239e+07	2.57404e+07	2.62076e+07	2.53561e+07	2.16888e+07	2.33343e+07	2.27067e+07	2.22558e+07
TAG(12:0/16:3/22:0)	0.881338	B(ii)			622.891	851.71	POS	4.73582e+07	4.4927e+07	4.71493e+07	3.74691e+07	4.09463e+07	4.21267e+07	4.62244e+07	5.16665e+07	4.88065e+07	4.9502e+07	5.81615e+07	5.19673e+07	5.67913e+07	5.18676e+07	6.12929e+07	5.24548e+07	5.8106e+07	5.65277e+07	5.33972e+07	6.05218e+07	5.01783e+07	5.84705e+07	1.66192e+06	4.9632e+07	4.8341e+07	4.90359e+07	4.90321e+07	4.85821e+07
TAG(14:3/19:0/22:6)	0.881213	B(ii)			504.149	909.719	POS	1.13958e+08	1.18441e+08	1.46383e+08	1.20422e+08	9.87768e+07	1.50599e+08	1.4507e+08	1.27862e+08	1.18223e+08	1.09479e+08	1.25409e+08	1.32193e+08	1.39531e+08	1.04939e+08	1.34548e+08	1.43431e+08	9.5463e+07	1.23121e+08	1.22663e+08	1.29088e+08	1.04296e+08	1.44529e+08	1.42237e+08	1.08865e+08	9.04982e+07	9.38566e+07	9.34666e+07	9.38584e+07
TAG(12:0/16:3/18:1)	0.880888	B(ii)			538.904	793.635	POS	2.56956e+08	2.44047e+08	2.62916e+08	1.89863e+08	2.15368e+08	2.42729e+08	2.46598e+08	2.33966e+08	2.60788e+08	2.54553e+08	2.45889e+08	2.63633e+08	2.70356e+08	2.59527e+08	3.03309e+08	2.58214e+08	2.77002e+08	2.72603e+08	2.69985e+08	2.74393e+08	2.74126e+08	3.12844e+08	2.15522e+08	2.5609e+08	2.44644e+08	2.48961e+08	2.48988e+08	2.48988e+08
TAG(12:0/13:1/13:1)	0.880499	B(ii)			217.983	685.543	POS	1.88574e+07	1.25849e+07	1.59757e+07	4.27736e+07	2.97354e+07	1.44545e+07	1.56965e+07	1.04207e+07	1.85634e+07	2.15635e+07	1.77448e+07	1.77979e+07	1.50495e+07	2.76289e+07	1.59147e+07	1.38545e+07	4.64655e+07	1.34569e+07	1.23339e+07	1.48548e+07	1.27183e+07	2.4254e+07	2.19051e+07	1.96821e+07	8.6528e+07	1.38004e+08	1.37864e+08	1.37622e+08
PEtOH(27:0/21:1)	0.880123	B(ii)			761.937	916.79	POS	1.10938e+07	1.04588e+07	1.12498e+07	9.29637e+06	3.10395e+07	1.10853e+07	1.57324e+07	1.40948e+07	1.863e+07	1.48417e+07	2.12749e+07	1.28287e+07	2.03607e+07	2.32925e+07	1.73702e+07	2.17061e+07	6.11176e+07	2.02635e+07	1.75281e+07	1.77385e+07	1.96109e+07	2.60445e+07	1.76813e+07	2.39205e+07	4.68806e+07	4.96054e+07	4.5724e+07	4.56281e+07
PEtOH(22:0/24:0)	0.880123	B(ii)			744.336	890.778	POS	2.64879e+07	1.84579e+07	2.50881e+07	1.73261e+07	3.50162e+07	2.1961e+07	3.15153e+07	2.81639e+07	2.97754e+07	3.25022e+07	3.17515e+07	2.63418e+07	4.2137e+07	3.57687e+07	2.72722e+07	3.67018e+07	5.30634e+07	3.2934e+07	3.80893e+07	3.17615e+07	4.56809e+07	3.47436e+07	2.92774e+07	3.65572e+07	3.17179e+07	3.10667e+07	3.15385e+07	2.03199e+07
PEtOH(26:0/26:1)	0.880123	B(ii)			741.769	972.859	POS	2.14571e+09	2.198e+09	2.36164e+09	1.61e+09	1.47619e+09	1.95083e+09	2.91841e+09	3.03382e+09	3.23796e+09	2.77683e+09	3.49265e+09	2.63928e+09	3.24e+09	2.88484e+09	3.30056e+09	3.06623e+09	1.7166e+09	2.77451e+09	2.86213e+09	3.34175e+09	3.0089e+09	3.19572e+09	2.96324e+09	3.26447e+09	8.01362e+08	8.0043e+08	7.70795e+08	7.39466e+08
PEtOH(22:0/26:1)	0.880123	B(ii)			723.903	916.794	POS	5.90311e+07	1.00569e+08	3.17646e+08	5.80119e+07	1.06123e+08	9.76571e+07	1.09569e+08	8.13144e+07	1.27806e+08	1.26434e+08	3.20696e+08	1.21573e+08	1.19089e+08	1.36506e+08	9.18387e+07	9.59132e+07	1.25152e+08	1.22763e+08	1.19039e+08	9.902e+07	3.21633e+08	3.17934e+08	1.2077e+08	1.25596e+08	6.63317e+07	6.2869e+07	6.64461e+07	5.41373e+07
PEtOH(22:0/25:0)	0.880123	B(ii)			687.898	904.791	POS	2.24712e+07	2.77018e+07	2.42547e+07	3.86992e+07	2.30645e+07	1.59842e+07	2.83623e+07	3.19932e+07	2.98889e+07	2.93757e+07	5.97855e+06	2.6248e+07	2.40213e+07	2.90048e+07	2.53456e+07	3.90031e+07	1.80438e+07	1.67778e+07	3.1242e+07	3.33253e+07	2.2292e+07	2.52047e+07	2.83744e+07	2.61694e+07	2.90561e+07	2.92527e+07	2.92518e+07	1.54187e+07
PEtOH(27:0/22:2)	0.880123	B(ii)			619.197	928.758	POS	5.44116e+09	5.15586e+09	4.32495e+09	4.02838e+09	4.29314e+09	4.46255e+09	3.42513e+09	3.07155e+09	3.04215e+09	3.94354e+09	3.32133e+09	5.82516e+09	3.78788e+09	3.52803e+09	2.99902e+09	3.21188e+09	3.48973e+09	3.39789e+09	4.21774e+09	3.23336e+09	3.84675e+09	3.39899e+09	3.66898e+09	4.22747e+09	2.82547e+09	2.9017e+09	2.90158e+09	2.9043e+09
TAG(18:4/22:5/22:5)	0.879664	B(ii)			322.731	997.732	POS	4.17884e+06	2.7378e+06	2.45433e+06	2.49596e+06	1.59202e+07	2.11011e+06	2.06533e+06	2.24826e+06	3.52012e+06	2.67656e+06	3.19936e+06	4.52032e+06	2.22389e+06	5.60064e+06	3.21566e+06	2.19351e+06	5.11897e+06	3.42247e+06	2.64073e+06	3.53421e+06	1.96171e+07	4.90226e+06	9.95146e+06	7.80941e+06	9.25141e+06	9.96545e+06	1.02919e+07	1.02768e+07
TAG(18:5/19:1/19:1)	0.879387	B(ii)			512.588	927.723	POS	4.26604e+07	2.44652e+07	6.04312e+07	4.33928e+07	3.52806e+07	4.82658e+07	5.3908e+07	5.91013e+07	4.89722e+07	4.67946e+07	5.5154e+07	2.91991e+07	5.94978e+07	4.94746e+07	5.64499e+07	5.29653e+07	4.46822e+07	5.32281e+07	2.76479e+07	4.2003e+07	5.47333e+07	3.58715e+07	5.97796e+07	5.45318e+07	3.96462e+07	4.0203e+07	3.9863e+07	4.04894e+07
TAG(14:0/21:0/22:7)	0.879046	B(ii)			679.42	941.766	POS	2.65994e+07	2.68397e+07	2.97313e+07	2.1814e+07	6.78198e+06	2.55512e+07	3.17479e+07	2.88756e+07	2.69504e+07	2.9138e+07	3.24545e+07	3.54918e+07	3.37855e+07	2.03141e+07	2.28387e+07	2.5628e+07	2.23078e+07	2.50273e+07	3.15507e+07	3.00384e+07	2.87965e+07	2.84209e+07	3.12886e+07	3.72393e+07	1.73585e+07	1.73046e+07	1.87112e+07	1.86893e+07
PI(18:0/18:2)	0.878899	B(ii)			333.084	861.55	NEG	5.585e+06	2.51386e+06	2.68205e+06	3.21376e+06	4.79023e+06	1.74525e+06	2.28433e+06	4.58542e+06	4.88718e+06	3.82914e+06	7.14985e+06	2.93743e+06	4.6616e+06	6.60861e+06	5.45264e+06	4.99502e+06	6.12521e+06	6.74524e+06	8.64242e+06	5.22253e+06	5.42193e+06	3.17444e+06	3.20951e+06	6.04558e+06	5.90616e+06	5.90355e+06	5.49197e+06	5.47384e+06
HBMP(16:2/16:2/18:1)	0.878873	B(ii)			334.624	977.683	NEG	7.77632e+06	9.98458e+06	1.00562e+07	1.10041e+07	7.21217e+06	7.39109e+06	1.0235e+07	1.19213e+07	1.83619e+07	1.08131e+07	2.19282e+07	1.00811e+07	9.7527e+06	2.03862e+07	1.16744e+07	1.17757e+07	9.22435e+06	1.8528e+07	9.59341e+06	1.72159e+07	1.30942e+07	1.06633e+07	1.12906e+07	1.15235e+07	8.3764e+06	9.49169e+06	1.24631e+07	8.63031e+06
TAG(17:0/18:1/22:0)	0.878396	B(ii)			849.656	948.896	POS	9.9215e+06	1.5469e+07	6.65927e+06	9.49315e+06	1.39065e+07	1.30493e+07	7.50353e+06	9.27774e+06	1.13093e+07	9.25117e+06	1.00896e+07	1.12142e+07	9.98449e+06	1.03834e+07	8.69792e+06	1.1096e+07	1.36227e+07	1.36576e+07	1.93083e+07	3.55688e+06	1.32653e+07	7.19479e+06	5.62083e+06	1.12083e+07	4.15638e+06	4.1568e+06	4.16126e+06	3.56037e+06
TAG(14:3/17:0/22:5)	0.876956	B(ii)			500.308	883.702	POS	5.95577e+07	7.84895e+07	8.22176e+07	8.64916e+07	5.43289e+07	8.16453e+07	7.19323e+07	6.33659e+07	5.34707e+07	5.43489e+07	5.22919e+07	6.69915e+07	7.95102e+07	5.12528e+07	7.37526e+07	6.84955e+07	4.98527e+07	6.92735e+07	6.11077e+07	7.30199e+07	5.55893e+07	6.5072e+07	6.89506e+07	5.10008e+07	4.34799e+07	4.59216e+07	4.45866e+07	4.36008e+07
TAG(16:2/19:1/22:7)	0.876142	B(ii)			534.133	935.737	POS	4.05412e+07	5.12404e+07	5.05323e+07	5.45892e+07	2.72922e+07	4.36767e+07	3.90836e+07	3.70153e+07	3.38611e+07	2.9685e+07	3.96001e+07	5.62505e+07	4.34233e+07	3.55255e+07	3.59486e+07	3.89644e+07	2.19027e+07	4.21271e+07	4.11326e+07	4.63289e+07	3.70026e+07	4.43834e+07	3.8303e+07	3.28718e+07	1.92581e+07	2.01937e+07	2.13136e+07	1.98078e+07
TAG(13:0/20:0/20:0)	0.875997	B(ii)			936.135	899.79	POS	8.69651e+07	9.73748e+07	9.28503e+07	6.09296e+07	2.18467e+07	8.49353e+07	1.21524e+08	8.04019e+07	4.68876e+07	7.39578e+07	6.52251e+07	1.06457e+08	1.17094e+08	4.83403e+07	5.35939e+07	7.77708e+07	1.44627e+07	9.05964e+07	9.15475e+07	9.75683e+07	1.59779e+08	1.58278e+08	5.28854e+07	8.32614e+07	4.18385e+06	4.42577e+06	4.45236e+06	2.76211e+06
TAG(12:0/20:1/20:1)	0.875997	B(ii)			900.841	881.756	POS	2.7318e+07	2.83828e+07	3.56417e+07	2.10236e+07	1.60132e+07	3.0447e+07	2.8916e+07	2.25847e+07	2.44882e+07	2.51227e+07	2.25054e+07	3.16336e+07	3.41849e+07	2.1901e+07	2.66487e+07	3.26966e+07	1.75891e+07	2.79034e+07	4.88539e+07	2.99495e+07	3.32497e+07	2.63647e+07	2.4436e+07	4.6735e+07	8.32374e+06	8.97657e+06	1.03545e+07	8.64811e+06
TAG(18:0/22:1/22:1)	0.875997	B(ii)			846.508	1021.91	POS	260584	688578	65427.1	140099	1.2607e+06	204312	208354	222532	319660	691564	326653	436477	367516	63862.9	70158	272689	1.96838e+06	320917	583643	607179	852833	299211	291228	547752	5.04125e+06	5.03964e+06	4.86319e+06	4.92167e+06
TAG(16:1/22:0/22:0)	0.875997	B(ii)			841.999	995.896	POS	833378	335285	595293	664658	2.76079e+06	1.03303e+06	984247	779835	955206	862938	1.28899e+06	1.16763e+06	932947	1.93253e+06	997800	858805	4.32176e+06	498696	1.0774e+06	1.43595e+06	648952	1.72802e+06	1.0534e+06	1.07035e+06	9.09359e+06	8.62573e+06	9.09023e+06	7.85354e+06
TAG(16:0/22:1/22:1)	0.875997	B(ii)			835.651	993.88	POS	3.49612e+06	3.24827e+06	1.68814e+06	2.43614e+06	3.50736e+06	3.39528e+06	3.18249e+06	555599	1.60774e+06	1.40456e+06	3.57566e+06	1.10273e+06	2.85048e+06	3.18348e+06	3.09735e+06	3.35191e+06	5.509e+06	889542	1.56351e+06	1.03581e+06	3.05804e+06	3.62945e+06	2.61335e+06	4.05079e+06	2.04661e+07	2.0931e+07	2.11248e+07	2.05596e+07
TAG(13:0/22:0/22:0)	0.875997	B(ii)			778.005	955.854	POS	1.02807e+07	8.89329e+06	5.17714e+06	5.68074e+06	2.03494e+07	7.37572e+06	4.68532e+06	8.58891e+06	7.18407e+06	8.28272e+06	8.75179e+06	8.20573e+06	9.61946e+06	8.44842e+06	5.78565e+06	5.02202e+06	2.07698e+07	6.20936e+06	7.95527e+06	7.44667e+06	7.54916e+06	8.05048e+06	8.82054e+06	8.65772e+06	2.15923e+07	2.15656e+07	2.08728e+07	1.96997e+07
TAG(12:0/19:0/19:0)	0.875997	B(ii)			763.807	857.747	POS	1.31651e+06	1.29273e+06	737143	720021	1.458e+06	557990	1.33072e+06	1.72892e+06	1.10447e+06	648547	482410	791423	739279	601144	788804	535562	1.5862e+06	0	1.38736e+06	900379	739481	465173	1.62037e+06	1.13982e+06	2.49759e+06	2.43577e+06	2.58354e+06	2.58019e+06
TAG(14:0/21:0/21:0)	0.875997	B(ii)			759.27	941.829	POS	3.48358e+06	2.71367e+06	2.35731e+06	2.45356e+06	2.66894e+06	1.60644e+06	1.66682e+06	2.20808e+06	3.664e+06	1.89342e+06	3.78503e+06	3.12083e+06	1.42454e+06	3.87432e+06	3.59012e+06	1.7113e+06	2.76854e+06	2.0612e+06	1.40904e+06	1.69836e+06	1.26248e+06	1.90968e+06	3.52729e+06	706782	2.76268e+06	2.73712e+06	2.73326e+06	1.69441e+06
TAG(12:0/21:0/21:0)	0.875997	B(ii)			744.961	913.804	POS	1.69011e+07	1.97489e+07	1.26894e+07	1.79641e+07	4.08085e+07	1.87709e+07	1.24771e+07	1.08246e+07	2.00205e+07	1.4398e+07	1.33559e+07	2.06667e+07	1.26728e+07	1.56786e+07	9.01704e+06	1.47953e+07	2.67045e+07	4.89161e+06	1.5797e+07	1.4601e+07	1.38659e+07	1.9844e+07	1.57547e+07	2.07808e+07	1.77483e+07	1.77388e+07	1.71863e+07	1.71652e+07
TAG(14:0/19:0/19:0)	0.875997	B(ii)			724.957	885.773	POS	6.47844e+06	7.13358e+06	6.10777e+06	1.07891e+07	1.84792e+07	5.22721e+06	3.2697e+06	3.36643e+06	4.97714e+06	6.77382e+06	3.94605e+06	8.94613e+06	3.44792e+06	4.57023e+06	3.1852e+06	5.42421e+06	1.50536e+07	3.31418e+06	3.53463e+06	3.51658e+06	6.24068e+06	3.54799e+06	9.05434e+06	5.8959e+06	9.40117e+06	1.0601e+07	9.68248e+06	9.38166e+06
TAG(14:0/22:1/22:1)	0.875997	B(ii)			716.961	965.854	POS	9.46147e+08	9.91607e+08	7.87697e+08	7.72554e+08	1.04684e+09	8.33506e+08	5.54568e+08	5.68611e+08	5.87209e+08	5.7394e+08	5.93591e+08	7.63686e+08	5.89019e+08	6.17392e+08	6.18803e+08	5.64941e+08	8.11419e+08	6.75629e+08	6.26751e+08	7.72361e+08	5.17044e+08	6.59668e+08	5.36722e+08	5.384e+08	7.73302e+08	7.96696e+08	7.59343e+08	7.58652e+08
TAG(16:0/22:2/22:2)	0.875997	B(ii)			704.942	989.857	POS	2.34258e+09	2.43107e+09	1.62616e+09	1.83895e+09	2.16018e+09	1.8184e+09	1.2974e+09	1.42242e+09	1.44578e+09	1.30328e+09	1.44951e+09	1.89798e+09	1.44651e+09	1.37401e+09	1.39893e+09	1.16663e+09	1.6753e+09	1.24669e+09	1.48572e+09	1.54969e+09	1.78993e+09	1.48466e+09	1.27464e+09	1.374e+09	1.30117e+09	1.33988e+09	1.26882e+09	1.24781e+09
TAG(18:0/22:2/22:2)	0.875997	B(ii)			704.884	1017.88	POS	1.25364e+08	1.24353e+08	1.04669e+08	9.80104e+07	9.37111e+07	1.01782e+08	1.45482e+08	1.59268e+08	1.53601e+08	1.42884e+08	9.71983e+07	1.72892e+08	1.77143e+08	1.32727e+08	1.55885e+08	1.36476e+08	8.64802e+07	1.44667e+08	1.54082e+08	9.87372e+07	1.5652e+08	1.00031e+08	1.54741e+08	1.52164e+08	7.20739e+07	7.45194e+07	7.46495e+07	6.64298e+07
TAG(17:1/22:1/22:1)	0.875997	B(ii)			679.264	1005.89	POS	1.50779e+08	1.2842e+08	1.0724e+08	1.18049e+08	1.63818e+08	1.28434e+08	8.72941e+07	8.77181e+07	1.05856e+08	8.72152e+07	9.77062e+07	1.03471e+08	9.40363e+07	1.11076e+08	1.19062e+08	1.0006e+08	1.3537e+08	1.05973e+08	8.30625e+07	9.63901e+07	8.12549e+07	9.46013e+07	6.8546e+07	8.48255e+07	1.58344e+08	1.62329e+08	1.63252e+08	1.59914e+08
TAG(12:1/22:1/22:1)	0.875997	B(ii)			678.171	935.811	POS	3.42227e+09	3.04347e+09	2.58412e+09	2.80548e+09	3.87147e+09	2.92123e+09	2.07792e+09	1.99682e+09	2.53364e+09	1.9572e+09	2.29941e+09	2.33698e+09	2.15039e+09	2.66026e+09	2.65467e+09	2.27785e+09	3.01998e+09	2.35981e+09	2.06865e+09	2.30625e+09	1.95571e+09	2.10301e+09	1.87723e+09	2.05042e+09	3.16096e+09	3.21979e+09	3.20703e+09	3.15979e+09
TAG(13:1/22:3/22:3)	0.875997	B(ii)			670.841	941.778	POS	6.22164e+07	5.14965e+07	4.84526e+07	4.73479e+07	6.81179e+07	6.36213e+07	5.15013e+07	4.35654e+07	4.75536e+07	5.37202e+07	5.17242e+07	3.92738e+07	5.1534e+07	5.87783e+07	5.04632e+07	5.37006e+07	4.31603e+07	4.96584e+07	4.23081e+07	4.5508e+07	5.52816e+07	4.34811e+07	3.84934e+07	5.27311e+07	3.89542e+07	3.95531e+07	3.95533e+07	3.7949e+07
TAG(15:0/22:2/22:2)	0.875997	B(ii)			663.621	975.874	POS	4.82483e+07	4.34671e+07	5.83595e+07	8.68854e+06	4.61253e+07	5.26862e+07	5.57087e+06	6.24626e+07	5.93401e+07	6.41114e+07	6.08567e+07	5.78677e+07	6.57065e+07	6.04536e+07	5.72851e+07	5.63547e+07	4.72495e+06	5.34194e+07	6.42142e+06	6.24833e+07	6.54429e+06	6.16492e+07	6.34496e+07	6.64293e+07	7.8927e+07	7.6828e+07	7.89398e+07	7.82998e+07
TAG(14:1/22:2/22:2)	0.875997	B(ii)			662.874	959.81	POS	3.01141e+08	2.92882e+08	2.47731e+08	2.38314e+08	2.61133e+08	2.42452e+08	1.69654e+08	2.0544e+08	1.83622e+08	1.84458e+08	1.84188e+08	2.70492e+08	1.98347e+08	1.75304e+08	1.71206e+08	1.70573e+08	2.08705e+08	1.69276e+08	2.21584e+08	2.13678e+08	1.80833e+08	2.08162e+08	1.72999e+08	2.09029e+08	1.8129e+08	1.84645e+08	1.83023e+08	1.81247e+08
TAG(12:0/18:0/18:0)	0.875997	B(ii)			659.152	829.726	POS	1.34558e+08	1.47746e+08	1.81958e+08	1.52431e+08	1.59813e+08	1.75747e+08	2.03332e+08	2.01637e+08	1.73319e+08	1.78924e+08	1.8587e+08	1.72631e+08	2.49306e+08	1.64285e+08	1.73476e+08	1.78426e+08	2.45693e+08	1.97665e+08	2.47619e+08	2.41814e+08	2.07783e+08	2.12461e+08	2.12443e+08	2.02197e+08	1.82789e+08	1.85442e+08	1.85448e+08	1.82842e+08
TAG(14:0/22:3/22:3)	0.875997	B(ii)			658.922	957.814	POS	1.88286e+07	1.78253e+07	1.84964e+07	1.3415e+07	1.92053e+07	1.68116e+07	1.65611e+07	9.82801e+06	1.38692e+07	1.50732e+07	1.43545e+07	2.05508e+07	1.24126e+07	1.88081e+07	1.07655e+07	1.58751e+07	1.9265e+07	1.40988e+07	1.59796e+07	9.23843e+06	1.61503e+07	1.96424e+07	7.41702e+06	9.48724e+06	1.97196e+07	2.00415e+07	2.0598e+07	1.96633e+07
TAG(12:1/20:0/20:0)	0.875997	B(ii)			650.515	883.77	POS	9.19316e+07	9.54797e+07	8.91241e+07	8.26392e+07	1.11713e+08	8.09271e+07	6.13567e+07	7.26224e+07	7.48998e+07	6.66742e+07	9.2817e+06	9.77787e+07	7.15667e+07	7.19992e+07	6.98776e+07	6.61727e+07	6.66162e+06	7.33836e+07	8.64618e+07	8.65972e+07	7.37775e+07	8.66768e+07	7.6783e+07	7.16176e+07	8.90514e+07	8.89184e+07	4.253e+07	8.94064e+07
TAG(12:3/22:1/22:1)	0.875997	B(ii)			639.819	931.779	POS	8.43118e+09	8.79158e+09	8.09788e+09	7.09036e+09	8.27498e+09	8.08146e+09	7.00322e+09	6.49125e+09	7.04774e+09	7.03278e+09	6.87476e+09	8.78503e+09	7.30192e+09	7.19835e+09	6.93897e+09	7.03976e+09	7.54249e+09	6.68666e+09	7.55661e+09	7.34227e+09	7.11394e+09	6.89359e+09	6.86777e+09	7.58965e+09	7.04819e+09	7.07501e+09	6.93519e+09	6.87808e+09
TAG(12:0/21:2/21:2)	0.875997	B(ii)			635.087	905.765	POS	2.78148e+09	2.85261e+09	2.59798e+09	2.57297e+09	3.01788e+09	2.60993e+09	2.32257e+09	2.18017e+09	2.3522e+09	2.36775e+09	2.56901e+09	2.83726e+09	2.59843e+09	2.30066e+09	2.26765e+09	2.01556e+09	3.08816e+09	2.25934e+09	2.60318e+09	2.45428e+09	2.34427e+09	2.41488e+09	2.41974e+09	2.40477e+09	2.59727e+09	2.6263e+09	2.62649e+09	2.5972e+09
TAG(17:0/22:2/22:2)	0.875997	B(ii)			633.539	1003.87	POS	7.27028e+06	1.98809e+07	2.91364e+07	1.63232e+07	3.44736e+07	2.71303e+07	4.46442e+07	2.97964e+07	4.37842e+07	6.73481e+07	4.23073e+07	1.01982e+07	4.43815e+07	6.18014e+07	1.99757e+07	3.43395e+07	1.27724e+08	2.57766e+07	3.0456e+07	1.83906e+07	6.00051e+07	3.36896e+07	5.32012e+07	1.34655e+08	6.63742e+07	6.68961e+07	6.66125e+07	8.52059e+07
TAG(17:0/22:3/22:3)	0.875997	B(ii)			619.192	999.842	POS	1.55807e+08	1.39751e+08	1.20637e+08	1.07691e+08	1.59729e+08	1.19845e+08	9.18873e+07	7.55436e+07	9.06551e+07	1.16225e+08	9.60439e+07	1.52435e+08	9.41545e+07	1.09128e+08	7.91243e+07	7.94137e+07	1.31324e+08	9.14585e+07	1.12602e+08	8.26463e+07	1.00118e+08	9.57248e+07	1.02347e+08	1.1354e+08	1.10291e+08	1.11808e+08	1.11822e+08	1.10301e+08
TAG(17:1/22:2/22:2)	0.875997	B(ii)			613.849	1001.85	POS	1.08639e+08	1.76073e+08	1.94367e+08	1.55038e+08	9.73456e+07	1.92044e+08	4.09977e+08	1.69687e+08	3.97391e+08	1.54823e+08	4.31395e+08	1.89039e+08	1.95345e+08	1.83274e+08	1.72729e+08	4.07524e+08	2.70078e+08	3.85605e+08	2.95674e+08	3.02942e+08	1.84215e+08	1.93191e+08	4.39086e+08	3.20516e+08	7.66939e+07	1.99174e+08	1.99332e+08	1.91512e+08
TAG(13:0/22:5/22:5)	0.875997	B(ii)			584.149	935.73	POS	3.61423e+08	3.03003e+08	3.51038e+08	2.45952e+08	3.63965e+08	3.73886e+08	3.88873e+08	3.42503e+08	3.59399e+08	4.7264e+08	4.09089e+08	3.91961e+08	4.51834e+08	4.26558e+08	3.81843e+08	3.5534e+08	4.27541e+08	3.35219e+08	3.49907e+08	3.72954e+08	4.62221e+08	3.77964e+08	4.01378e+08	5.02442e+08	3.60035e+08	3.75042e+08	3.68046e+08	3.75054e+08
TAG(18:1/22:1/22:1)	0.875997	B(ii)			577.141	1019.86	POS	2.44862e+07	2.29345e+07	2.05974e+07	1.48267e+07	1.8783e+07	2.46139e+07	2.67841e+07	1.74877e+07	2.68425e+07	2.56503e+07	2.47109e+07	2.06326e+07	2.57024e+07	2.78215e+07	2.47975e+07	2.33827e+07	2.49142e+07	2.62009e+07	2.19794e+07	2.32085e+07	2.01284e+07	2.76149e+07	2.3645e+07	2.54706e+07	2.163e+07	2.17931e+07	2.35899e+07	2.1629e+07
TAG(12:1/22:3/22:3)	0.875997	B(ii)			573.435	927.708	POS	2.57374e+07	1.82443e+07	8.5206e+06	1.63099e+07	2.26376e+07	1.2889e+07	0	4.60079e+07	0	1.52514e+07	0	2.61908e+07	6.17403e+06	0	3.74504e+06	2.40318e+07	1.88571e+07	0	2.04228e+07	0	0	0	0	1.04712e+07	1.69281e+07	1.82984e+07	1.77312e+07	1.84184e+07
TAG(12:0/12:0/19:2)	0.875997	B(ii)			567.636	755.617	POS	2.42165e+07	2.64973e+07	1.80339e+07	1.51176e+07	2.2972e+07	2.3216e+07	2.54445e+07	2.74351e+07	3.35352e+07	2.33019e+07	2.65597e+07	2.55482e+07	2.98186e+07	3.1569e+07	3.92836e+07	2.9219e+07	2.63468e+07	2.82028e+07	2.20041e+07	2.24482e+07	2.66911e+07	3.59713e+07	2.08823e+07	2.62895e+07	2.51492e+07	2.75992e+07	2.55644e+07	2.52033e+07
TAG(18:0/22:3/22:3)	0.875997	B(ii)			554.585	1013.86	POS	4.34139e+07	4.35027e+07	7.74637e+07	4.04028e+07	4.07084e+07	7.53261e+07	4.69032e+07	3.97067e+07	3.79349e+07	4.26756e+07	4.04713e+07	4.31996e+07	4.83354e+07	3.98095e+07	4.50312e+07	4.47836e+07	6.14566e+07	8.2838e+07	3.68712e+07	3.88518e+07	9.2077e+07	3.79049e+07	5.0155e+07	8.46774e+07	4.54122e+07	4.39852e+07	4.30893e+07	4.31018e+07
TAG(12:0/12:0/21:4)	0.875997	B(ii)			538.918	779.617	POS	2.83306e+07	2.25855e+07	2.84715e+07	2.36237e+07	2.30465e+07	2.85439e+07	2.624e+07	2.98183e+07	2.77605e+07	2.56478e+07	2.49199e+07	2.97389e+07	2.75089e+07	3.11536e+07	3.39966e+07	2.82313e+07	2.52678e+07	3.3169e+07	2.78598e+07	3.74747e+07	2.89405e+07	3.85903e+07	2.42954e+07	2.35499e+07	2.51796e+07	2.61539e+07	2.57304e+07	2.52166e+07
TAG(16:0/22:4/22:4)	0.875997	B(ii)			525.885	981.776	POS	1.07976e+08	1.35129e+08	6.5779e+07	8.21273e+07	1.13162e+08	1.1147e+08	7.85233e+07	7.54319e+07	9.94151e+07	6.11981e+07	7.74241e+07	1.3857e+08	7.58668e+07	9.13427e+07	1.53821e+08	1.17794e+08	6.87184e+07	9.46076e+07	7.3187e+07	1.42097e+08	6.31871e+07	1.49922e+08	8.01594e+07	5.93511e+07	7.6871e+07	7.96121e+07	7.74392e+07	7.69923e+07
TAG(12:3/12:3/13:0)	0.875997	B(ii)			524.888	663.453	POS	3.51858e+08	3.18049e+08	3.39699e+08	2.89663e+08	2.17499e+08	3.1363e+08	5.33875e+08	3.24545e+08	3.62798e+08	3.50748e+08	4.01569e+08	4.32942e+08	3.74492e+08	3.19824e+08	5.50626e+08	4.12839e+08	2.60099e+08	4.02683e+08	6.9498e+08	4.99435e+08	5.99081e+08	5.18126e+08	5.43081e+08	7.47098e+08	2.5921e+08	2.68614e+08	2.60529e+08	2.64439e+08
TAG(12:0/12:0/22:4)	0.875997	B(ii)			510.314	793.633	POS	7.47461e+07	6.56118e+07	9.30788e+07	6.02292e+07	7.14707e+07	8.75779e+07	8.99663e+07	8.52175e+07	8.20773e+07	8.22554e+07	8.08464e+07	8.66959e+07	9.65267e+07	8.13522e+07	9.19642e+07	9.20358e+07	9.63355e+07	7.82487e+07	7.29594e+07	7.84626e+07	9.2409e+07	9.55548e+07	9.89818e+07	8.23664e+07	9.45755e+07	9.54165e+07	9.72873e+07	9.6489e+07
TAG(12:0/12:0/12:1)	0.875997	B(ii)			494.724	659.521	POS	2.77432e+06	2.88347e+06	3.5362e+06	2.71281e+06	1.81713e+06	3.53158e+06	1.17935e+07	8.59138e+06	1.04911e+07	8.87152e+06	9.01587e+06	8.14679e+06	1.17054e+07	9.69791e+06	1.00276e+07	8.33958e+06	5.08097e+06	1.05657e+07	1.40949e+07	1.12542e+07	1.169e+07	1.00238e+07	8.74812e+06	1.35644e+07	2.96722e+06	3.20631e+06	2.89247e+06	2.73755e+06
TAG(12:0/12:0/19:3)	0.875997	B(ii)			492.952	753.601	POS	7.56859e+07	6.24015e+07	7.98891e+07	5.88288e+07	8.96079e+07	8.48937e+07	8.42045e+07	6.50913e+07	1.11075e+08	8.47733e+07	8.14809e+07	8.32318e+07	9.08366e+07	8.83964e+07	7.1765e+07	7.3554e+07	1.00121e+08	7.81478e+07	1.11551e+08	6.98875e+07	9.49092e+07	9.34214e+07	8.76508e+07	8.57811e+07	9.20079e+07	9.60437e+07	9.87631e+07	9.45005e+07
TAG(12:0/12:0/22:6)	0.875997	B(ii)			483.174	789.61	POS	6.26036e+07	3.26145e+07	4.6351e+07	3.67226e+07	9.78492e+07	3.41233e+07	3.74401e+07	3.10012e+07	5.15457e+07	5.8644e+07	5.89217e+07	3.29996e+07	3.68722e+07	5.7759e+07	4.63789e+07	3.87609e+07	9.29375e+07	3.93903e+07	3.4005e+07	3.09441e+07	4.80486e+07	4.9856e+07	4.37156e+07	5.77592e+07	9.84577e+07	1.02843e+08	9.98044e+07	9.85187e+07
TAG(16:0/22:5/22:5)	0.875997	B(ii)			469.149	977.748	POS	8.04417e+07	7.67858e+07	1.44465e+08	2.26626e+08	7.17453e+07	6.23705e+07	6.41678e+07	5.53222e+07	5.92741e+07	5.15596e+07	5.59368e+07	9.47969e+07	6.57011e+07	6.22059e+07	6.88769e+07	1.97457e+08	6.29446e+07	6.95576e+07	8.52829e+07	7.62676e+07	5.21842e+07	7.44578e+07	7.14063e+07	5.81752e+07	5.98361e+07	6.31444e+07	6.31348e+07	6.24214e+07
TAG(12:0/12:0/19:4)	0.875997	B(ii)			466.283	751.587	POS	5.78999e+07	4.84897e+07	5.9702e+07	4.15881e+07	5.76847e+07	5.97876e+07	5.68832e+07	5.03551e+07	5.52061e+07	5.77768e+07	5.2673e+07	5.69567e+07	6.72222e+07	5.9842e+07	6.29239e+07	5.74801e+07	7.16877e+07	5.34479e+07	4.93174e+07	4.89565e+07	6.98714e+07	6.31352e+07	5.03724e+07	6.09708e+07	7.28874e+07	7.29283e+07	7.4772e+07	7.36727e+07
TAG(15:0/22:5/22:5)	0.875997	B(ii)			460.427	963.77	POS	1.40756e+09	1.22692e+09	1.32029e+09	1.59766e+09	1.80323e+09	1.22257e+09	1.46432e+09	2.44528e+09	1.5734e+09	2.3619e+09	1.54158e+09	1.62183e+09	1.60702e+09	1.63643e+09	1.75181e+09	1.50122e+09	3.17182e+09	1.57944e+09	1.4787e+09	2.76946e+09	1.48597e+09	3.14291e+09	1.33191e+09	2.36366e+09	1.51619e+09	1.55203e+09	1.55213e+09	1.55206e+09
TAG(12:0/12:0/16:3)	0.875997	B(ii)			457.738	711.567	POS	7.54497e+07	5.70456e+07	6.15438e+07	5.70584e+07	9.2849e+07	5.40813e+07	4.05513e+07	4.00044e+07	5.88365e+07	6.90126e+07	6.2123e+07	4.63846e+07	4.72413e+07	6.95601e+07	4.48397e+07	3.86852e+07	7.96587e+07	4.20052e+07	3.76403e+07	4.11512e+07	4.9755e+07	5.80999e+07	5.84986e+07	6.27674e+07	7.43725e+07	7.65797e+07	7.65657e+07	7.55815e+07
TAG(12:0/12:0/12:2)	0.875997	B(ii)			453.184	657.505	POS	1.25542e+08	1.64277e+08	1.1965e+08	1.18202e+08	8.7351e+07	1.23979e+08	3.41517e+08	2.83253e+08	2.50682e+08	2.53749e+08	2.52985e+08	2.35572e+08	3.39584e+08	2.84758e+08	2.61754e+08	2.67025e+08	1.67298e+08	3.25952e+08	3.62718e+08	3.14556e+08	2.81285e+08	2.86519e+08	2.54612e+08	3.71092e+08	1.27206e+08	1.33883e+08	1.33914e+08	1.33944e+08
TAG(17:1/22:7/22:7)	0.875997	B(ii)			433.505	981.697	POS	3.22232e+08	2.95566e+08	2.55776e+08	2.5023e+08	2.22824e+08	2.37247e+08	2.65979e+08	2.5723e+08	3.0586e+08	2.79082e+08	2.8431e+08	3.31792e+08	3.2273e+08	2.99179e+08	3.32471e+08	2.86934e+08	2.29475e+08	3.41603e+08	3.26513e+08	3.50777e+08	2.89554e+08	3.60954e+08	2.34906e+08	2.55185e+08	1.89562e+08	2.14415e+08	2.14384e+08	2.14326e+08
TAG(12:0/12:0/16:4)	0.875997	B(ii)			426.272	709.546	POS	6.44865e+06	3.55538e+06	2.55971e+06	2.69664e+06	1.06886e+07	5.75012e+06	5.06006e+06	5.34131e+06	7.20042e+06	5.10767e+06	6.47311e+06	7.02135e+06	4.75572e+06	7.79446e+06	7.3965e+06	3.67475e+06	1.82505e+07	5.90106e+06	3.87417e+06	6.34437e+06	2.2775e+06	9.68915e+06	6.56379e+06	5.78822e+06	1.79628e+07	1.82408e+07	1.82392e+07	1.8202e+07
TAG(16:1/22:5/22:5)	0.875997	B(ii)			410.427	975.729	POS	1.09136e+08	9.83702e+07	7.67144e+07	1.04712e+08	8.51246e+07	6.92008e+07	8.75467e+07	7.98918e+07	1.13352e+08	7.97938e+07	1.01401e+08	1.51995e+08	9.72454e+07	1.25679e+08	1.34218e+08	1.07147e+08	1.41032e+08	1.23163e+08	1.1268e+08	1.31687e+08	8.47567e+07	1.45544e+08	9.74967e+07	8.113e+07	1.15935e+08	1.24813e+08	1.22273e+08	1.25518e+08
TAG(12:0/20:3/20:3)	0.875997	B(ii)			401.956	873.697	POS	2.30225e+08	1.46463e+08	1.80443e+08	1.17547e+08	3.34024e+08	1.85376e+08	1.98149e+08	1.49055e+08	2.55159e+08	3.15379e+08	2.31176e+08	2.12751e+08	2.06136e+08	2.9139e+08	2.17747e+08	2.03939e+08	5.19034e+08	1.90791e+08	1.60465e+08	1.56725e+08	2.55405e+08	2.81887e+08	2.68132e+08	3.10803e+08	5.10624e+08	5.21848e+08	5.15878e+08	5.16576e+08
TAG(17:2/22:7/22:7)	0.875997	B(ii)			399.796	979.68	POS	5.40627e+07	4.19356e+07	4.05681e+07	4.13586e+07	3.66369e+07	3.38432e+07	2.34718e+07	2.08352e+07	2.92557e+07	2.11867e+07	2.71284e+07	4.04516e+07	2.49835e+07	2.54038e+07	3.82324e+07	2.59621e+07	2.02813e+07	3.6495e+07	2.08338e+07	3.73416e+07	2.21798e+07	3.15591e+07	2.42769e+07	1.47632e+07	2.38536e+07	2.46352e+07	2.5047e+07	2.50477e+07
TAG(12:0/12:0/22:5)	0.875997	B(ii)			397.786	791.611	POS	1.38956e+07	5.5881e+06	1.00913e+07	7.68222e+06	7.77445e+06	9.21511e+06	7.09007e+06	5.64066e+06	1.03841e+07	1.39112e+07	1.00645e+07	1.29735e+07	1.01246e+07	1.63325e+07	1.0922e+07	1.12452e+07	3.21056e+07	8.74536e+06	9.05518e+06	9.20618e+06	1.02763e+07	1.45497e+07	1.0534e+07	2.06373e+07	2.17289e+07	2.21446e+07	2.3642e+07	2.18235e+07
TAG(16:2/22:4/22:4)	0.875997	B(ii)			391.754	977.749	POS	1.09533e+09	7.57564e+08	6.06982e+08	5.6972e+08	1.09845e+09	5.59126e+08	5.40706e+08	6.31552e+08	9.86235e+08	8.56078e+08	8.81644e+08	1.07e+09	6.96928e+08	1.17376e+09	1.02895e+09	6.40988e+08	1.80559e+09	9.06284e+08	8.73684e+08	8.80432e+08	6.29202e+08	1.17048e+09	6.57213e+08	7.75138e+08	1.69971e+09	1.74184e+09	1.74146e+09	1.74119e+09
TAG(20:6/22:7/22:7)	0.875997	B(ii)			386.444	1013.66	POS	3.92681e+07	3.24247e+07	3.2744e+07	2.69534e+07	3.41354e+07	3.11795e+07	2.91522e+07	2.54523e+07	2.917e+07	2.90176e+07	2.9212e+07	3.2729e+07	2.84239e+07	2.89397e+07	2.89075e+07	2.73261e+07	2.76847e+07	3.22618e+07	2.79125e+07	3.06925e+07	2.70068e+07	3.2372e+07	2.77299e+07	2.52429e+07	2.74044e+07	2.85418e+07	2.81034e+07	2.85307e+07
TAG(17:3/22:7/22:7)	0.875997	B(ii)			374.2	977.669	POS	6.5656e+06	8.41191e+06	2.97184e+06	8.02294e+06	6.72184e+06	3.08087e+06	8.43414e+06	7.46167e+06	1.04164e+07	9.52171e+06	9.94648e+06	1.1415e+07	1.00486e+07	1.27596e+07	1.1895e+07	1.01012e+07	2.15455e+07	9.00185e+06	1.05848e+07	1.10296e+07	8.38291e+06	1.35454e+07	1.00668e+07	1.23397e+07	1.84595e+07	1.91003e+07	1.87071e+07	1.88366e+07
TAG(12:2/12:2/15:2)	0.875997	B(ii)			371.816	691.489	POS	2.63978e+07	2.44319e+07	2.6662e+07	2.14761e+07	2.22549e+07	2.83392e+07	2.75404e+07	2.15537e+07	2.14558e+07	2.11298e+07	2.17737e+07	2.0342e+07	2.55749e+07	2.0132e+07	2.3402e+07	2.28797e+07	1.51093e+07	2.72291e+07	2.36158e+07	2.08671e+07	2.69353e+07	1.97575e+07	1.98027e+07	2.27761e+07	1.57727e+07	1.65513e+07	1.67227e+07	1.62554e+07
TAG(17:0/22:7/22:7)	0.875997	B(ii)			363.357	983.713	POS	6.17464e+07	4.44089e+07	5.51025e+07	4.04029e+07	7.72402e+07	5.9032e+07	5.57239e+07	4.33698e+07	6.28562e+07	6.30807e+07	6.24449e+07	6.22279e+07	5.24507e+07	7.55406e+07	5.66197e+07	5.52498e+07	9.44508e+07	5.21468e+07	4.33319e+07	4.83182e+07	4.28319e+07	7.99344e+07	7.30529e+07	5.54399e+07	9.44647e+07	9.61174e+07	9.75703e+07	9.65529e+07
TAG(18:1/22:4/22:4)	0.875997	B(ii)			362.865	1007.79	POS	1.63732e+07	1.08761e+07	1.2846e+07	1.00875e+07	2.27323e+07	1.34302e+07	1.21658e+07	1.00906e+07	1.54637e+07	1.68432e+07	1.55301e+07	1.72066e+07	1.20142e+07	2.05261e+07	1.48036e+07	1.41087e+07	2.77717e+07	1.23067e+07	1.15874e+07	1.23774e+07	1.00937e+07	2.19363e+07	1.658e+07	1.35489e+07	2.56926e+07	2.57376e+07	2.71885e+07	2.63592e+07
TAG(12:2/12:2/15:3)	0.875997	B(ii)			342.927	689.475	POS	9.07294e+06	7.99699e+06	9.10042e+06	6.0849e+06	7.77597e+06	9.04033e+06	1.30493e+07	3.12985e+06	1.30597e+07	1.17155e+07	1.13394e+07	1.75301e+07	1.09118e+07	1.29319e+07	1.30324e+07	1.28261e+07	1.31166e+07	1.51965e+07	1.82803e+07	1.59823e+07	1.12174e+07	1.27227e+07	3.55502e+06	1.39452e+07	9.72218e+06	1.09284e+07	1.09321e+07	1.09328e+07
TAG(12:1/20:3/20:3)	0.875997	B(ii)			339.452	871.68	POS	5.79072e+06	2.60781e+06	2.80146e+06	1.8959e+06	9.33738e+06	3.041e+06	2.60539e+06	2.2439e+06	4.85639e+06	5.71846e+06	4.86109e+06	4.48145e+06	2.56825e+06	6.69549e+06	3.61524e+06	2.71485e+06	1.46646e+07	3.21136e+06	2.33705e+06	2.60021e+06	2.32066e+06	5.26186e+06	5.38328e+06	6.01821e+06	1.51162e+07	1.52675e+07	1.51388e+07	1.61455e+07
TAG(14:2/14:2/19:4)	0.875997	B(ii)			307.133	799.568	POS	3.94395e+06	2.46868e+06	3.62481e+06	2.71325e+06	9.75818e+06	1.85695e+06	2.62539e+06	1.63584e+06	4.54432e+06	6.57714e+06	5.87799e+06	4.54308e+06	2.64118e+06	8.63245e+06	2.63511e+06	2.98467e+06	1.13699e+07	2.57204e+06	2.19846e+06	2.38311e+06	3.57868e+06	5.67865e+06	4.47686e+06	6.19153e+06	1.44461e+07	1.47089e+07	1.47202e+07	1.47194e+07
TAG(12:2/22:7/22:7)	0.875997	B(ii)			302.312	909.605	POS	2.08263e+07	1.6742e+07	1.25884e+07	1.79754e+07	2.18236e+07	1.5445e+07	1.30511e+07	1.07501e+07	1.75172e+07	1.41035e+07	1.28717e+07	2.00735e+07	1.05523e+07	1.6019e+07	1.91353e+07	1.12064e+07	2.01538e+07	1.42518e+07	9.79247e+06	1.38263e+07	7.53996e+06	1.86015e+07	1.89786e+07	9.08973e+06	2.15617e+07	2.23587e+07	2.22292e+07	2.17046e+07
TAG(12:2/12:2/18:4)	0.875997	B(ii)			301.743	729.506	POS	1.19411e+06	538157	40380.8	180515	1.09181e+06	843132	699624	1.15022e+06	2.33168e+06	748444	1.60981e+06	3.04391e+06	460314	3.88949e+06	1.55666e+06	727458	1.2731e+07	702976	455822	1.0549e+06	0	2.88311e+06	590083	595374	7.5131e+06	7.76652e+06	7.39844e+06	7.1622e+06
TAG(12:0/12:0/14:2)	0.875997	B(ii)			295.746	685.543	POS	7.58412e+06	7.72628e+06	6.03888e+06	6.11192e+06	9.99829e+06	3.96154e+06	6.15727e+06	4.47023e+06	7.39503e+06	7.25466e+06	6.40193e+06	8.57386e+06	5.24218e+06	1.05093e+07	6.183e+06	5.24652e+06	1.47076e+07	6.8627e+06	7.16603e+06	7.65814e+06	5.12956e+06	8.96398e+06	6.91484e+06	7.7259e+06	1.45329e+07	1.5116e+07	1.48235e+07	1.51182e+07
TAG(18:1/22:5/22:5)	0.875997	B(ii)			275.752	1003.76	POS	3.75727e+06	1.50197e+06	1.68453e+06	1.5469e+06	5.84773e+06	1.64282e+06	2.04734e+06	1.07613e+06	2.70482e+06	3.37276e+06	3.05287e+06	2.7274e+06	1.69933e+06	3.65849e+06	2.47357e+06	1.56793e+06	6.45414e+06	1.89849e+06	1.02942e+06	1.70969e+06	707818	4.03854e+06	3.02089e+06	2.89959e+06	6.79583e+06	6.81744e+06	7.15123e+06	6.96437e+06
TAG(12:0/14:3/14:3)	0.875997	B(ii)			262.007	705.491	POS	856837	247216	261876	291013	1.90914e+06	336754	1.84285e+06	1.11852e+06	1.67713e+06	1.41529e+06	435382	1.73847e+06	1.81129e+06	2.14402e+06	1.43328e+06	1.25248e+06	1.858e+06	1.74622e+06	1.93931e+06	2.14519e+06	1.20804e+06	1.97895e+06	352694	1.85988e+06	1.18817e+06	1.07958e+06	1.72063e+06	434386
TAG(12:2/12:2/16:4)	0.875997	B(ii)			251.842	701.474	POS	1.8965e+06	954574	204584	547015	5.34224e+06	1.00483e+06	1.00597e+06	877706	2.92473e+06	2.57431e+06	2.98966e+06	4.58452e+06	1.18953e+06	6.70839e+06	1.96421e+06	970917	1.19581e+07	1.57199e+06	796306	1.81204e+06	193914	5.19229e+06	2.7214e+06	2.84203e+06	1.14892e+07	1.17389e+07	1.17251e+07	1.1452e+07
TAG(12:2/16:5/16:5)	0.875997	B(ii)			247.542	749.472	POS	625968	172531	20514.4	23965.3	1.87413e+06	152277	137938	158691	739865	367013	556689	781372	221822	1.91382e+06	1.07519e+06	185401	4.65197e+06	254327	324118	406831	0	1.67403e+06	984693	1.7577e+06	4.69479e+06	4.78849e+06	4.78337e+06	4.57391e+06
TAG(12:1/16:5/16:5)	0.875997	B(ii)			239.915	751.487	POS	3.43696e+06	745259	460600	342423	1.00904e+07	1.47861e+06	1.19557e+06	979366	4.44566e+06	3.89818e+06	4.0779e+06	2.71409e+06	1.33776e+06	7.24599e+06	2.64223e+06	730514	1.58956e+07	951041	784130	1.16111e+06	307721	5.30404e+06	3.43489e+06	4.16149e+06	1.58986e+07	1.59138e+07	1.74067e+07	1.6208e+07
TAG(12:1/12:1/14:2)	0.875997	B(ii)			184.96	681.513	POS	8.35667e+06	9.32963e+06	4.2348e+06	4.96659e+06	1.48882e+07	3.44601e+06	6.59356e+06	1.04262e+07	8.38803e+06	9.9098e+06	1.75424e+07	5.28671e+07	1.48675e+07	1.6798e+07	8.8658e+06	7.68282e+06	2.71957e+07	9.57539e+06	1.22438e+07	1.17487e+07	6.3612e+06	2.02903e+07	1.02367e+07	1.51097e+07	2.29048e+07	2.58081e+07	2.48531e+07	2.5812e+07
TAG(12:1/12:1/17:3)	0.875997	B(ii)			183.205	721.536	POS	1.40602e+06	2.0402e+06	1.40887e+06	1.03945e+06	1.33856e+06	546629	730396	642024	966697	1.14647e+06	1.0787e+06	1.99764e+06	696721	1.72844e+06	665273	1.84396e+06	744641	1.11692e+06	1.05368e+06	2.53708e+06	502579	1.2298e+06	483193	518329	788357	842381	798346	922524
TAG(12:0/12:0/14:3)	0.875997	B(ii)			175.512	683.528	POS	1.07801e+07	9.57916e+06	3.08156e+06	3.51327e+06	2.83766e+07	3.38775e+06	1.02114e+07	5.77721e+06	1.39997e+07	2.40427e+07	1.97256e+07	1.47495e+07	1.57173e+07	3.28468e+07	1.18302e+07	1.08188e+07	1.56088e+08	1.41054e+07	2.86188e+07	1.5883e+07	1.17045e+07	2.44819e+07	1.38775e+07	4.01913e+07	3.97552e+07	5.41032e+07	5.72289e+07	5.70532e+07
TAG(12:0/12:0/16:5)	0.875997	B(ii)			171.512	707.521	POS	1.49839e+06	2.00897e+06	1.79026e+06	1.40058e+06	2.28121e+06	1.8075e+06	1.39945e+06	1.03443e+06	1.26127e+06	1.62525e+06	1.41347e+06	3.4893e+06	1.32875e+06	2.52195e+06	1.21944e+06	1.17936e+06	2.47521e+06	1.30844e+06	1.23282e+06	2.0384e+06	1.12665e+06	2.64799e+06	1.52789e+06	1.12614e+06	2.64678e+06	2.97281e+06	2.76497e+06	2.66062e+06
TAG(12:1/12:1/16:5)	0.875997	B(ii)			170.35	703.475	POS	4.51713e+07	3.5383e+07	1.29822e+07	1.43112e+07	1.00991e+08	1.13054e+07	2.42e+07	2.02225e+07	4.03417e+07	4.59616e+07	3.97067e+07	5.61283e+07	2.98917e+07	7.13596e+07	2.87837e+07	1.59667e+07	1.21756e+08	3.24164e+07	4.40792e+07	4.52848e+07	2.16884e+07	5.98732e+07	3.832e+07	3.89909e+07	1.12379e+08	1.12786e+08	1.15125e+08	1.19709e+08
TAG(12:2/12:3/12:3)	0.875997	B(ii)			165.77	645.413	POS	480618	0	0	0	2.62268e+06	17897.5	0	25378.6	236501	224326	240623	70741	0	517214	0	0	49484.6	73467.3	0	14399.4	0	98006	113296	15189.9	0	273948	228268	317811
TAG(12:2/12:2/16:5)	0.875997	B(ii)			134.225	699.443	POS	1.17114e+07	1.09332e+07	1.10115e+07	6.84202e+06	1.5779e+07	7.66697e+06	7.35662e+06	5.59835e+06	1.06399e+07	1.21375e+07	1.1492e+07	2.51885e+07	7.27024e+06	1.76201e+07	6.27256e+06	7.51726e+06	1.10682e+07	9.06851e+06	7.62119e+06	1.19432e+07	5.33967e+06	1.89084e+07	1.27518e+07	1.01559e+07	1.76799e+07	1.83404e+07	1.81053e+07	1.83357e+07
TAG(12:3/12:3/18:5)	0.875997	B(ii)			83.9537	723.458	POS	744352	300708	130814	51587.2	3.7579e+06	169287	313328	155859	1.15181e+06	1.15586e+06	1.23161e+06	1.1881e+06	374092	2.89055e+06	685471	243574	9.41319e+06	331403	193171	92813.4	58808	2.55807e+06	1.08262e+06	1.77542e+06	1.02245e+07	1.02983e+07	1.05367e+07	1.05568e+07
AcylGlcADG(16:4/16:4/20:0)	0.875222	B(ii)			436.866	1021.72	NEG	2.01973e+07	2.49971e+07	1.70145e+07	2.48075e+07	1.95077e+07	1.17424e+07	2.2231e+07	1.79605e+07	2.32967e+07	1.68019e+07	1.0037e+07	3.52969e+07	1.75637e+07	1.85094e+07	2.22387e+07	2.02737e+07	2.46411e+07	1.57362e+07	1.82713e+07	1.87547e+07	9.44378e+06	2.26579e+07	2.2159e+07	1.58194e+07	2.14904e+07	2.16378e+07	1.40441e+07	2.17188e+07
Cer/ADS(d23:0/19:1)	0.874623	B(ii)			561.245	710.63	NEG	1.09666e+07	1.21874e+07	1.44459e+07	1.3875e+07	1.14755e+07	1.27456e+07	1.19459e+07	9.64188e+06	1.05863e+07	8.33585e+06	9.80556e+06	1.38916e+07	1.21498e+07	1.01474e+07	1.05276e+07	1.24912e+07	1.15415e+07	1.0591e+07	1.76851e+07	1.40501e+07	9.26622e+06	1.06161e+07	9.80388e+06	9.6084e+06	1.34218e+07	1.19616e+07	1.29945e+07	1.27022e+07
OxPE(16:0/18:2+2O)	0.872068	B(ii)			203.29	746.505	NEG	2.33208e+06	2.43892e+06	1.50957e+06	2.00876e+06	1.01977e+06	798719	1.69251e+06	3.68576e+06	2.49551e+06	1.66787e+06	2.04821e+06	3.47726e+06	3.50321e+06	2.84322e+06	882014	2.07335e+06	2.33637e+06	897505	2.87399e+06	3.61431e+06	1.56972e+06	3.05753e+06	1.99392e+06	1.56583e+06	2.46544e+06	2.51493e+06	2.44373e+06	2.42326e+06
HexCer/NS(d18:2/33:1)	0.871047	B(ii)			600.181	934.797	POS	1.21972e+09	1.23883e+09	1.56937e+09	1.61018e+09	1.03584e+09	1.54515e+09	1.55512e+09	1.27713e+09	1.24354e+09	1.40748e+09	1.39821e+09	1.31947e+09	1.57384e+09	1.25588e+09	1.33616e+09	1.4579e+09	1.21584e+09	1.32287e+09	1.3558e+09	1.28145e+09	1.61397e+09	1.34841e+09	1.34493e+09	1.53791e+09	9.5248e+08	9.87398e+08	9.87528e+08	9.76622e+08
HBMP(16:0/16:0/16:0)	0.86589	B(ii)			762.98	959.755	NEG	1.4232e+07	1.27106e+07	1.24926e+07	1.28018e+07	1.13565e+07	1.26024e+07	1.17484e+07	1.64209e+07	1.19101e+07	1.21702e+07	1.18887e+07	1.2643e+07	1.24468e+07	1.18398e+07	1.37887e+07	1.5614e+07	1.5051e+07	1.24158e+07	1.31188e+07	1.2983e+07	1.25559e+07	1.27085e+07	1.14846e+07	9.21235e+06	1.24884e+07	1.18263e+07	1.21132e+07	1.18081e+07
HBMP(14:0/14:0/14:0)	0.86589	B(ii)			411.663	875.625	NEG	2.40566e+07	3.06513e+07	2.10543e+07	3.17291e+07	1.83814e+07	2.57137e+07	2.34848e+07	2.49239e+07	1.90055e+07	2.17131e+07	2.06125e+07	2.12485e+07	2.83201e+07	2.6582e+07	2.36902e+07	2.78683e+07	2.0489e+07	1.95591e+07	2.36822e+07	2.81003e+07	1.29809e+07	1.94014e+07	2.96367e+07	1.18989e+07	2.93164e+07	2.85927e+07	2.83974e+07	2.83924e+07
FAHFA(19:2/26:4)	0.861514	B(ii)			543.221	679.552	NEG	8.38632e+06	9.10795e+06	6.17546e+06	6.5639e+06	6.84191e+06	7.45669e+06	3.81446e+06	7.42846e+06	8.07476e+06	4.37301e+06	6.97925e+06	6.81206e+06	6.35345e+06	8.0451e+06	6.35657e+06	8.02714e+06	6.73875e+06	6.51239e+06	7.75723e+06	6.8848e+06	4.86765e+06	8.03723e+06	5.02434e+06	5.09879e+06	6.78e+06	5.94645e+06	6.1826e+06	5.8943e+06
TAG(14:0/18:1/18:1)	0.861149	B(ii)			747.116	848.77	POS	2.05367e+09	2.10933e+09	1.84558e+09	1.71813e+09	2.86111e+09	1.86378e+09	1.62847e+09	1.65833e+09	1.78502e+09	1.59885e+09	1.95185e+09	1.9638e+09	1.92207e+09	1.86404e+09	1.61293e+09	1.56095e+09	2.86952e+09	1.41279e+09	1.94359e+09	1.9178e+09	1.51479e+09	1.95104e+09	2.04861e+09	2.04854e+09	1.90283e+09	1.98995e+09	1.87944e+09	1.87706e+09
GlcADG(21:0/18:1)	0.857847	B(ii)			480.295	858.68	POS	6.73161e+07	8.31716e+07	1.39279e+08	1.14394e+08	5.05155e+07	1.86152e+08	2.03986e+08	1.52938e+08	1.03196e+08	1.14081e+08	7.21574e+07	9.56762e+07	1.47094e+08	8.01664e+07	1.20334e+08	1.21356e+08	6.96509e+07	8.31282e+07	7.30525e+07	1.06685e+08	8.31158e+07	1.12015e+08	1.84349e+08	8.83987e+07	7.03454e+07	7.19817e+07	7.20061e+07	7.03884e+07
HexCer/AP(t18:1/24:0)	0.856691	B(ii)			500.928	842.67	NEG	2.7083e+07	2.93487e+07	2.86171e+07	2.46452e+07	1.87007e+07	2.28123e+07	2.11639e+07	2.7407e+07	2.49948e+07	2.98089e+07	2.19901e+07	2.50205e+07	3.1212e+07	2.08628e+07	3.14251e+07	1.95196e+07	2.04997e+07	3.11254e+07	2.42658e+07	2.5141e+07	3.00872e+07	2.81754e+07	2.10075e+07	2.58737e+07	2.83565e+07	3.05134e+07	2.70203e+07	2.43927e+07
PI(17:1/17:1)	0.853527	B(ii)			276.985	833.518	NEG	3.07641e+06	2.65041e+06	2.42032e+06	1.62613e+06	3.57841e+06	1.38112e+06	1.98819e+06	4.0606e+06	4.46499e+06	6.46887e+06	5.27915e+06	3.28685e+06	5.48835e+06	3.45105e+06	4.98462e+06	3.70005e+06	2.84446e+06	3.63679e+06	5.72798e+06	5.35113e+06	4.47569e+06	4.72165e+06	2.93207e+06	4.50315e+06	4.74304e+06	4.42253e+06	4.59349e+06	4.51665e+06
PI(16:0/18:1)	0.850028	B(ii)			305.283	835.535	NEG	2.73125e+07	2.12216e+07	3.79007e+07	2.6299e+07	2.99737e+07	1.48842e+07	2.32002e+07	4.02919e+07	4.70521e+07	8.50182e+07	7.65062e+07	2.77421e+07	4.37284e+07	4.04183e+07	5.84738e+07	4.29256e+07	5.97493e+07	4.19214e+07	4.03012e+07	4.39119e+07	7.55593e+07	6.64137e+07	2.94847e+07	4.18654e+07	4.04898e+07	4.1574e+07	3.98899e+07	3.98837e+07
HBMP(16:3/16:3/20:0)	0.8466	B(ii)			196.755	1003.71	NEG	5.51698e+07	3.29693e+07	6.35007e+07	5.04103e+07	4.79846e+07	6.45837e+07	4.12011e+07	4.87447e+07	5.17575e+07	5.8107e+07	4.10464e+07	6.05121e+07	4.76161e+07	4.43991e+07	4.89327e+07	5.81963e+07	5.0694e+07	4.81731e+07	4.11648e+07	4.64723e+07	5.49185e+07	5.43838e+07	5.17952e+07	5.10983e+07	5.25015e+07	4.79474e+07	5.24177e+07	4.98983e+07
HBMP(16:0/16:0/16:2)	0.84394	B(ii)			530.473	955.72	NEG	3.60974e+07	3.89365e+07	3.46888e+07	3.5219e+07	2.99048e+07	3.66501e+07	4.75337e+07	5.43174e+07	4.80324e+07	5.13033e+07	4.50893e+07	5.0374e+07	5.35118e+07	4.79787e+07	4.82406e+07	5.16054e+07	5.2759e+07	3.96243e+07	5.55405e+07	4.73026e+07	4.40436e+07	4.89926e+07	5.16849e+07	6.66393e+07	4.95243e+07	4.86869e+07	4.95658e+07	4.68304e+07
TAG(18:1/19:0/22:0)	0.843398	B(ii)			836.121	976.924	POS	6.06465e+07	5.74935e+07	4.40827e+07	4.19541e+07	8.21623e+07	4.3646e+07	4.01529e+07	4.12194e+07	5.25139e+07	4.83928e+07	5.74673e+07	5.49096e+07	5.11999e+07	6.55681e+07	5.22901e+07	5.18585e+07	5.29197e+07	5.39578e+07	5.35796e+07	5.15533e+07	5.51873e+07	4.80996e+07	4.21663e+07	6.39923e+07	1.87217e+07	1.90722e+07	1.7855e+07	1.77232e+07
TAG(17:3/19:0/21:4)	0.841909	B(ii)			604.092	936.79	POS	1.23497e+07	1.49422e+07	1.66214e+07	2.58761e+07	1.31975e+07	1.46792e+07	2.26387e+07	2.21532e+07	2.05748e+07	1.32421e+07	1.22421e+07	2.02305e+07	1.53851e+07	1.43121e+07	2.15137e+07	2.66143e+07	1.57211e+07	1.99435e+07	2.19698e+07	2.66932e+07	2.42938e+07	2.31831e+07	1.24742e+07	1.23774e+07	7.70673e+06	6.98983e+06	7.70459e+06	7.51915e+06
TAG(18:2/19:0/20:5)	0.841336	B(ii)			599.983	936.803	POS	4.29688e+07	4.61126e+07	5.81086e+07	3.36378e+07	3.44558e+07	5.49148e+07	5.86103e+07	4.09574e+07	4.08725e+07	4.30167e+07	4.77114e+07	4.51348e+07	4.8867e+07	4.61994e+07	4.71458e+07	4.71418e+07	3.40114e+07	4.50288e+07	3.93571e+07	3.36873e+07	5.39045e+07	4.57099e+07	4.58035e+07	5.02986e+07	2.7698e+07	2.60488e+07	2.8603e+07	2.86136e+07
PC(18:0/27:0)	0.8394	B(ii)			882.317	916.795	POS	2.0991e+07	2.5727e+07	2.85661e+07	2.03999e+07	1.23877e+07	2.43839e+07	4.00764e+07	4.52998e+07	3.14972e+07	3.02262e+07	2.47375e+07	3.25351e+07	4.81547e+07	5.36031e+07	4.02738e+07	4.06122e+07	2.0657e+07	3.76226e+07	5.30093e+07	4.80163e+07	5.17815e+07	2.91833e+07	4.48778e+07	4.6129e+07	1.18779e+07	1.26253e+07	1.23435e+07	1.17637e+07
PC(12:0/26:1)	0.8394	B(ii)			518.026	816.655	POS	3.53841e+07	1.69484e+07	1.57052e+07	9.8914e+06	7.06417e+07	1.86707e+07	1.88624e+07	1.52643e+07	3.22606e+07	3.56262e+07	3.20995e+07	2.29857e+07	1.51491e+07	4.37278e+07	2.36675e+07	1.25426e+07	6.37259e+07	1.99674e+07	1.6671e+07	2.25946e+07	1.45571e+07	4.09942e+07	2.86242e+07	3.19673e+07	5.53228e+07	6.02419e+07	6.05969e+07	6.06563e+07
PC(27:0/22:6)	0.8394	B(ii)			507.382	960.75	POS	5.23162e+09	5.09178e+09	3.79017e+09	4.23041e+09	3.94873e+09	3.75554e+09	3.43277e+09	3.48683e+09	3.54959e+09	3.53161e+09	3.52003e+09	5.29479e+09	3.93498e+09	3.46905e+09	4.24646e+09	3.71296e+09	4.056e+09	4.28029e+09	4.42045e+09	4.14772e+09	3.66138e+09	3.99933e+09	3.18394e+09	3.58638e+09	3.55601e+09	3.69715e+09	3.56162e+09	3.594e+09
PC(6:0/26:1)	0.8394	B(ii)			458.268	732.553	POS	3.34845e+07	2.56973e+07	2.52858e+07	1.13807e+07	1.82237e+07	3.73343e+07	3.21737e+06	3.09837e+07	2.08307e+07	1.55013e+07	5.65541e+06	3.74609e+07	5.72519e+06	1.95681e+07	7.91778e+06	2.86561e+07	3.03438e+07	7.34587e+06	2.51565e+07	2.97697e+07	2.40239e+07	2.95944e+07	2.26329e+07	2.60852e+07	2.38181e+07	2.37887e+07	2.29743e+07	2.05815e+07
PC(8:0/27:0)	0.8394	B(ii)			426.3	776.613	POS	1.26009e+07	8.29139e+06	4.61684e+06	3.85973e+06	2.08745e+07	9.80137e+06	6.72139e+06	5.69524e+06	1.2959e+07	9.71982e+06	1.22553e+07	8.94999e+06	6.61959e+06	1.37224e+07	1.05825e+07	4.11035e+06	2.39861e+07	1.01648e+07	5.39243e+06	9.32791e+06	2.64792e+06	1.41812e+07	1.12208e+07	8.24499e+06	2.25407e+07	2.3275e+07	2.32709e+07	2.27982e+07
PC(9:0/22:3)	0.8394	B(ii)			122.821	714.515	POS	9.34476e+06	5.17041e+06	2.2576e+06	2.64975e+06	2.06568e+07	2.30926e+06	3.61866e+06	3.5326e+06	1.2847e+07	8.47359e+06	1.25899e+07	2.08828e+07	4.52965e+06	1.86592e+07	5.10262e+06	4.03315e+06	4.17134e+07	7.96336e+06	7.37924e+06	7.94436e+06	236620	1.73421e+07	9.30443e+06	7.00892e+06	4.33131e+07	4.46162e+07	4.624e+07	4.15101e+07
PI(18:0/18:1)	0.839195	B(ii)			359.013	863.563	NEG	8.69731e+06	6.418e+06	8.0142e+06	9.98587e+06	1.16263e+07	4.48862e+06	9.80382e+06	1.20711e+07	2.38463e+07	1.44299e+07	1.57766e+07	1.0982e+07	1.79007e+07	1.43889e+07	1.66294e+07	2.11825e+07	1.3528e+07	1.79626e+07	1.93377e+07	1.12836e+07	2.08712e+07	1.46941e+07	8.55187e+06	1.40588e+07	1.36522e+07	1.36531e+07	1.42706e+07	1.42923e+07
OxPC(18:1/18:1+3O)	0.837044	B(ii)			100.46	878.576	NEG	6.31225e+06	7.5634e+06	1.45277e+07	1.56804e+07	1.18989e+07	6.08308e+06	8.39816e+06	7.61501e+06	4.37189e+06	1.4827e+07	9.07123e+06	6.74345e+06	9.2344e+06	8.62308e+06	6.09497e+06	1.29528e+07	8.27388e+06	6.26622e+06	6.18113e+06	6.56226e+06	1.66069e+07	8.00107e+06	7.37412e+06	9.74252e+06	1.04897e+07	1.03236e+07	1.09503e+07	1.02046e+07
MGDG(24:0/24:0)	0.836364	B(ii)			717.233	999.823	NEG	1.52585e+07	1.54369e+07	2.15414e+07	1.42779e+07	3.43009e+07	2.2107e+07	2.31727e+07	2.61427e+07	2.06489e+07	2.01434e+07	3.24701e+07	1.89892e+07	2.23856e+07	1.7974e+07	2.09465e+07	2.22039e+07	2.25677e+07	1.63616e+07	2.20016e+07	2.10181e+07	1.99667e+07	2.24035e+07	4.31187e+07	2.5245e+07	2.15883e+07	1.95432e+07	1.9532e+07	1.9536e+07
HBMP(16:0/16:0/18:1)	0.832749	B(ii)			652.721	985.782	NEG	912358	1.26898e+06	863779	956606	1.24827e+06	1.03117e+06	887613	1.89402e+06	361963	1.00251e+06	953702	1.44419e+06	980612	845381	777091	863088	1.21143e+06	1.08826e+06	1.36556e+06	635052	710224	956661	913257	941206	1.04799e+06	1.00358e+06	1.05242e+06	809118
GlcADG(12:0/22:5)	0.830481	B(ii)			99.651	761.494	NEG	1.28361e+06	1.40653e+06	2.15628e+06	1.55981e+06	1.32721e+06	1.60025e+06	1.78764e+06	1.54696e+06	1.87183e+06	1.35573e+06	754264	2.65552e+06	2.17257e+06	1.79973e+06	1.95295e+06	2.2158e+06	1.4466e+06	1.85225e+06	1.466e+06	1.90891e+06	1.7062e+06	1.90385e+06	2.16525e+06	1.73582e+06	1.97083e+06	1.63284e+06	1.92934e+06	1.84579e+06
TAG(18:0/18:1/19:0)	0.829611	B(ii)			793.09	920.861	POS	1.28634e+07	1.24748e+07	1.4513e+07	1.30389e+07	3.00354e+07	1.18988e+07	9.16056e+06	1.07884e+07	1.31194e+07	1.25071e+07	1.37669e+07	1.46027e+07	1.18909e+07	1.36965e+07	1.06054e+07	8.81952e+06	2.60384e+07	7.49623e+06	1.35786e+07	1.37104e+07	6.56344e+06	1.51311e+07	1.32784e+07	1.29941e+07	1.58831e+07	1.58333e+07	1.53289e+07	1.33569e+07
TAG(18:3/19:0/20:6)	0.82732	B(ii)			583.837	932.783	POS	9.83005e+08	1.02664e+09	1.11566e+09	8.8441e+08	7.69912e+08	1.08051e+09	1.75907e+09	1.4858e+09	1.40448e+09	1.51824e+09	1.59929e+09	1.42442e+09	1.86565e+09	1.44514e+09	1.57733e+09	1.48294e+09	1.37971e+09	1.328e+09	1.68236e+09	6.90807e+08	1.54778e+09	1.65402e+09	1.50854e+09	1.84021e+09	1.02859e+09	1.05242e+09	1.0428e+09	1.02878e+09
SQDG(26:0/20:1)	0.826261	B(ii)			412.921	987.716	NEG	2.5183e+08	1.30256e+08	2.2609e+08	1.33661e+08	2.04382e+08	2.31833e+08	2.91057e+08	2.15073e+08	2.6682e+08	1.74648e+08	2.86517e+08	3.30779e+08	3.17683e+08	1.52926e+08	3.42608e+08	3.53029e+08	3.64124e+08	2.71651e+08	3.58865e+08	3.32818e+08	1.32925e+08	3.48068e+08	2.68669e+08	2.73697e+08	2.42662e+08	2.4228e+08	2.55604e+08	2.54205e+08
SQDG(27:0/20:4)	0.826261	B(ii)			388.962	995.698	NEG	3.36877e+07	4.08966e+07	4.93815e+07	6.89226e+07	3.49266e+07	5.23382e+07	2.77582e+07	3.55431e+07	3.64868e+07	4.15676e+07	3.37207e+07	5.94803e+07	4.43729e+07	3.44793e+07	4.18025e+07	2.96147e+07	5.25221e+07	3.4766e+07	4.95431e+07	5.96255e+07	2.55734e+07	5.32723e+07	3.41985e+07	2.83146e+07	4.5044e+07	4.61291e+07	4.21332e+07	4.21204e+07
SQDG(27:0/15:1)	0.826261	B(ii)			385.25	931.651	NEG	7.95462e+06	7.90079e+06	7.54982e+06	8.14766e+06	8.67457e+06	7.1906e+06	8.09331e+06	1.1342e+07	8.89929e+06	8.91389e+06	9.43689e+06	1.08819e+07	1.01202e+07	1.0695e+07	9.00553e+06	9.34286e+06	1.08864e+07	5.08086e+06	1.32155e+07	1.17076e+07	8.59199e+06	9.39292e+06	6.95125e+06	5.52814e+06	6.55039e+06	9.70587e+06	9.70413e+06	9.71027e+06
SQDG(20:0/26:2)	0.826261	B(ii)			379.574	985.696	NEG	2.7054e+07	2.44909e+07	1.786e+07	3.37409e+07	2.14201e+07	2.79245e+07	1.67068e+07	2.25134e+07	3.52937e+07	1.82452e+07	2.01304e+07	4.26116e+07	3.56749e+07	3.63252e+07	4.31639e+07	4.14865e+07	3.79165e+07	3.40615e+07	2.09913e+07	4.24102e+07	2.01442e+07	2.33448e+07	3.99617e+07	1.62041e+07	2.97419e+07	3.25533e+07	3.25848e+07	3.17266e+07
SQDG(27:0/20:5)	0.826261	B(ii)			365.749	993.683	NEG	1.98968e+07	1.54226e+07	1.13029e+07	1.67186e+07	1.03346e+07	1.32664e+07	1.9475e+07	1.46701e+07	1.14051e+07	1.6145e+07	1.89263e+07	1.72248e+07	1.20944e+07	1.50796e+07	2.30668e+07	1.20871e+07	2.29214e+07	1.95841e+07	2.24606e+07	9.79303e+06	1.23344e+07	2.0467e+07	1.96542e+07	1.50633e+07	1.52806e+07	1.53306e+07	1.40558e+07	1.10106e+07
SQDG(20:0/26:1)	0.826261	B(ii)			307.514	987.716	NEG	5.07727e+07	4.65592e+07	4.5998e+07	4.83979e+07	3.88516e+07	5.0171e+07	6.87305e+07	6.45796e+07	5.61909e+07	6.32874e+07	5.53595e+07	5.76297e+07	6.70928e+07	5.3475e+07	6.57809e+07	7.41055e+07	6.88347e+07	5.40329e+07	5.96843e+07	5.36491e+07	7.00691e+07	6.55118e+07	6.56601e+07	6.29e+07	6.42062e+07	6.35658e+07	6.18135e+07	6.42285e+07
SQDG(27:0/22:6)	0.826261	B(ii)			124.121	1019.7	NEG	9.89039e+06	1.74703e+07	2.14067e+07	7.47558e+06	1.58199e+07	3.51542e+07	2.90523e+07	2.83536e+07	2.42476e+07	8.08524e+06	2.5072e+07	2.81546e+07	1.77954e+07	2.32215e+07	2.83319e+07	3.4012e+07	2.96373e+07	2.5027e+07	2.51858e+07	2.33297e+07	2.46641e+07	2.58967e+07	3.20495e+07	2.3397e+07	3.11189e+07	3.0101e+07	3.00899e+07	3.00873e+07
HexCer/AP(t20:2/13:1)	0.819249	B(ii)			330.745	712.502	NEG	3.2431e+07	3.70495e+07	3.20791e+07	3.1219e+07	3.54513e+07	3.68908e+07	3.33653e+07	4.14676e+07	3.8605e+07	2.04402e+07	3.29481e+07	5.4508e+07	4.0722e+07	3.99381e+07	4.28589e+07	3.89763e+07	4.43618e+07	4.24962e+07	9.31883e+07	4.8813e+07	3.35715e+07	3.92972e+07	2.22935e+07	3.7476e+07	4.06143e+07	4.14809e+07	4.11815e+07	4.09793e+07
PC(16:0/18:2)	0.818815	B(ii)			406.089	802.561	NEG	5.31213e+07	5.12748e+07	5.27782e+07	6.78666e+07	6.27754e+07	3.66e+07	2.98547e+07	4.01743e+07	3.3812e+07	5.08698e+07	4.93527e+07	4.08494e+07	4.49131e+07	4.08069e+07	2.07315e+07	4.39751e+07	2.61051e+07	3.52041e+07	4.64003e+07	4.22354e+07	4.70634e+07	3.86419e+07	2.36174e+07	4.55441e+07	4.76462e+07	4.66519e+07	4.60648e+07	4.60512e+07
AcylGlcADG(12:0/12:0/20:1)	0.817425	B(ii)			448.406	923.698	NEG	4.4651e+06	3.91322e+06	2.68866e+06	7.481e+06	3.58963e+06	3.28833e+06	2.57211e+06	2.83889e+06	4.06508e+06	2.5178e+06	4.55124e+06	8.87774e+06	2.95008e+06	3.09903e+06	6.36253e+06	5.94303e+06	3.87807e+06	4.3711e+06	6.43264e+06	5.1851e+06	2.71517e+06	3.34278e+06	2.25458e+06	2.4964e+06	4.77615e+06	5.38557e+06	4.21314e+06	4.99047e+06
HexCer/NS(d18:2/16:1)	0.814167	B(ii)			385.368	696.539	POS	5.55348e+06	0	581282	0	1.47872e+07	609836	0	280473	3.29369e+06	7.06828e+06	4.64637e+06	0	569858	7.44663e+06	1.29811e+06	0	1.76861e+07	0	0	0	314453	7.96294e+06	3.63312e+06	3.99148e+06	1.94941e+07	1.96813e+07	1.95388e+07	2.1269e+07
HBMP(14:1/18:1/18:1)	0.812072	B(ii)			510.068	981.717	NEG	5.00074e+07	5.70704e+07	4.5043e+07	5.81214e+07	5.37902e+07	4.86872e+07	4.36817e+07	4.31092e+07	4.98596e+07	3.47701e+07	4.13544e+07	4.8929e+07	4.92465e+07	3.67207e+07	4.99563e+07	4.58438e+07	4.38479e+07	4.68281e+07	4.7e+07	4.60692e+07	4.10934e+07	4.74725e+07	3.83195e+07	4.07569e+07	4.69399e+07	4.58564e+07	4.69822e+07	4.34698e+07
TAG(18:1/19:1/20:0)	0.802147	B(ii)			809.521	946.878	POS	1.04186e+08	1.02378e+08	1.15147e+08	9.08392e+07	2.10613e+08	1.00489e+08	9.70321e+07	9.58533e+07	1.08897e+08	1.05274e+08	1.07461e+08	1.07701e+08	1.02511e+08	1.29532e+08	9.94519e+07	1.04317e+08	1.83865e+08	9.61162e+07	1.08283e+08	1.03525e+08	1.05747e+08	1.0468e+08	1.0766e+08	1.33915e+08	9.39357e+07	1.03944e+08	9.75291e+07	9.33579e+07
GlcADG(22:0/23:0)	0.802118	B(ii)			715.566	925.75	NEG	1.03972e+08	1.03462e+08	9.75624e+07	1.04892e+08	1.03556e+08	1.06847e+08	1.05574e+08	1.12474e+08	9.90203e+07	1.0557e+08	9.09579e+07	1.141e+08	1.00994e+08	8.45738e+07	8.86075e+07	1.09502e+08	1.08123e+08	7.41596e+07	1.21594e+08	9.01625e+07	1.02939e+08	9.71384e+07	1.03312e+08	1.18802e+08	1.06565e+08	1.03596e+08	1.05761e+08	1.01612e+08
TAG(18:0/18:0/22:0)	0.801661	B(ii)			828.515	964.915	POS	4.08707e+08	4.52599e+08	3.64463e+08	3.02136e+08	4.38358e+08	4.04751e+08	3.44056e+08	3.44289e+08	3.46796e+08	3.40415e+08	4.11516e+08	3.92581e+08	3.83709e+08	4.25599e+08	3.9284e+08	3.71543e+08	3.11626e+08	3.77219e+08	3.996e+08	4.3014e+08	3.80887e+08	3.76414e+08	3.00002e+08	4.24283e+08	1.93071e+08	1.93055e+08	1.93393e+08	1.76182e+08
GlcADG(12:0/22:6)	0.799543	B(iii)			107.049	759.48	NEG	2.19331e+07	2.00146e+07	1.48513e+07	2.57935e+07	1.42037e+07	1.70866e+07	1.44735e+07	2.57174e+07	2.05911e+07	1.3402e+07	2.06061e+07	3.6432e+07	3.04084e+07	1.84083e+07	2.64791e+07	1.31711e+07	2.3903e+07	1.50763e+07	2.47248e+07	3.36826e+07	1.07626e+07	2.88315e+07	1.59047e+07	1.61658e+07	1.8575e+07	1.85741e+07	1.85898e+07	2.16359e+07
GlcADG(25:0/19:1)	0.796026	B(iii)			526.722	909.72	NEG	1.22244e+07	1.54255e+07	1.18256e+07	1.37241e+07	8.42683e+06	1.42883e+07	1.80708e+07	1.94772e+07	1.0161e+07	1.89725e+07	1.46288e+07	1.24012e+07	1.74342e+07	1.04964e+07	2.04167e+07	1.89223e+07	2.04161e+07	1.40989e+07	2.0392e+07	1.14711e+07	1.80309e+07	2.18357e+07	1.75954e+07	1.70102e+07	1.94511e+07	1.83227e+07	1.85503e+07	1.82833e+07
GlcADG(16:0/16:4)	0.79513	B(iii)			101.417	735.473	NEG	1.5384e+06	2.02752e+06	1.95629e+06	1.60094e+06	422630	1.94349e+06	1.58661e+06	2.32573e+06	1.97301e+06	1.2334e+06	1.30079e+06	3.4229e+06	2.21955e+06	1.30536e+06	972514	1.40736e+06	2.40051e+06	1.90387e+06	1.06462e+06	1.62186e+06	1.43589e+06	2.92714e+06	1.62336e+06	1.65476e+06	2.1881e+06	2.18753e+06	2.18668e+06	1.91595e+06
PC(18:0/18:1)	0.791765	B(iii)			502.043	832.606	NEG	1.05406e+08	8.69122e+07	6.62654e+07	8.20231e+07	9.02279e+07	7.86169e+07	6.7471e+07	8.24448e+07	7.16882e+07	9.21027e+07	1.03961e+08	6.41125e+07	6.65345e+07	7.77205e+07	9.668e+07	9.83144e+07	6.70568e+07	6.20821e+07	9.2707e+07	7.76746e+07	1.02718e+08	6.50296e+07	8.15832e+07	1.14694e+08	9.60664e+07	9.40223e+07	9.54232e+07	9.30916e+07
PE(16:2e/18:1)	0.791652	B(iii)			381.834	698.53	NEG	1.35007e+08	1.63137e+08	7.32916e+07	1.12953e+08	1.16004e+08	9.33213e+07	1.21296e+08	1.49901e+08	1.43431e+08	1.09837e+08	1.21498e+08	1.48411e+08	1.33312e+08	1.59184e+08	1.57427e+08	1.2913e+08	1.88496e+08	1.57166e+08	2.31543e+08	1.80157e+08	1.18507e+08	1.17928e+08	8.94205e+07	1.42332e+08	1.51458e+08	1.49764e+08	1.47918e+08	1.46992e+08
GlcADG(13:0/18:0)	0.791604	B(iii)			173	729.502	NEG	1.71108e+06	2.06643e+06	1.88293e+06	5.65262e+06	1.4814e+06	2.35847e+06	1.71005e+06	2.32351e+06	1.79201e+06	1.41859e+06	2.3243e+06	1.4402e+06	1.73872e+06	6.01318e+06	2.50052e+06	2.00961e+06	2.01511e+06	7.29296e+06	9.74287e+06	2.0655e+06	1.51635e+06	1.82161e+06	5.10155e+06	1.41161e+06	1.47816e+06	1.83548e+06	1.83694e+06	1.78141e+06
GlcADG(14:0/18:1)	0.790812	B(iii)			78.5388	741.514	NEG	6.2363e+06	8.9418e+06	4.82788e+06	6.30554e+06	5.40496e+06	5.39119e+06	4.72905e+06	5.50203e+06	5.56338e+06	4.03256e+06	4.72744e+06	9.62236e+06	4.75878e+06	5.38789e+06	4.93024e+06	4.93274e+06	6.22037e+06	5.53293e+06	9.51499e+06	7.84419e+06	2.24592e+07	6.9599e+06	4.77028e+06	4.00952e+06	6.08197e+06	6.23212e+06	6.06639e+06	6.11523e+06
PA(16:0/18:1)	0.790318	B(iii)			370.319	673.482	NEG	7.84517e+07	7.49732e+07	6.78587e+07	2.61571e+07	6.29781e+07	9.21248e+07	8.26702e+07	7.79187e+07	7.33745e+07	5.52808e+07	7.25951e+07	6.30623e+07	2.67426e+07	4.43572e+07	8.84137e+07	7.37734e+07	1.10693e+07	2.42626e+07	8.06691e+07	2.69952e+07	6.26811e+07	2.47725e+07	3.2089e+07	7.20027e+07	4.3253e+07	4.18897e+07	4.84642e+07	4.85772e+07
GlcADG(16:0/26:0)	0.785616	B(iii)			570.631	883.666	NEG	1.63531e+06	4.37287e+07	5.47812e+07	6.68519e+07	6.40805e+07	5.28852e+07	4.62695e+07	5.20739e+07	4.66942e+07	770648	5.01909e+07	5.19247e+07	5.2859e+07	6.12676e+07	4.19252e+07	7.06616e+07	5.83101e+07	4.68743e+07	6.32372e+07	4.3825e+07	5.33934e+07	4.67174e+07	3.97233e+07	4.36572e+07	4.81596e+07	2.18225e+06	4.84855e+07	4.87382e+07
TAG(16:0/18:1/18:3)	0.785489	B(iii)			662.886	872.774	POS	7.93497e+06	5.09582e+06	1.26298e+07	1.02627e+07	8.16821e+06	7.66764e+06	1.79999e+07	1.67739e+07	1.52679e+07	1.40886e+07	1.50642e+07	1.06015e+07	1.83667e+07	1.52501e+07	1.33587e+07	1.58518e+07	2.19945e+07	1.10066e+07	1.74217e+07	1.50971e+07	1.73643e+07	1.20398e+07	1.08878e+07	2.08537e+07	1.89103e+07	1.8543e+07	2.08075e+07	1.85414e+07
OxPE(18:1/18:3+1O)	0.78444	B(iii)			241.686	754.502	NEG	1.01817e+07	1.76557e+07	1.49554e+07	1.29305e+07	1.22942e+07	1.02232e+07	1.55344e+07	1.10548e+07	1.01443e+07	1.98129e+07	1.79167e+07	2.00899e+07	1.66687e+07	1.78453e+07	1.48901e+07	1.35551e+07	9.97331e+06	1.58145e+07	1.53493e+07	1.67311e+07	1.11296e+07	2.00588e+07	9.31962e+06	1.8379e+07	1.33489e+07	1.89607e+07	1.17196e+07	1.25475e+07
GlcADG(19:1/21:2)	0.783798	B(iii)			742.969	849.608	NEG	2.03348e+06	2.22258e+06	1.89121e+06	2.56563e+06	1.7931e+06	2.18008e+06	1.9517e+06	2.1684e+06	2.18859e+06	1.43244e+06	2.15329e+06	2.11517e+06	2.11319e+06	2.28305e+06	2.91263e+06	2.40848e+06	2.17292e+06	2.18607e+06	2.19125e+06	2.50546e+06	1.69397e+06	2.32781e+06	2.23665e+06	1.46042e+06	2.20239e+06	2.09598e+06	2.11989e+06	2.09343e+06
GlcADG(13:0/16:0)	0.78369	B(iii)			143.696	701.476	NEG	1.18959e+08	1.69732e+08	1.41761e+08	1.61143e+08	1.322e+08	2.19423e+08	1.78907e+08	1.9911e+08	1.35429e+08	1.42697e+08	1.74519e+08	2.20075e+08	2.08682e+08	1.47731e+08	1.75293e+08	1.99818e+08	2.77945e+08	1.5365e+08	2.13462e+08	3.07918e+08	1.45366e+08	2.62346e+08	1.24913e+08	1.57902e+08	1.99577e+08	1.9961e+08	1.99559e+08	1.8784e+08
HBMP(14:1/18:0/18:3)	0.781469	B(iii)			433.879	979.707	NEG	2.27584e+08	2.64014e+08	1.19459e+08	3.1792e+08	2.16338e+08	2.16143e+08	2.00016e+08	2.10957e+08	1.29367e+08	1.50502e+08	1.84548e+08	2.60326e+08	1.79779e+08	1.70933e+08	1.47371e+08	1.47021e+08	1.60737e+08	2.03409e+08	2.20531e+08	2.44025e+08	1.3389e+08	2.05922e+08	2.06202e+08	1.30732e+08	1.77798e+08	1.87241e+08	1.87447e+08	1.66482e+08
DAG(18:1/22:6)	0.780298	B(iii)			280.601	684.54	POS	1.13881e+08	9.74631e+07	5.37288e+07	5.02336e+07	1.69153e+08	4.66872e+07	6.37661e+07	6.12219e+07	1.12306e+08	1.65054e+08	9.68237e+07	2.14904e+08	1.34686e+08	2.66312e+08	1.76925e+08	1.1947e+08	4.69962e+08	1.88033e+08	1.59518e+08	2.05064e+08	1.3819e+08	1.5326e+08	6.5061e+07	1.42806e+08	1.9328e+08	2.09395e+08	2.09418e+08	2.09084e+08
HBMP(14:0/14:0/18:0)	0.778616	B(iii)			557.205	931.722	NEG	4.97273e+07	5.94575e+07	5.31108e+07	9.93442e+07	5.61036e+07	9.39758e+07	8.17947e+07	9.11628e+07	7.24747e+07	8.32898e+07	7.83266e+07	7.89811e+07	1.52693e+08	6.87202e+07	7.43524e+07	1.31571e+08	9.77883e+07	6.1908e+07	9.93952e+07	8.19139e+07	8.61285e+07	7.70927e+07	1.50136e+08	1.06913e+08	8.10492e+07	7.76954e+07	7.77076e+07	7.79676e+07
AcylGlcADG(12:0/12:0/20:0)	0.772652	B(iii)			811.776	925.715	NEG	3.74047e+06	3.85237e+06	3.72671e+06	4.14105e+06	3.25188e+06	3.50965e+06	3.68468e+06	3.95893e+06	3.96394e+06	3.0523e+06	3.8943e+06	3.83206e+06	3.93905e+06	4.08059e+06	4.00361e+06	4.68246e+06	4.06933e+06	3.96789e+06	4.24646e+06	4.10195e+06	3.74584e+06	4.01385e+06	3.91014e+06	4.09322e+06	4.08323e+06	3.90925e+06	3.97806e+06	3.90233e+06
GlcADG(12:0/19:1)	0.767304	B(iii)			147.229	727.493	NEG	2.01351e+08	2.80919e+08	2.04717e+08	1.77315e+08	2.63119e+08	2.76579e+08	2.25795e+08	2.9656e+08	2.25872e+08	2.10149e+08	2.01723e+08	2.74713e+08	3.7113e+08	2.10043e+08	2.37674e+08	2.65355e+08	2.46164e+08	3.14582e+08	3.05266e+08	2.57526e+08	2.45707e+08	3.05948e+08	1.8144e+08	1.93852e+08	2.57269e+08	2.7429e+08	2.57353e+08	2.57365e+08
PC(16:0/18:1)	0.764097	B(iii)			445.977	804.575	NEG	2.8856e+08	2.54179e+08	2.6884e+08	3.59413e+08	2.9736e+08	2.55254e+08	2.69737e+08	3.22689e+08	2.49734e+08	3.37383e+08	3.32353e+08	1.99987e+08	2.79814e+08	2.79804e+08	3.3024e+08	2.88284e+08	2.67704e+08	2.55029e+08	2.86335e+08	2.6182e+08	4.03548e+08	2.68757e+08	2.84237e+08	3.42687e+08	2.79166e+08	3.16117e+08	2.78989e+08	2.79096e+08
GlcADG(16:0/13:1)	0.763015	B(iii)			162.355	699.459	NEG	1.40084e+07	1.67038e+07	1.28166e+07	1.63296e+07	1.26288e+07	2.079e+07	1.45777e+07	1.52038e+07	1.52001e+07	1.7553e+07	1.59077e+07	2.70764e+07	1.2821e+07	1.49751e+07	1.69746e+07	1.57763e+07	1.18685e+07	1.90848e+07	9.01697e+06	2.4229e+07	1.55869e+07	1.04952e+07	1.37689e+07	1.81169e+07	1.54373e+07	1.55303e+07	4.8956e+06	1.54558e+07
OxPC(16:0/18:2+2O)	0.762011	B(iii)			222.339	834.551	NEG	2.09532e+06	1.01987e+07	1.64477e+07	1.37795e+07	1.81957e+07	8.77576e+06	9.44613e+06	1.25424e+07	7.53898e+06	1.44996e+07	1.41838e+07	1.25045e+07	1.48592e+07	9.48862e+06	6.10284e+06	1.08626e+07	1.28933e+07	9.34706e+06	1.38299e+07	1.45472e+07	1.60611e+07	1.14623e+07	6.62213e+06	1.10947e+07	1.15545e+07	1.34704e+07	1.34704e+07	1.34804e+07
HBMP(14:0/14:0/20:1)	0.759422	B(iii)			599.385	957.741	NEG	9.04688e+09	9.23722e+09	9.01385e+09	9.17711e+09	8.75561e+09	9.07728e+09	8.93389e+09	9.13088e+09	8.78782e+09	8.27685e+09	8.36406e+09	9.12341e+09	8.92288e+09	8.33288e+09	9.01004e+09	9.26181e+09	9.08157e+09	8.35871e+09	9.24264e+09	8.90413e+09	8.89573e+09	8.90694e+09	8.47721e+09	9.0015e+09	9.09516e+09	9.07325e+09	8.9856e+09	8.75808e+09
HexCer/NS(d27:2/32:0)	0.757822	B(iii)			750.78	1048.94	POS	1.76318e+07	1.5016e+07	2.54369e+07	1.83349e+07	1.86779e+07	1.92765e+07	1.34473e+07	1.05486e+07	1.69115e+07	1.47832e+07	1.53528e+07	1.32344e+07	2.10182e+07	1.69673e+07	1.65738e+07	1.6925e+07	3.06363e+07	1.75857e+07	1.37085e+07	1.84796e+07	1.73581e+07	1.8265e+07	1.39782e+07	1.61659e+07	2.85191e+07	2.85035e+07	2.77565e+07	2.62927e+07
HexCer/NS(d17:3/38:0)	0.757822	B(iii)			746.879	990.862	POS	1.5244e+07	1.03944e+07	1.64487e+07	1.22903e+07	3.24822e+06	1.6281e+07	1.17987e+07	1.27699e+07	1.39669e+07	8.30799e+06	1.4249e+07	1.3618e+07	1.40333e+07	1.33946e+07	9.64039e+06	1.75438e+06	2.04958e+07	1.25874e+07	1.16524e+07	1.39708e+07	1.03977e+07	1.55958e+07	1.01907e+07	1.41321e+07	1.19061e+07	1.05885e+07	1.18601e+07	8.93722e+06
HexCer/NS(d29:2/30:2)	0.757822	B(iii)			742.698	1044.91	POS	2.43609e+08	1.97055e+08	2.46465e+08	2.14738e+08	2.33375e+08	2.14549e+08	1.15106e+08	1.10436e+08	1.45905e+08	1.84987e+08	1.70692e+08	1.67508e+08	1.52051e+08	1.91371e+08	1.54372e+08	1.40821e+08	1.77154e+08	1.65047e+08	1.28275e+08	1.50316e+08	1.54588e+08	1.77985e+08	1.42906e+08	1.5807e+08	1.11864e+08	1.12409e+08	1.08023e+08	1.05646e+08
HexCer/NS(d25:2/34:2)	0.757822	B(iii)			684.976	1044.92	POS	1.13503e+08	1.06491e+08	8.4921e+07	7.81718e+07	1.03867e+08	8.06614e+07	6.27889e+07	6.437e+07	6.87186e+07	6.16985e+07	6.54533e+07	8.82462e+07	6.78346e+07	6.87811e+07	6.60633e+07	5.68158e+07	8.21348e+07	5.86333e+07	6.6869e+07	7.13262e+07	6.24214e+07	7.04343e+07	5.65116e+07	6.2512e+07	8.09721e+07	8.37025e+07	8.27725e+07	8.08056e+07
HexCer/NS(d14:3/42:1)	0.757822	B(iii)			658.399	1002.87	POS	3.9542e+08	3.77374e+08	3.60301e+08	3.39986e+08	4.28089e+08	3.78098e+08	3.02475e+08	2.80425e+08	3.33932e+08	2.91642e+08	3.1022e+08	3.62533e+08	3.21838e+08	3.42494e+08	3.28216e+08	3.12138e+08	3.7124e+08	3.07268e+08	3.13832e+08	3.29927e+08	3.06284e+08	3.15689e+08	2.83264e+08	3.14582e+08	3.62769e+08	3.71068e+08	3.67919e+08	3.71102e+08
HexCer/NS(d17:3/38:1)	0.757822	B(iii)			604.931	988.854	POS	1.44484e+08	2.32579e+08	2.60482e+08	1.37462e+08	1.11277e+08	1.71617e+08	1.71582e+08	1.22476e+08	1.12073e+08	1.378e+08	2.57132e+08	1.64651e+08	1.59628e+08	1.31053e+08	1.34834e+08	1.37172e+08	2.01028e+08	1.31914e+08	1.2584e+08	1.48846e+08	1.50955e+08	1.42511e+08	1.52453e+08	1.49229e+08	1.18561e+08	1.06825e+08	1.03127e+08	1.0272e+08
HexCer/NS(d15:2/42:2)	0.757822	B(iii)			599.995	1016.89	POS	1.60247e+08	1.70466e+08	2.17354e+08	1.52338e+08	1.19931e+08	1.96953e+08	2.08182e+08	1.73065e+08	1.79266e+08	1.83438e+08	1.84421e+08	1.77216e+08	2.34953e+08	1.72689e+08	1.76586e+08	1.96647e+08	1.39849e+08	1.67936e+08	1.74796e+08	1.75214e+08	2.18456e+08	1.82248e+08	1.76785e+08	2.09419e+08	1.15025e+08	1.22656e+08	1.15045e+08	1.1625e+08
HexCer/NS(d16:3/28:2)	0.757822	B(iii)			470.83	832.664	POS	3.33782e+07	3.53729e+07	6.96408e+07	3.51547e+07	2.36711e+07	4.29791e+07	4.58141e+07	6.52041e+07	4.7065e+07	4.77735e+07	3.39306e+07	4.55485e+07	7.83903e+07	3.70876e+07	4.47663e+07	5.41934e+07	3.58499e+07	4.54926e+07	4.01347e+07	4.29356e+07	4.80399e+07	4.35371e+07	9.30377e+07	3.70212e+07	3.26055e+07	3.4609e+07	3.46103e+07	3.46063e+07
HexCer/NS(d17:1/17:0)	0.757822	B(iii)			300.368	700.571	POS	7.05241e+06	5.79352e+06	9.10219e+06	4.9082e+06	3.057e+07	4.24658e+06	7.71318e+06	3.9983e+06	8.53643e+06	6.29092e+06	4.25783e+06	4.28072e+06	4.41498e+06	8.52376e+06	3.661e+06	3.07699e+06	1.27785e+07	4.11198e+06	3.6508e+06	5.1301e+06	3.14889e+07	6.70045e+06	1.70996e+07	2.15737e+07	1.62169e+07	1.628e+07	1.8245e+07	1.68178e+07
HexCer/NS(d19:2/14:1)	0.757822	B(iii)			273.906	682.524	POS	3.42893e+07	3.34143e+07	4.14536e+07	2.97501e+07	4.36741e+07	3.1592e+07	3.11879e+07	2.32358e+07	3.12477e+07	3.19119e+07	3.27062e+07	4.56471e+07	3.13823e+07	4.807e+07	2.79326e+07	3.28546e+07	4.75778e+07	3.22657e+07	3.40196e+07	3.47297e+07	2.88755e+07	5.25645e+07	3.4437e+07	3.22178e+07	5.73389e+07	6.1527e+07	6.03033e+07	6.14971e+07
HexCer/NS(d20:1/18:2)	0.757822	B(iii)			273.21	752.602	POS	7.64918e+06	8.01374e+06	9.87489e+06	7.71165e+06	6.90779e+06	8.17061e+06	7.21443e+06	4.61589e+06	6.14e+06	5.97297e+06	6.57021e+06	8.8531e+06	6.85191e+06	7.08389e+06	5.72085e+06	6.46413e+06	5.02396e+06	7.99409e+06	6.46428e+06	7.69759e+06	5.56419e+06	7.85432e+06	7.11449e+06	5.24589e+06	6.36503e+06	6.38112e+06	6.43004e+06	6.92622e+06
HexCer/NS(d17:1/16:2)	0.757822	B(iii)			236.701	682.524	POS	5.9246e+07	6.06625e+07	6.12247e+07	4.85075e+07	8.89822e+07	4.62691e+07	8.3198e+07	7.33734e+07	1.18163e+08	1.119e+08	1.16613e+08	1.03483e+08	6.522e+07	1.17285e+08	6.22179e+07	8.63194e+07	2.15056e+08	6.78787e+07	7.49382e+07	1.4121e+08	5.5003e+07	1.63527e+08	9.83333e+07	1.27199e+08	2.49726e+08	2.52286e+08	2.39593e+08	2.42403e+08
HexCer/NS(d20:2/13:0)	0.757822	B(iii)			236.242	684.534	POS	8.6815e+06	9.12506e+06	8.52136e+06	8.00053e+06	2.17568e+07	7.83429e+06	9.20817e+06	1.14454e+07	1.30861e+07	1.56788e+07	1.54521e+07	1.68559e+07	1.40159e+07	2.84119e+07	1.08652e+07	9.53098e+06	1.52751e+07	1.4563e+07	1.90414e+07	1.91646e+07	9.44675e+06	1.72747e+07	1.3116e+07	1.13297e+07	2.89135e+07	2.89817e+07	3.19295e+07	2.97731e+07
HexCer/NS(d19:1/20:1)	0.757822	B(iii)			211.29	768.633	POS	4.59714e+06	3.76076e+06	2.99581e+06	2.82417e+06	7.83583e+06	4.35503e+06	4.36825e+06	2.965e+06	4.54266e+06	5.27792e+06	4.42195e+06	4.79153e+06	4.1384e+06	7.13838e+06	3.8095e+06	2.80632e+06	8.67511e+06	3.67754e+06	3.32466e+06	3.63903e+06	3.22445e+06	5.69906e+06	4.97117e+06	5.0405e+06	8.98594e+06	9.36098e+06	9.00373e+06	9.16189e+06
HexCer/NS(d25:1/12:1)	0.757822	B(iii)			211.234	740.602	POS	5.47934e+06	3.67486e+06	3.92804e+06	2.39025e+06	1.07077e+07	3.8095e+06	4.33655e+06	2.35216e+06	5.25566e+06	4.94233e+06	4.92285e+06	4.91193e+06	3.41869e+06	7.60875e+06	3.75276e+06	3.46225e+06	1.16031e+07	3.61629e+06	2.58117e+06	3.33815e+06	2.79949e+06	1.02774e+07	6.84096e+06	5.76997e+06	1.11184e+07	1.10142e+07	1.14831e+07	1.17467e+07
HexCer/NS(d21:2/18:2)	0.757822	B(iii)			129.658	764.602	POS	3.17287e+06	2.74175e+06	1.86065e+06	4.27521e+06	1.0315e+07	2.32814e+06	4.09531e+06	1.41213e+06	3.33359e+06	4.09378e+06	2.85745e+06	4.39417e+06	2.57341e+06	5.29876e+06	2.41119e+06	2.92054e+06	5.27627e+06	2.75469e+06	3.72186e+06	3.23285e+06	879078	4.96443e+06	7.73166e+06	7.18705e+06	1.00384e+07	8.96198e+06	8.95754e+06	8.94817e+06
HexCer/NS(d16:2/22:2)	0.757822	B(iii)			129.559	750.588	POS	6.15059e+06	1.02093e+07	4.19199e+06	6.79101e+06	1.08795e+07	4.36305e+06	4.81668e+06	3.63042e+06	6.03614e+06	7.57474e+06	6.57714e+06	1.05648e+07	4.14114e+06	1.23501e+07	5.3238e+06	3.88467e+06	1.22307e+07	4.9751e+06	4.63714e+06	5.95898e+06	4.09131e+06	8.73805e+06	8.39928e+06	7.85031e+06	1.62118e+07	1.60782e+07	1.62138e+07	1.58746e+07
PA(16:0/18:2)	0.757113	B(iii)			313.196	671.465	NEG	620131	1.4496e+06	1.15295e+06	495477	1.04294e+06	1.18323e+06	810464	1.17623e+06	775203	839732	1.3642e+06	746758	1.41757e+06	703586	141927	643758	992248	987504	1.06065e+06	1.36393e+06	557080	1.32411e+06	717228	685995	1.00421e+06	946887	974525	938409
TAG(18:0/18:1/18:3)	0.756575	B(iii)			686.3	900.806	POS	1.49543e+07	1.75986e+07	1.3765e+07	1.91261e+07	1.36956e+07	1.7825e+07	1.6011e+07	2.27131e+07	1.6023e+07	1.55809e+07	1.66855e+07	1.49866e+07	2.0977e+07	1.36668e+07	1.85139e+07	1.95713e+07	3.42255e+07	1.25764e+07	1.44402e+07	1.1642e+07	2.05646e+07	1.47413e+07	1.21431e+07	2.80851e+07	2.16735e+07	2.16748e+07	2.12371e+07	2.12247e+07
HexCer/NS(d21:2/36:0)	0.754208	B(iii)			732.372	1020.91	POS	2.34383e+08	2.65896e+08	2.839e+08	2.34125e+08	9.36123e+07	2.88311e+08	2.0327e+08	2.14805e+08	1.43114e+08	1.74246e+08	1.74572e+08	2.16564e+08	2.22839e+08	1.3575e+08	1.7386e+08	2.02877e+08	2.66499e+08	2.01768e+08	1.67753e+08	2.18503e+08	2.00566e+08	1.81996e+08	1.46943e+08	2.04501e+08	2.63744e+08	2.67847e+08	2.682e+08	2.33152e+08
PEtOH(16:1/19:2)	0.754104	B(iii)			202.682	711.506	NEG	8.61419e+07	1.02089e+08	1.00677e+08	7.50046e+07	6.54747e+07	4.36845e+07	8.19733e+07	1.43676e+08	1.40295e+08	1.46992e+08	1.3158e+08	1.67609e+08	9.54326e+07	1.06176e+08	1.64949e+08	1.52171e+08	2.185e+08	1.1009e+08	2.39745e+08	1.89791e+08	1.41145e+08	1.75483e+08	4.98628e+07	1.64696e+08	1.55704e+08	1.5491e+08	1.55711e+08	1.53352e+08
TAG(18:3/19:1/20:6)	0.753099	B(iii)			743.845	930.776	POS	4.53806e+06	2.86875e+06	3.61364e+06	1.63143e+06	6.32009e+06	2.76858e+06	2.13679e+06	3.88758e+06	3.59116e+06	5.64563e+06	3.28041e+06	4.37657e+06	4.18856e+06	3.18197e+06	2.20326e+06	3.56943e+06	7.54167e+06	3.37186e+06	2.72811e+06	2.95106e+06	3.2394e+06	4.97486e+06	4.9725e+06	4.09962e+06	7.48786e+06	6.94822e+06	7.48799e+06	6.95058e+06
GlcADG(23:0/23:0)	0.7494	B(iii)			867.773	939.73	NEG	1.03694e+07	1.9451e+07	1.02931e+07	1.12722e+07	1.76427e+07	1.73115e+07	1.75747e+07	1.58363e+07	1.31591e+07	7.95003e+06	1.23731e+07	1.0387e+07	1.25236e+07	1.32364e+07	1.4208e+07	1.66905e+07	7.72346e+06	6.73891e+06	1.49838e+07	1.22852e+07	1.22401e+07	1.40103e+07	1.44183e+07	1.25788e+07	9.25227e+06	9.22512e+06	1.47748e+07	9.21772e+06
GlcADG(22:0/22:0)	0.7494	B(iii)			613.539	911.733	NEG	7.55488e+06	1.05224e+07	9.88745e+06	1.23074e+07	1.03942e+07	1.0825e+07	9.20487e+06	9.78253e+06	1.11688e+07	7.47591e+06	1.03182e+07	1.13687e+07	1.08278e+07	9.77845e+06	1.10466e+07	9.3881e+06	1.18751e+07	9.62582e+06	7.72222e+06	1.06898e+07	8.2602e+06	9.54345e+06	8.42859e+06	8.18228e+06	1.02303e+07	1.02257e+07	1.00052e+07	9.78761e+06
GlcADG(21:0/21:0)	0.7494	B(iii)			587.786	883.667	NEG	1.52953e+08	7.7064e+07	8.34061e+07	8.13801e+07	7.87616e+07	9.22777e+07	7.16851e+07	8.15717e+07	6.59911e+07	1.37818e+08	6.26312e+07	6.39575e+07	6.99135e+07	7.81465e+07	8.85848e+07	1.01315e+08	9.50926e+07	8.95475e+07	1.10593e+08	6.68397e+07	7.11743e+07	5.31906e+07	1.38563e+08	7.15398e+07	8.47349e+07	9.09782e+07	9.0971e+07	8.39934e+07
GlcADG(22:2/22:2)	0.7494	B(iii)			455.169	903.654	NEG	7.19745e+06	8.77122e+06	3.91893e+06	9.26707e+06	6.50537e+06	1.06905e+07	9.51944e+06	9.62621e+06	9.15839e+06	5.51353e+06	5.89971e+06	5.53665e+06	4.77168e+06	6.33206e+06	1.03142e+07	7.91071e+06	6.67243e+06	6.4209e+06	4.92898e+06	7.75505e+06	4.18226e+06	7.84327e+06	1.07107e+07	2.46944e+06	8.10454e+06	8.10643e+06	8.10751e+06	7.77534e+06
GlcADG(14:0/14:0)	0.7494	B(iii)			150.602	687.461	NEG	4.02708e+06	1.61936e+07	1.21646e+07	1.09609e+07	1.49741e+07	1.90431e+07	2.03397e+07	2.12878e+07	1.43167e+07	2.36553e+07	1.88579e+07	2.12803e+07	2.69581e+07	1.72961e+07	1.60844e+07	1.66083e+07	1.98599e+07	9.84145e+06	1.46234e+07	1.68285e+07	8.65932e+06	1.71295e+07	4.52739e+07	1.26694e+07	2.19203e+07	2.19721e+07	2.11781e+07	1.7901e+07
GlcADG(27:0/20:4)	0.748411	B(iii)			462.43	945.702	NEG	3.52379e+07	4.11562e+07	4.38918e+07	5.40921e+07	2.91125e+07	3.06058e+07	4.59485e+07	5.16576e+07	3.12713e+07	3.81443e+07	7.30188e+07	4.75351e+07	5.52352e+07	6.15614e+07	3.58201e+07	3.60722e+07	3.89734e+07	3.06692e+07	4.38789e+07	4.68139e+07	3.04402e+07	5.0414e+07	5.19881e+07	4.04699e+07	4.59425e+07	4.2658e+07	4.17423e+07	4.46573e+07
HBMP(14:0/18:0/18:0)	0.74812	B(iii)			651.669	987.783	NEG	1.93522e+09	2.16493e+09	2.04376e+09	1.97181e+09	1.93478e+09	1.90659e+09	1.84526e+09	1.85735e+09	1.8545e+09	1.7072e+09	1.80168e+09	1.94003e+09	1.91377e+09	1.71476e+09	1.87293e+09	2.00267e+09	1.92697e+09	1.65049e+09	1.91136e+09	1.87481e+09	1.8035e+09	1.90404e+09	1.60709e+09	1.84577e+09	1.93113e+09	1.89074e+09	1.90164e+09	1.88945e+09
HBMP(14:0/14:0/22:1)	0.74812	B(iii)			627.506	985.769	NEG	2.63061e+08	2.80334e+08	2.47097e+08	2.59848e+08	2.487e+08	2.51793e+08	2.3785e+08	2.71743e+08	2.24033e+08	2.53144e+08	2.3506e+08	2.54091e+08	2.44963e+08	1.95936e+08	2.34532e+08	2.43389e+08	2.48837e+08	1.98459e+08	2.54559e+08	2.49601e+08	2.37789e+08	2.54158e+08	2.14118e+08	2.55144e+08	2.51588e+08	2.49935e+08	2.51568e+08	2.42721e+08
HBMP(14:0/14:0/22:0)	0.74812	B(iii)			627.46	987.776	NEG	1.73613e+08	1.73914e+08	5.9563e+07	4.63058e+07	1.62387e+08	1.07886e+08	6.67994e+07	8.37676e+07	1.08667e+08	6.25228e+07	1.72691e+08	2.0086e+08	2.4286e+08	9.00477e+07	1.40963e+08	7.10822e+07	8.79797e+07	1.25027e+08	1.30505e+08	5.46433e+07	1.54466e+08	1.55291e+08	1.27731e+08	1.00067e+08	7.19364e+07	7.16491e+07	7.16881e+07	1.10742e+08
HBMP(14:0/14:0/20:2)	0.74812	B(iii)			601.783	955.742	NEG	5.82072e+06	7.73705e+06	2.92871e+06	5.89882e+06	4.57792e+06	4.50186e+06	2.83621e+06	4.27578e+06	1.59759e+06	4.35651e+06	4.91545e+06	5.31095e+06	5.15369e+06	3.60223e+06	4.28698e+06	4.43669e+06	6.75318e+06	2.0143e+06	6.25999e+06	4.65036e+06	1.89269e+06	3.48067e+06	4.95694e+06	5.3598e+06	4.33361e+06	2.53346e+06	4.33227e+06	4.33983e+06
HBMP(12:0/12:0/22:1)	0.74812	B(iii)			583.568	929.709	NEG	2.92092e+07	3.48182e+07	3.1893e+07	4.49713e+07	3.74573e+07	2.65892e+07	2.75871e+07	3.30869e+07	2.32121e+07	2.55635e+07	3.62973e+07	2.93333e+07	7.4645e+07	2.469e+07	3.09179e+07	2.06172e+07	3.66825e+07	2.75937e+07	3.39304e+07	2.82059e+07	2.66072e+07	2.61277e+07	3.68202e+07	2.96373e+07	3.28077e+07	3.25165e+07	3.28153e+07	3.16482e+07
HBMP(16:0/16:0/20:3)	0.74812	B(iii)			542.207	1009.75	NEG	3.29558e+07	2.36501e+07	2.59545e+07	3.22885e+07	3.12171e+07	2.88095e+07	2.02837e+07	2.4089e+07	2.1471e+07	1.71825e+07	2.61397e+07	2.7279e+07	2.56477e+07	2.08772e+07	2.68797e+07	3.09668e+07	2.60519e+07	2.19541e+07	2.67704e+07	2.82095e+07	2.45118e+07	1.96206e+07	2.02151e+07	2.45669e+07	2.62252e+07	2.34844e+07	2.36407e+07	2.34838e+07
HBMP(12:0/12:0/22:0)	0.74812	B(iii)			531.269	931.722	NEG	1.31601e+08	1.48189e+08	1.59171e+08	1.57355e+08	1.41531e+08	1.60604e+08	2.29092e+08	2.5e+08	2.0281e+08	2.15365e+08	2.02989e+08	1.88183e+08	2.50226e+08	1.94063e+08	2.02557e+08	2.28808e+08	2.5356e+08	1.90884e+08	2.2643e+08	2.0204e+08	2.42455e+08	2.10545e+08	2.44918e+08	2.34496e+08	2.18025e+08	2.18098e+08	2.15373e+08	2.15343e+08
HBMP(14:0/14:0/22:4)	0.74812	B(iii)			477.87	979.7	NEG	7.38321e+07	4.86082e+07	7.35351e+07	4.5928e+07	6.91317e+07	5.19e+07	4.4426e+07	4.40846e+07	4.02447e+07	5.56833e+07	5.94628e+07	4.68923e+07	4.28565e+07	4.12245e+07	6.8053e+07	4.41189e+07	6.56137e+07	5.56666e+07	6.06617e+07	4.41627e+07	5.55815e+07	6.22067e+07	5.95383e+07	6.05518e+07	6.6966e+07	6.50744e+07	6.3984e+07	6.39707e+07
HBMP(12:0/12:0/20:1)	0.74812	B(iii)			416.161	901.642	NEG	4.73565e+07	5.50221e+07	5.13315e+07	7.43014e+07	4.12091e+07	7.38974e+07	6.194e+07	5.91567e+07	4.91789e+07	4.22517e+07	3.47252e+07	4.44199e+07	4.81124e+07	3.58135e+07	5.6618e+07	5.45257e+07	4.78247e+07	3.8443e+07	3.8374e+07	4.64841e+07	2.93953e+07	4.87703e+07	7.09967e+07	2.85925e+07	5.35996e+07	5.1441e+07	5.14346e+07	5.14288e+07
HBMP(14:0/14:0/22:5)	0.74812	B(iii)			413.872	977.689	NEG	2.06451e+07	2.41041e+07	2.11948e+07	2.92829e+07	1.97655e+07	2.04007e+07	2.05186e+07	2.24922e+07	2.11459e+07	1.53485e+07	1.88681e+07	2.63826e+07	2.52542e+07	2.04327e+07	2.34957e+07	2.28358e+07	2.39766e+07	2.13781e+07	2.47514e+07	2.06736e+07	322149	2.47452e+07	2.49117e+07	1.97189e+07	2.34547e+07	2.3086e+07	2.28467e+07	2.28407e+07
HBMP(16:0/16:0/16:1)	0.74812	B(iii)			365.161	957.701	NEG	5.53675e+06	5.8235e+06	5.78087e+06	6.00424e+06	2.6677e+06	4.22033e+06	5.54436e+06	5.96544e+06	4.54021e+06	622763	7.07839e+06	9.00875e+06	4.0299e+06	4.88263e+06	8.16856e+06	8.75652e+06	9.00515e+06	7.42817e+06	7.09421e+06	8.03418e+06	5.66477e+06	5.14715e+06	4.16393e+06	4.70829e+06	4.9899e+06	5.21712e+06	5.21434e+06	4.57943e+06
HBMP(12:0/20:3/20:3)	0.74812	B(iii)			303.157	1003.71	NEG	5.2491e+07	5.00923e+07	4.62681e+07	4.99362e+07	3.90829e+07	4.23044e+07	5.48193e+07	6.50555e+07	5.93207e+07	5.50396e+07	5.91465e+07	6.49173e+07	6.00541e+07	5.96589e+07	7.88807e+07	6.94375e+07	7.64563e+07	6.328e+07	6.78154e+07	6.70919e+07	5.81408e+07	6.88266e+07	5.91643e+07	5.66287e+07	6.38409e+07	6.38678e+07	6.21914e+07	6.29548e+07
HBMP(16:0/16:0/20:5)	0.74812	B(iii)			302.434	1005.72	NEG	2.91819e+07	2.79813e+07	3.19122e+07	2.99682e+07	2.36656e+07	3.35469e+07	2.76641e+07	4.56128e+07	3.80979e+07	2.78386e+07	3.04159e+07	3.4006e+07	3.67003e+07	3.01955e+07	3.5791e+07	3.39597e+07	3.58914e+07	3.104e+07	3.14513e+07	1.18529e+07	1.88829e+07	3.52802e+07	2.54281e+06	2.75924e+07	4.0757e+07	3.58591e+07	3.58775e+07	3.67365e+07
PI(15:0/15:0)	0.746062	B(iii)			368.735	781.498	NEG	5.51937e+06	7.2665e+06	6.53051e+06	6.56242e+06	6.31693e+06	9.15998e+06	7.15047e+06	8.72093e+06	7.84214e+06	5.63585e+06	7.09963e+06	7.37538e+06	8.51289e+06	6.42796e+06	7.79767e+06	5.33427e+06	5.93767e+06	7.26029e+06	8.12646e+06	6.80289e+06	5.4813e+06	6.2523e+06	6.35537e+06	5.59769e+06	6.50835e+06	6.18844e+06	6.49271e+06	5.37543e+06
HexCer/AP(t20:1/13:1)	0.745532	B(iii)			386.829	714.517	NEG	1.86656e+07	1.82301e+07	1.36427e+07	1.34264e+07	5.07755e+06	1.72884e+07	1.51479e+07	1.83776e+07	1.63781e+07	1.31439e+07	1.56588e+07	2.00068e+07	1.84293e+07	1.76198e+07	2.06884e+07	1.60769e+07	1.8529e+07	1.89434e+07	2.61615e+07	1.56588e+07	1.3094e+07	1.74621e+07	3.20189e+06	1.4297e+07	1.64242e+07	1.67062e+07	1.67067e+07	1.65211e+07
BMP(4:0/18:1)	0.73464	B(iii)			91.6061	598.379	POS	1.93648e+06	1.40837e+06	748297	876096	4.76442e+06	1.06796e+06	3.51683e+06	1.6213e+06	6.62199e+06	6.61994e+06	6.81835e+06	5.33144e+06	3.21149e+06	1.22979e+07	4.70549e+06	2.46758e+06	2.41694e+07	2.76052e+06	2.51977e+06	3.45442e+06	1.92785e+06	9.3904e+06	9.84184e+06	8.00664e+06	2.16568e+07	2.17264e+07	2.22162e+07	2.26007e+07
GlcADG(24:2/24:2)	0.733875	B(iii)			433.429	978.75	POS	4.84476e+08	3.95715e+08	3.10649e+08	3.53647e+08	3.62692e+08	3.18854e+08	4.01488e+08	4.49942e+08	5.395e+08	3.97356e+08	4.68167e+08	5.85788e+08	7.35775e+08	5.4842e+08	7.09022e+08	4.66753e+08	8.21177e+08	5.91041e+08	5.05543e+08	6.82388e+08	4.19868e+08	8.34957e+08	4.10952e+08	3.82043e+08	6.51792e+08	6.62873e+08	6.3566e+08	7.04462e+08
GlcADG(18:3/16:4)	0.73385	B(iii)			48.813	757.464	NEG	9.28498e+06	1.34775e+07	1.04967e+07	1.20446e+07	1.02029e+07	9.94017e+06	8.92082e+06	1.50862e+07	9.51618e+06	9.78868e+06	9.49564e+06	1.75368e+07	1.54163e+07	1.2377e+07	9.30398e+06	1.04051e+07	1.18192e+07	9.94656e+06	1.45266e+07	1.58107e+07	7.02006e+06	1.48609e+07	7.18929e+06	9.23236e+06	1.22354e+07	1.1827e+07	1.20063e+07	1.16397e+07
TAG(17:0/19:5/19:5)	0.733486	B(iii)			615.351	902.742	POS	1.51765e+08	1.8433e+08	1.69635e+08	1.58469e+08	1.38629e+08	1.90131e+08	1.0841e+08	1.11271e+08	9.81969e+07	1.10386e+08	2.41185e+08	1.69777e+08	1.47001e+08	1.17785e+08	1.02563e+08	1.04206e+08	1.11017e+08	1.31315e+08	1.48967e+08	2.16916e+08	1.01331e+08	1.05904e+08	2.62623e+08	1.26983e+08	9.47391e+07	9.47408e+07	9.3903e+07	9.03189e+07
FAHFA(2:0/16:1)	0.73115	B(iii)			326.938	311.222	NEG	1.00387e+08	1.00897e+08	7.31389e+07	1.06308e+08	7.36321e+07	7.69937e+07	5.23208e+07	6.85736e+07	5.97219e+07	5.81753e+07	5.9289e+07	1.02629e+08	6.10088e+07	6.4994e+07	9.26542e+07	7.95435e+07	8.09427e+07	5.84074e+07	8.77248e+07	7.96844e+07	6.25541e+07	7.43522e+07	5.40794e+07	4.22803e+07	7.95246e+07	7.85172e+07	8.034e+07	7.31998e+07
OxPE(18:0/18:1+1O(1Cyc))	0.730958	B(iii)			292.405	758.532	NEG	9.80446e+06	6.74189e+06	5.80446e+06	9.56168e+06	7.26188e+06	6.59682e+06	8.88952e+06	7.25275e+06	1.02748e+07	1.17503e+07	9.1437e+06	9.29028e+06	1.0252e+07	7.71866e+06	8.45369e+06	7.29197e+06	5.7892e+06	5.00638e+06	6.77105e+06	7.8883e+06	7.54592e+06	7.60597e+06	4.53707e+06	6.3369e+06	7.59678e+06	7.40484e+06	7.24564e+06	7.2404e+06
PMeOH(17:2/22:6)	0.725222	B(iii)			204.522	762.526	POS	212468	0	0	0	1.48053e+06	0	19928.8	0	390506	247950	508838	167046	32054.7	1.13224e+06	243017	0	2.7781e+06	48001.7	0	0	22356.3	908751	411862	257830	2.99903e+06	3.09289e+06	3.04627e+06	3.09197e+06
OxPC(18:1/18:3+1O)	0.723925	B(iii)			240.242	842.554	NEG	1.36383e+07	1.27215e+07	1.94272e+07	2.88994e+07	1.7857e+07	1.08553e+07	1.65655e+07	9.21212e+06	1.32062e+07	1.6609e+07	1.37348e+07	9.28077e+06	1.30982e+07	1.82015e+07	1.05837e+07	1.56537e+07	1.31804e+07	1.35831e+07	1.68645e+07	1.11774e+07	2.23358e+07	1.56197e+07	1.68648e+07	1.70114e+07	1.66519e+07	1.63228e+07	1.65509e+07	1.63236e+07
TAG(18:1/22:0/22:0)	0.722307	B(iii)			856.385	1018.97	POS	3.11873e+08	2.88929e+08	2.90473e+08	2.03338e+08	2.43244e+08	2.62382e+08	1.70927e+08	1.46835e+08	1.88046e+08	2.84282e+08	3.01578e+08	2.40224e+08	2.39156e+08	3.53536e+08	2.42618e+08	2.25069e+08	9.46115e+07	3.17356e+08	3.14756e+08	2.79168e+08	2.58083e+08	2.28278e+08	1.33603e+08	3.82533e+08	2.7543e+07	2.72214e+07	2.72204e+07	2.47626e+07
TAG(18:2/19:2/20:6)	0.722052	B(iii)			614.439	930.775	POS	9.27346e+09	1.03115e+10	1.16286e+10	4.49954e+09	4.04795e+09	1.0991e+10	5.17938e+09	1.31135e+10	4.61163e+09	5.53192e+09	4.90323e+09	1.38493e+10	6.40457e+09	4.51191e+09	5.03161e+09	4.98905e+09	5.73698e+09	4.57399e+09	5.86074e+09	1.36403e+10	6.15693e+09	1.40542e+10	1.4241e+10	1.49065e+10	3.57639e+09	3.73045e+09	3.623e+09	3.55005e+09
AcylGlcADG(12:0/14:0/22:3)	0.721776	B(iii)			535.822	994.755	POS	1.76663e+07	1.40876e+07	4.29852e+06	1.55496e+07	2.02426e+07	1.39349e+07	1.245e+07	1.07764e+07	1.63573e+07	4.08046e+06	9.99762e+06	1.43336e+07	1.48948e+07	1.01181e+07	1.42688e+07	1.27364e+07	1.03946e+07	2.83092e+06	1.43451e+07	1.33491e+07	1.25916e+07	1.53307e+07	8.12574e+06	1.2696e+07	1.21935e+07	1.41274e+07	1.23232e+07	1.30387e+07
FAHFA(19:2/22:4)	0.721389	B(iii)			473.576	623.488	NEG	9.34628e+06	7.81197e+06	7.75578e+06	1.12153e+07	1.03578e+07	1.053e+07	9.72582e+06	7.74308e+06	8.35412e+06	8.16586e+06	7.58865e+06	1.19431e+07	1.24467e+07	7.27536e+06	1.28496e+07	9.54457e+06	1.34388e+07	1.07829e+07	1.18662e+07	1.0568e+07	5.64438e+06	9.98561e+06	5.9165e+06	7.63794e+06	9.49308e+06	8.59176e+06	8.94388e+06	9.48537e+06
DGTS(26:2/22:5)	0.720854	B(iii)			535.289	922.761	POS	6.41037e+08	6.63186e+08	6.37622e+08	5.32345e+08	6.20581e+08	6.40132e+08	6.97377e+08	6.93516e+08	7.01445e+08	6.8482e+08	6.98774e+08	6.7224e+08	8.22836e+08	7.01147e+08	7.45117e+08	5.84595e+08	7.75481e+08	7.64054e+08	7.30151e+08	7.48832e+08	8.37792e+08	7.8e+08	7.0724e+08	7.07023e+08	6.79497e+08	6.93159e+08	6.9717e+08	6.67815e+08
DGTS(4:0/25:0)	0.716359	B(iii)			418.927	670.561	POS	9.533e+06	9.62828e+06	6.68722e+06	8.77127e+06	3.41429e+07	8.58079e+06	7.63928e+06	2.97622e+07	7.6643e+06	6.33064e+06	6.58205e+06	7.98352e+06	9.78302e+06	6.86198e+06	3.37341e+07	7.9682e+06	8.65548e+06	9.81971e+06	8.77353e+06	7.96234e+06	7.26944e+06	8.54743e+06	6.84169e+06	9.62479e+06	3.42394e+07	3.69874e+07	3.69814e+07	3.69692e+07
TAG(18:2/19:1/20:6)	0.714731	B(iii)			633.517	932.79	POS	5.52984e+09	5.66113e+09	6.77827e+09	8.1858e+09	3.66584e+09	8.19985e+09	9.58435e+09	8.14832e+09	6.69711e+09	6.26025e+09	1.11042e+10	7.80396e+09	9.89732e+09	5.9282e+09	8.62291e+09	9.50343e+09	3.47242e+09	1.05355e+10	8.41979e+09	8.50016e+09	9.23469e+09	6.83851e+09	7.05877e+09	9.64218e+09	4.71415e+09	4.02286e+09	4.01524e+09	3.9988e+09
DGTS(20:0/22:5)	0.712685	B(iii)			596.458	842.688	POS	7.22173e+07	8.85269e+07	8.15649e+07	7.61542e+07	5.15068e+07	1.11328e+08	1.101e+08	6.80523e+07	7.18928e+07	7.25404e+07	6.0609e+07	8.72214e+07	8.79762e+07	5.82803e+07	6.57022e+07	6.51222e+07	4.40218e+07	5.70134e+07	6.23951e+07	6.70128e+07	5.5305e+07	7.17058e+07	1.31093e+08	7.18498e+07	4.30761e+07	4.36917e+07	4.19576e+07	4.28097e+07
PG(26:4/26:4)	0.71238	B(iii)			430.129	985.696	NEG	1.36088e+07	1.06377e+07	1.7987e+07	1.45091e+07	1.11403e+07	1.42231e+07	1.24262e+07	9.28432e+06	1.5441e+07	1.52122e+07	1.09219e+07	2.3216e+07	9.46136e+06	1.59911e+07	1.00358e+07	1.64277e+07	1.90456e+07	9.02645e+06	1.47138e+07	1.11512e+07	1.26172e+07	1.75283e+07	1.77775e+07	7.79349e+06	1.68264e+07	1.68802e+07	1.69445e+07	1.33782e+07
GlcADG(16:1/16:4)	0.710218	B(iii)			103.35	733.466	NEG	1.56266e+07	1.00696e+07	1.20809e+07	1.05347e+07	9.19849e+06	9.39716e+06	9.60475e+06	1.78166e+07	1.07501e+07	8.67408e+06	1.5213e+07	3.00972e+07	1.44184e+07	1.02386e+07	1.15475e+07	1.16153e+07	1.93764e+07	1.72731e+07	1.79183e+07	2.55294e+07	6.68841e+06	2.18287e+07	1.15816e+07	1.04917e+07	1.37552e+07	1.42899e+07	1.377e+07	1.68446e+07
GlcADG(16:2/16:3)	0.706865	B(iii)			75.9846	733.467	NEG	2.39899e+06	2.94391e+06	1.57495e+06	3.80789e+06	1.9035e+06	4.81714e+06	1.95628e+06	4.37966e+06	2.40988e+06	1.43743e+06	2.09638e+06	4.71948e+06	3.45045e+06	1.34092e+06	4.3228e+06	3.8762e+06	1.98311e+06	2.74597e+06	3.57104e+06	2.02454e+06	1.13857e+06	3.4665e+06	2.10438e+06	1.67298e+06	2.8991e+06	2.45489e+06	2.57355e+06	2.40833e+06
HexCer/AP(t20:2/13:0)	0.706413	B(iii)			321.709	714.522	NEG	3.05356e+07	3.52024e+07	1.94914e+07	1.58926e+07	2.57257e+07	1.34654e+07	2.67128e+07	2.77869e+07	2.98564e+07	1.93866e+07	2.33469e+07	3.5486e+07	2.26825e+07	1.98083e+07	2.98578e+07	2.57104e+07	2.94902e+07	1.74184e+07	3.51686e+07	3.18723e+07	1.77313e+07	3.04934e+07	2.48562e+07	1.84321e+07	2.99256e+07	2.99447e+07	2.97287e+07	2.78573e+07
OxPC(18:1/18:2+2O)	0.705703	B(iii)			230.613	860.563	NEG	2.63731e+07	2.20808e+07	2.93538e+07	3.47466e+07	3.20853e+07	1.7409e+07	1.8041e+07	9.34477e+06	6.90577e+06	2.86151e+07	2.49063e+07	2.22636e+07	2.17904e+07	2.33963e+07	2.06903e+07	4.83976e+06	2.1217e+07	1.0631e+07	2.48115e+07	2.31734e+07	3.03843e+07	2.60023e+07	2.20814e+07	6.50547e+06	2.11567e+07	2.25726e+07	1.08059e+07	2.25984e+07
PI(21:1/26:4)	0.703122	B(iii)			249.903	1009.68	NEG	1.03494e+07	7.9653e+06	5.31895e+06	6.60815e+06	5.90457e+06	5.05898e+06	5.44072e+06	6.31821e+06	7.25728e+06	5.73544e+06	7.13663e+06	9.10026e+06	6.99047e+06	6.09717e+06	8.44655e+06	6.05719e+06	8.12293e+06	9.07118e+06	1.0899e+07	7.34941e+06	4.86054e+06	8.0369e+06	4.37646e+06	5.18816e+06	7.28989e+06	7.29144e+06	7.39748e+06	7.72153e+06
TAG(18:5/19:1/19:3)	0.701807	B(iii)			515.755	918.74	POS	3.00936e+08	3.45119e+08	6.01914e+08	3.91231e+08	3.2204e+08	3.77375e+08	3.88813e+08	3.72254e+08	3.18085e+08	4.21743e+08	3.49751e+08	6.05978e+08	9.46321e+08	3.06338e+08	4.23663e+08	3.64697e+08	2.78161e+08	3.52548e+08	3.66716e+08	4.30293e+08	5.44899e+08	4.08372e+08	5.35958e+08	3.0261e+08	2.42898e+08	2.62169e+08	2.56917e+08	2.59785e+08
DGTS(26:2/22:4)	0.699935	B(iii)			572.93	924.767	POS	4.47091e+07	1.48117e+07	4.28643e+07	4.70555e+07	3.48168e+07	4.88918e+07	5.22043e+07	4.61855e+07	4.31042e+07	4.29717e+07	4.36319e+07	5.29369e+07	5.52277e+07	2.2318e+07	5.16057e+07	4.89338e+07	4.64705e+07	4.65133e+07	4.97171e+07	5.853e+07	4.98929e+07	3.66701e+07	4.85086e+07	4.47394e+07	3.28382e+07	3.42067e+07	3.41135e+07	3.3697e+07
OxPE(16:0/18:1+1O(1Cyc))	0.697389	B(iii)			225.942	730.502	NEG	4.5397e+07	3.33435e+07	5.8431e+07	6.4728e+07	5.32249e+07	4.13827e+07	4.46893e+07	5.19732e+07	2.61351e+07	4.55226e+07	4.9503e+07	5.05171e+07	5.54038e+07	5.20159e+07	4.08349e+07	5.29115e+07	3.19109e+07	2.27682e+07	5.99154e+07	5.36992e+07	5.36701e+07	3.68181e+07	3.78083e+07	3.98971e+07	5.65857e+07	5.65916e+07	5.611e+07	5.49866e+07
PMeOH(26:1/26:4)	0.695573	B(iii)			594.27	931.722	NEG	2.82898e+09	2.36575e+09	2.7741e+09	2.58289e+09	2.18595e+09	2.01345e+09	2.77993e+09	3.33798e+09	2.04815e+09	2.48196e+09	2.0565e+09	2.22792e+09	2.36115e+09	1.86667e+09	3.04386e+09	2.19113e+09	2.67358e+09	2.64175e+09	2.47778e+09	2.24276e+09	2.16311e+09	2.13978e+09	2.70717e+09	2.18149e+09	2.37825e+09	2.30762e+09	2.29578e+09	2.34407e+09
PEtOH(17:1/18:4)	0.695573	B(iii)			476.803	707.474	NEG	1.52656e+07	1.16698e+07	1.42056e+07	1.53906e+07	1.82947e+07	1.16595e+07	9.09002e+06	1.79056e+07	1.12712e+07	1.02918e+07	1.33925e+07	1.97998e+07	1.63188e+07	1.76486e+07	1.48278e+07	1.7068e+07	2.07079e+07	1.68615e+07	1.97324e+07	1.95032e+07	9.66643e+06	1.67641e+07	9.87386e+06	1.23777e+07	1.58077e+07	1.49952e+07	1.58305e+07	1.23585e+07
PEtOH(12:0/19:1)	0.695573	B(iii)			326.125	659.468	NEG	8.26551e+06	1.78363e+07	1.13786e+07	1.47063e+07	1.62892e+07	7.96375e+06	1.70293e+07	1.16147e+07	1.59165e+07	1.87082e+07	1.71394e+07	1.60462e+07	1.86595e+07	1.90427e+07	1.39138e+07	1.3818e+07	2.5187e+07	1.7698e+07	1.90859e+07	2.21907e+07	1.36284e+07	1.69357e+07	1.41121e+07	2.02223e+07	1.53657e+07	1.57717e+07	1.48273e+07	1.57785e+07
PEtOH(13:1/20:1)	0.695573	B(iii)			270.887	685.488	NEG	9.06223e+07	1.23272e+08	8.7843e+07	1.16319e+08	9.59483e+07	8.12341e+07	8.84573e+07	8.41638e+07	8.09688e+07	7.22212e+07	6.43667e+07	1.10866e+08	6.81439e+07	7.63362e+07	8.28969e+07	7.5052e+07	1.05624e+08	8.7436e+07	1.12822e+08	9.54272e+07	6.33332e+07	8.87164e+07	7.0657e+07	7.86309e+07	1.04802e+08	1.00704e+08	1.03674e+08	1.04808e+08
PEtOH(16:2/19:2)	0.695573	B(iii)			229.706	709.491	NEG	2.55773e+06	3.74846e+06	2.15629e+06	2.31248e+06	2.61743e+06	1.54945e+06	2.07401e+06	1.11993e+06	3.99773e+06	5.85635e+06	1.4498e+06	7.60649e+06	1.4671e+06	1.68687e+06	3.66152e+06	1.43822e+06	5.33174e+06	2.97518e+06	1.39912e+06	2.99425e+06	1.00867e+06	4.67448e+06	7.14338e+06	6.38602e+06	2.79687e+06	3.17002e+06	2.74229e+06	2.89544e+06
PEtOH(15:0/19:1)	0.695573	B(iii)			220.469	701.52	NEG	3.11341e+06	5.30022e+06	6.96439e+06	6.63655e+06	6.96559e+06	4.1515e+06	2.83705e+06	4.37202e+06	4.18592e+06	7.11873e+06	3.57902e+06	6.32084e+06	6.83884e+06	6.54607e+06	2.27042e+06	5.17637e+06	5.40732e+06	5.19557e+06	6.27025e+06	4.35828e+06	4.26964e+07	4.94728e+06	1.09384e+07	5.16798e+06	8.35125e+06	8.35118e+06	8.30162e+06	8.16934e+06
PEtOH(15:0/20:4)	0.695573	B(iii)			164.579	709.491	NEG	4.03792e+07	8.48625e+07	6.03894e+07	6.56654e+07	5.31703e+07	4.17308e+07	8.64538e+07	1.08844e+08	9.75073e+07	9.95901e+07	8.41005e+07	1.56225e+08	1.16429e+08	1.16857e+08	9.41452e+07	7.32172e+07	1.72598e+08	1.11209e+08	1.30433e+08	1.59895e+08	9.17053e+07	1.18459e+08	7.32921e+07	1.01236e+08	1.10642e+08	1.10646e+08	1.10662e+08	1.04307e+08
PMeOH(13:1/18:1)	0.695573	B(iii)			149.412	643.443	NEG	5.23159e+06	5.64882e+06	7.19808e+06	6.75612e+06	6.54988e+06	4.7604e+06	3.80872e+06	3.73539e+06	4.27088e+06	5.14058e+06	3.84004e+06	2.83692e+06	3.84352e+06	4.56205e+06	5.10747e+06	5.22082e+06	5.30634e+06	4.92275e+06	3.53988e+06	2.58052e+06	6.40144e+06	1.74519e+06	5.27125e+06	4.37308e+06	5.3019e+06	5.27833e+06	5.1555e+06	5.24526e+06
PMeOH(17:1/19:2)	0.695573	B(iii)			138.015	711.506	NEG	1.7769e+07	1.56287e+08	1.75568e+08	1.5534e+08	1.10048e+08	1.39877e+07	1.3133e+08	1.08992e+08	1.1276e+08	2.39706e+08	8.72314e+07	1.07476e+08	1.33579e+08	9.20787e+07	1.02321e+08	1.36864e+08	1.42713e+08	2.0774e+08	1.37001e+08	2.08429e+08	2.06643e+08	2.14113e+08	1.36926e+08	1.41093e+08	1.70881e+08	1.64764e+08	1.63657e+08	1.86209e+08
PMeOH(16:2/20:3)	0.695573	B(iii)			129.137	707.474	NEG	2.28185e+07	3.80952e+07	4.11803e+07	3.80215e+07	4.42001e+07	1.93392e+07	3.63687e+07	5.68085e+07	5.34385e+07	3.02519e+07	3.58744e+07	1.09595e+08	3.68525e+07	4.8174e+07	5.41053e+07	2.89339e+07	7.8598e+07	3.26524e+07	9.01917e+07	6.75856e+07	3.5077e+07	7.216e+07	1.40651e+07	6.02176e+07	6.49771e+07	4.36133e+07	6.50337e+07	6.24346e+07
FAHFA(19:2/24:4)	0.695096	B(iii)			510.236	651.521	NEG	1.26957e+07	1.3295e+07	9.19846e+06	1.10711e+07	1.05248e+07	1.23347e+07	1.00715e+07	1.20285e+07	1.31977e+07	8.13274e+06	7.93781e+06	1.02036e+07	1.0308e+07	1.36987e+07	1.21936e+07	1.24269e+07	1.00545e+07	1.15766e+07	1.32751e+07	1.06822e+07	7.66468e+06	1.26856e+07	7.72972e+06	7.16838e+06	1.05098e+07	9.77065e+06	1.03085e+07	8.01924e+06
GlcADG(12:0/18:1)	0.692785	B(iii)			157.323	713.477	NEG	2.14895e+07	1.80564e+07	2.28078e+07	1.72753e+07	1.86731e+07	3.59216e+07	4.00998e+07	3.27355e+07	2.79291e+07	2.74254e+07	2.40824e+07	2.51872e+07	3.36127e+07	2.1913e+07	3.31043e+07	1.5339e+07	1.00127e+07	8.68042e+06	2.88075e+07	2.53519e+07	1.61244e+07	2.92468e+07	2.33141e+07	2.47368e+07	3.08235e+07	3.04733e+07	2.83499e+07	2.9647e+07
PE(14:1e/20:4)	0.686815	B(iii)			227.859	694.499	NEG	4.86065e+06	8.03546e+06	6.54827e+06	7.65236e+06	5.92466e+06	7.10798e+06	8.64957e+06	7.32194e+06	8.40426e+06	8.94058e+06	7.44264e+06	1.1298e+07	8.30498e+06	5.69556e+06	7.67844e+06	8.85283e+06	8.2916e+06	7.76599e+06	9.60196e+06	1.10268e+07	8.12268e+06	9.62371e+06	8.47188e+06	9.70482e+06	9.50064e+06	8.9088e+06	8.70813e+06	8.72455e+06
GlcADG(13:0/18:2)	0.684783	B(iii)			167.766	725.478	NEG	1.27921e+07	9.3846e+06	1.41223e+07	1.42476e+07	1.09274e+07	1.73781e+07	1.31588e+07	1.49159e+07	1.44503e+07	9.21674e+06	1.13036e+07	2.25274e+07	1.9197e+07	1.47366e+07	4.6977e+06	1.65581e+07	1.65669e+07	1.34893e+07	1.51465e+07	2.41255e+07	1.1197e+07	1.74234e+07	950983	9.20456e+06	1.42347e+07	1.42295e+07	1.29125e+07	1.42285e+07
DAG(18:1/18:3)	0.684228	B(iii)			403.142	634.539	POS	1.34264e+08	1.44003e+08	1.37435e+08	1.01546e+08	1.46976e+08	1.3219e+08	2.4101e+07	1.16634e+08	7.52697e+07	1.66774e+08	1.98055e+07	1.04695e+08	1.47802e+08	1.56697e+08	1.41519e+08	1.48612e+08	1.26906e+08	1.65094e+08	1.22943e+08	1.66819e+08	1.04513e+08	1.16463e+08	1.45778e+08	1.36071e+08	1.40921e+08	1.47327e+08	1.51275e+08	1.56605e+08
BMP(20:0/26:0)	0.679391	B(iii)			500.28	936.749	POS	8.28347e+08	7.87243e+08	7.56838e+08	8.22232e+08	7.83005e+08	7.43136e+08	7.36463e+08	7.15941e+08	7.51955e+08	6.58449e+08	7.27108e+08	9.22854e+08	8.236e+08	7.17863e+08	9.27653e+08	7.37968e+08	9.13905e+08	8.16533e+08	7.65896e+08	9.04815e+08	6.37714e+08	8.83263e+08	8.01986e+08	5.88567e+08	7.67478e+08	8.11555e+08	8.11598e+08	8.00925e+08
TAG(15:3/22:1/22:7)	0.678689	B(iii)			619.605	956.796	POS	1.69344e+08	1.62083e+08	1.81887e+08	1.42125e+08	1.36251e+08	1.75873e+08	1.38746e+08	1.22614e+08	1.19382e+08	1.31763e+08	1.33607e+08	1.99359e+08	1.57602e+08	1.17593e+08	1.03675e+08	1.2748e+08	1.17158e+08	1.24021e+08	1.46566e+08	1.55905e+08	1.35778e+08	1.46045e+08	1.4373e+08	1.39604e+08	8.79969e+07	1.04958e+08	8.82568e+07	8.79832e+07
PA(16:0/19:1)	0.67861	B(iii)			169.973	687.505	NEG	1.20318e+06	6.02425e+06	3.37567e+06	6.96828e+06	6.31158e+06	4.60866e+06	4.6721e+06	4.78696e+06	1.76643e+06	6.08664e+06	2.95088e+06	4.62598e+06	2.21903e+06	6.55468e+06	3.84373e+06	7.16582e+06	6.64271e+06	4.10568e+06	7.25993e+06	4.10454e+06	8.99618e+06	4.40909e+06	7.19026e+06	1.2398e+07	3.50631e+06	4.56362e+06	4.12102e+06	3.6747e+06
TAG(18:3/19:0/20:5)	0.677032	B(iii)			648.53	934.808	POS	5.27027e+09	5.12778e+09	7.13339e+09	5.00986e+09	4.25008e+09	6.44229e+09	5.97089e+09	5.17209e+09	5.03603e+09	5.48696e+09	5.85657e+09	4.74707e+09	6.27602e+09	5.48903e+09	5.40939e+09	6.26414e+09	3.45559e+09	5.47211e+09	5.28024e+09	5.38949e+09	6.16289e+09	5.22546e+09	4.99235e+09	6.33606e+09	3.10799e+09	2.92698e+09	2.93712e+09	2.91755e+09
TAG(18:1/18:2/20:1)	0.675778	B(iii)			756.356	928.831	POS	1.63921e+08	1.56676e+08	1.22007e+08	1.02629e+08	2.75028e+08	1.27015e+08	1.20355e+08	1.0649e+08	1.47399e+08	1.3716e+08	1.61288e+08	1.37652e+08	1.32963e+08	2.18048e+08	1.07727e+08	1.2286e+08	3.44141e+08	1.09437e+08	1.48699e+08	1.36089e+08	1.1271e+08	1.37671e+08	1.79153e+08	1.79842e+08	3.60917e+08	3.60766e+08	3.609e+08	3.33651e+08
TAG(18:2/20:1/22:0)	0.674306	B(iii)			837.878	986.912	POS	8.04012e+07	5.81171e+07	4.56552e+07	4.16388e+07	1.0451e+08	4.08197e+07	4.34259e+07	3.9682e+07	3.82796e+07	5.58475e+07	7.62793e+07	7.39043e+07	6.90217e+07	5.22956e+07	3.95149e+07	4.43201e+07	7.9499e+07	6.18067e+07	6.72748e+07	4.10355e+07	7.78281e+07	5.08871e+07	3.62914e+07	8.51244e+07	5.57857e+07	5.33146e+07	4.86338e+07	4.66749e+07
PA(19:2/22:6)	0.674142	B(iii)			72.076	757.475	NEG	1.21806e+07	2.20609e+07	1.25444e+07	1.28674e+07	1.46743e+07	1.2187e+07	1.16078e+07	7.26712e+06	9.6885e+06	1.16114e+07	7.34324e+06	2.36353e+07	1.1992e+07	1.35198e+07	9.46853e+06	1.22391e+07	1.75242e+07	1.4182e+07	1.67334e+07	1.99882e+07	7.43421e+06	1.6283e+07	9.87052e+06	1.13547e+07	1.3655e+07	1.46925e+07	1.46929e+07	1.45874e+07
TAG(18:2/19:0/21:5)	0.673521	B(iii)			593.326	950.793	POS	1.92772e+09	1.95589e+09	2.13606e+09	1.80125e+09	1.87364e+09	1.98794e+09	2.76429e+09	4.11134e+09	1.92593e+09	3.82631e+09	2.01016e+09	2.85016e+09	2.14202e+09	1.96671e+09	2.27927e+09	2.16032e+09	3.12375e+09	2.35708e+09	4.40671e+09	2.12287e+09	2.1083e+09	1.90452e+09	1.68978e+09	1.97706e+09	1.87499e+09	2.07383e+09	1.85669e+09	2.02183e+09
TAG(16:4/20:0/22:5)	0.671592	B(iii)			830.97	946.768	POS	890681	3.34789e+06	2.58391e+06	3.40967e+06	1.36188e+06	1.69091e+06	3.16793e+06	2.8184e+06	1.55677e+06	2.18716e+06	2.89142e+06	3.10665e+06	3.43064e+06	3.09302e+06	3.25152e+06	3.64761e+06	1.23735e+06	2.11281e+06	4.67437e+06	3.67452e+06	3.50677e+06	2.83797e+06	2.93376e+06	4.30485e+06	1.4441e+06	2.22145e+06	2.12714e+06	2.22554e+06
TAG(18:2/20:0/20:5)	0.671517	B(iii)			617.518	950.8	POS	2.13466e+09	2.08595e+09	1.85364e+09	1.73999e+09	1.67742e+09	2.08134e+09	2.05533e+09	2.27289e+09	2.38167e+09	1.79565e+09	2.19146e+09	2.11322e+09	2.34443e+09	2.49079e+09	2.88767e+09	2.49547e+09	1.6263e+09	2.68797e+09	2.06593e+09	2.45481e+09	2.21485e+09	2.18987e+09	1.6686e+09	1.97471e+09	1.41193e+09	1.45148e+09	1.4329e+09	1.41148e+09
HBMP(18:0/18:0/16:1)	0.671442	B(iii)			433.42	1032.8	POS	1.55867e+07	1.10907e+07	6.42808e+06	9.11241e+06	1.0949e+07	6.56082e+06	9.20786e+06	9.90993e+06	1.60847e+07	1.29644e+07	1.54237e+07	1.31115e+07	1.23801e+07	1.63397e+07	2.26795e+07	1.19843e+07	2.03688e+07	1.75801e+07	1.31581e+07	1.39399e+07	1.45038e+07	1.84114e+07	7.84078e+06	8.86399e+06	1.26394e+07	1.27912e+07	1.43804e+07	1.27084e+07
TAG(15:2/18:5/20:0)	0.671429	B(iii)			630.962	880.758	POS	2.22852e+08	2.4415e+08	3.16301e+08	2.86013e+08	2.13446e+08	3.02873e+08	2.61443e+08	2.27766e+08	2.07928e+08	2.10111e+08	2.23153e+08	2.57e+08	2.71619e+08	1.84064e+08	2.23069e+08	2.13896e+08	2.31528e+08	2.32931e+08	2.47217e+08	2.53419e+08	1.90968e+08	2.37662e+08	2.96046e+08	2.00007e+08	1.91481e+08	1.94409e+08	1.94408e+08	1.91326e+08
TAG(18:1/19:2/20:6)	0.671251	B(iii)			642.24	932.784	POS	2.77641e+09	2.92393e+09	2.70705e+09	2.66898e+09	2.42949e+09	3.03625e+09	3.5315e+09	2.82983e+09	3.33199e+09	2.64553e+09	3.0276e+09	3.443e+09	3.30839e+09	3.33816e+09	3.00871e+09	3.07937e+09	2.73377e+09	2.61813e+09	3.02696e+09	3.03356e+09	3.56058e+09	3.25574e+09	2.99926e+09	3.059e+09	2.11795e+09	2.27217e+09	2.11942e+09	2.11559e+09
TAG(16:3/20:0/22:6)	0.671128	B(iii)			607.741	946.767	POS	1.24013e+09	8.72861e+08	1.06106e+09	9.49169e+08	6.33957e+08	5.25865e+08	5.08664e+08	3.88284e+08	3.57285e+08	4.15665e+08	3.83197e+08	1.21525e+09	4.15369e+08	3.90144e+08	8.419e+08	3.80631e+08	3.07462e+08	3.98076e+08	4.88414e+08	1.1228e+09	3.84353e+08	1.12792e+09	4.87508e+08	4.4277e+08	2.93862e+08	2.94553e+08	2.95965e+08	5.0313e+08
TAG(16:4/21:0/22:7)	0.670308	B(iii)			640.875	956.792	POS	5.14153e+07	4.568e+07	4.111e+07	3.95183e+07	4.59809e+07	4.51611e+07	3.99231e+07	3.58817e+07	3.59362e+07	3.83863e+07	4.07903e+07	4.89403e+07	3.76515e+07	3.95793e+07	3.47394e+07	3.74079e+07	4.69563e+07	3.78009e+07	4.21721e+07	3.81809e+07	3.5634e+07	4.22705e+07	4.28016e+07	3.71468e+07	3.75e+07	3.90429e+07	3.76505e+07	3.77813e+07
TAG(16:3/21:0/22:7)	0.670111	B(iii)			611.289	958.804	POS	4.80121e+08	4.616e+08	7.1092e+08	4.94299e+08	3.50646e+08	5.71224e+08	5.84474e+08	6.40881e+08	4.94958e+08	6.62428e+08	5.49207e+08	5.94618e+08	6.4564e+08	5.06765e+08	5.33817e+08	5.15442e+08	4.37443e+08	5.00247e+08	6.68741e+08	8.47035e+08	5.47595e+08	5.80723e+08	5.51973e+08	7.4986e+08	3.84037e+08	3.84112e+08	3.7601e+08	3.74382e+08
TAG(20:0/20:6/21:2)	0.669674	B(iii)			704.125	990.863	POS	1.36457e+09	1.42778e+09	1.21296e+09	1.14854e+09	1.08692e+09	1.2329e+09	1.04538e+09	1.05426e+09	1.0299e+09	9.96984e+08	1.0701e+09	1.16514e+09	1.10346e+09	9.62736e+08	1.08177e+09	9.64226e+08	8.61905e+08	9.68917e+08	9.90919e+08	1.19834e+09	1.00057e+09	1.11935e+09	9.85845e+08	9.97808e+08	6.86243e+08	6.87222e+08	6.88263e+08	6.13345e+08
TAG(19:0/21:3/21:5)	0.669044	B(iii)			671.606	990.869	POS	4.57038e+08	4.7843e+08	4.95967e+08	3.88514e+08	3.24539e+08	5.23356e+08	6.99404e+08	4.58166e+08	6.12367e+08	4.37232e+08	4.69567e+08	3.84043e+08	7.12194e+08	3.9916e+08	4.84901e+08	4.69331e+08	3.2644e+08	4.02671e+08	4.4776e+08	5.04911e+08	4.93605e+08	4.39059e+08	5.94895e+08	4.4814e+08	2.71563e+08	2.71327e+08	2.69829e+08	2.42585e+08
TAG(21:0/22:2/22:7)	0.668816	B(iii)			722.748	1044.91	POS	2.95774e+07	2.76437e+07	2.74693e+07	2.8122e+07	2.03812e+07	2.26973e+07	1.57745e+07	1.79805e+07	1.59745e+07	1.52914e+07	1.38178e+07	1.80148e+07	1.85068e+07	1.44619e+07	1.31588e+07	1.35758e+07	1.62798e+07	1.42586e+07	1.45283e+07	1.40384e+07	1.35609e+07	1.53937e+07	1.02467e+07	1.7463e+07	1.60225e+07	1.60583e+07	1.60843e+07	1.31689e+07
TAG(18:1/18:5/19:3)	0.668803	B(iii)			635.087	904.758	POS	4.62473e+09	4.63431e+09	4.22624e+09	4.11599e+09	5.10468e+09	4.18152e+09	3.84775e+09	3.49184e+09	4.02772e+09	3.98831e+09	4.34227e+09	4.70403e+09	4.12496e+09	3.9427e+09	3.60253e+09	3.25229e+09	4.86737e+09	3.88135e+09	4.10532e+09	4.04105e+09	3.80259e+09	3.98286e+09	4.0287e+09	3.8742e+09	4.17385e+09	4.31592e+09	4.31606e+09	4.27e+09
TAG(17:3/18:5/20:0)	0.66852	B(iii)			653.032	906.774	POS	6.37724e+09	6.27727e+09	5.90026e+09	5.32311e+09	7.28882e+09	6.02265e+09	5.33238e+09	5.1153e+09	5.66456e+09	5.20207e+09	5.69506e+09	6.35657e+09	5.62595e+09	5.92507e+09	5.47505e+09	5.27908e+09	7.07842e+09	5.36227e+09	5.66411e+09	5.9498e+09	5.44164e+09	5.65464e+09	5.50934e+09	5.47271e+09	6.46586e+09	6.62071e+09	6.47027e+09	6.50024e+09
TAG(15:1/21:5/22:3)	0.668174	B(iii)			466.209	946.768	POS	1.0675e+09	8.89771e+08	1.12158e+09	7.51445e+08	1.11641e+09	1.15438e+09	1.06338e+09	8.95776e+08	9.85528e+08	1.07341e+09	9.68046e+08	1.05407e+09	1.14567e+09	1.10064e+09	9.94819e+08	1.00552e+09	1.31893e+09	9.58642e+08	8.80332e+08	8.73721e+08	1.35022e+09	1.2726e+09	9.4004e+08	1.11605e+09	1.30573e+09	1.30824e+09	1.33622e+09	1.33336e+09
TAG(16:4/18:0/21:5)	0.667581	B(iii)			580.237	904.758	POS	1.4617e+09	1.52987e+09	1.86266e+09	1.38393e+09	1.29153e+09	1.70641e+09	2.29872e+09	1.92927e+09	2.22732e+09	2.02474e+09	2.0677e+09	2.0619e+09	2.488e+09	1.91973e+09	2.43886e+09	1.91839e+09	1.76646e+09	1.97847e+09	2.0866e+09	2.45908e+09	2.50683e+09	2.21621e+09	2.28253e+09	2.14728e+09	1.3328e+09	1.38674e+09	1.3771e+09	1.36579e+09
TAG(18:3/19:1/21:4)	0.667398	B(iii)			466.215	948.775	POS	2.13343e+08	1.77906e+08	2.20591e+08	1.72226e+08	2.26228e+08	2.23469e+08	2.19143e+08	1.82672e+08	1.97224e+08	2.08641e+08	1.89883e+08	2.12063e+08	2.24044e+08	2.26748e+08	2.02544e+08	2.05858e+08	2.52477e+08	1.95061e+08	1.80661e+08	1.80274e+08	2.74553e+08	2.50429e+08	1.93092e+08	2.273e+08	2.68224e+08	2.68761e+08	2.79748e+08	2.71065e+08
AcylGlcADG(14:0/22:4/12:0)	0.667239	B(iii)			346.339	992.736	POS	1.87376e+08	1.03022e+08	7.55349e+07	8.17048e+07	2.47721e+08	7.31289e+07	7.47182e+07	6.7474e+07	1.62658e+08	1.24226e+08	1.31281e+08	1.7335e+08	7.71388e+07	1.85061e+08	1.53634e+08	8.28201e+07	3.82546e+08	1.21718e+08	9.15651e+07	1.19035e+08	6.38007e+07	1.92748e+08	1.43697e+08	1.07743e+08	3.91424e+08	3.95988e+08	3.92532e+08	4.00498e+08
TAG(15:2/20:0/20:6)	0.667063	B(iii)			631.159	906.774	POS	4.05706e+09	6.40965e+09	7.40651e+09	4.0276e+09	5.3969e+09	7.1135e+09	4.8914e+09	4.59413e+09	6.72001e+09	4.22414e+09	4.60958e+09	4.7878e+09	5.2366e+09	3.98974e+09	4.57635e+09	7.0823e+09	3.5795e+09	4.34842e+09	4.7377e+09	4.83884e+09	4.99874e+09	4.59411e+09	4.71166e+09	4.49721e+09	4.29285e+09	4.35575e+09	4.35696e+09	4.29265e+09
DGTS(27:0/18:1)	0.666804	B(iii)			708.334	892.798	POS	5.10545e+09	5.69946e+09	5.39089e+09	5.09859e+09	4.782e+09	5.28061e+09	5.3678e+09	5.47422e+09	5.25218e+09	4.7709e+09	5.08877e+09	5.79935e+09	6.74971e+09	4.97519e+09	5.41012e+09	5.29039e+09	4.9306e+09	4.70885e+09	5.4536e+09	5.51183e+09	5.34187e+09	5.03172e+09	5.04157e+09	5.4967e+09	3.26475e+09	3.35773e+09	3.1886e+09	3.18197e+09
TAG(18:3/20:0/20:6)	0.666746	B(iii)			506.039	946.768	POS	2.31712e+09	2.33803e+09	5.66686e+09	4.01614e+09	2.29941e+09	3.20125e+09	3.3551e+09	2.85795e+09	3.84731e+09	3.82583e+09	5.79948e+09	2.64313e+09	7.24953e+09	2.76072e+09	6.37003e+09	3.03731e+09	2.29216e+09	5.93414e+09	2.79743e+09	2.93394e+09	6.92085e+09	3.097e+09	3.75062e+09	3.00481e+09	2.28631e+09	2.79897e+09	2.66532e+09	2.8012e+09
TAG(20:0/21:2/21:5)	0.666701	B(iii)			651.282	1006.85	POS	2.12165e+08	2.16239e+08	1.44842e+08	1.75595e+08	1.08285e+08	1.96451e+08	1.86743e+08	2.38637e+08	2.36407e+08	2.11946e+08	2.37949e+08	1.91107e+08	2.26238e+08	1.77188e+08	3.07459e+08	2.11822e+08	1.76235e+08	2.17116e+08	2.16215e+08	2.90695e+08	2.02512e+08	2.56032e+08	1.81077e+08	1.87004e+08	1.32322e+08	1.20751e+08	1.18435e+08	1.18302e+08
TAG(14:2/20:0/22:5)	0.666686	B(iii)			549.69	922.768	POS	1.00775e+09	1.04879e+09	1.06985e+09	9.26575e+08	2.32306e+09	3.10679e+09	1.01459e+09	9.02509e+08	8.1025e+08	9.66565e+08	8.87866e+08	9.24792e+08	7.68511e+08	1.09366e+09	6.66422e+08	9.42797e+08	4.14375e+08	9.3686e+08	8.26165e+08	8.95248e+08	9.42869e+08	8.72607e+08	7.55921e+08	5.18978e+08	7.5557e+08	8.40146e+08	8.10079e+08	8.55628e+08
TAG(18:3/20:0/22:5)	0.665872	B(iii)			628.465	976.814	POS	1.31013e+09	1.41069e+09	1.02099e+09	1.06451e+09	8.89664e+08	1.33667e+09	1.40372e+09	1.60202e+09	1.76622e+09	1.23189e+09	1.63445e+09	1.63576e+09	1.72528e+09	1.59393e+09	2.07306e+09	1.56271e+09	1.24119e+09	1.75587e+09	1.61712e+09	1.96425e+09	1.51622e+09	1.84496e+09	1.22815e+09	1.27518e+09	8.60869e+08	1.01146e+09	8.61283e+08	8.79879e+08
TAG(17:3/21:0/22:7)	0.665768	B(iii)			577.732	972.785	POS	9.20916e+07	8.71489e+07	1.31711e+08	1.31308e+08	6.2467e+07	8.52317e+07	9.91433e+07	5.60414e+07	5.5987e+07	5.50404e+07	5.4905e+07	8.3297e+07	5.90447e+07	5.51398e+07	3.36552e+07	1.04998e+08	5.05434e+07	6.45032e+07	6.08241e+07	1.19339e+08	8.65564e+07	6.83196e+07	4.88032e+07	5.29694e+07	6.13256e+07	6.11708e+07	5.33288e+07	5.91005e+07
TAG(21:2/22:0/22:7)	0.665587	B(iii)			713.701	1044.94	POS	561970	1.34982e+06	240019	858822	229046	569661	913497	0	265528	0	485697	880606	1.06706e+06	516221	814280	510581	484341	0	560034	292047	225312	913148	766931	0	1.74062e+06	2.08403e+06	1.78673e+06	1.76407e+06
PI(20:0/25:0)	0.665239	B(iii)			430.095	991.737	NEG	3.98563e+08	2.24063e+08	3.92833e+08	1.96503e+08	1.98056e+08	1.65393e+08	2.26428e+08	2.52617e+08	2.55701e+08	2.25432e+08	2.37778e+08	2.30128e+08	2.52729e+08	2.31372e+08	2.66112e+08	2.96625e+08	2.78985e+08	2.19052e+08	2.80213e+08	5.18269e+08	2.52739e+08	3.00238e+08	1.89136e+08	2.1554e+08	2.4911e+08	2.49131e+08	2.44844e+08	2.26937e+08
TAG(20:0/22:2/22:5)	0.664594	B(iii)			701.892	1034.93	POS	2.89445e+07	2.86163e+07	2.45001e+07	2.52568e+07	3.08618e+07	2.61369e+07	1.5512e+07	1.53139e+07	1.68508e+07	1.65588e+07	1.95887e+07	1.97738e+07	1.81923e+07	2.0993e+07	1.92553e+07	1.62147e+07	3.14474e+07	1.86773e+07	1.53587e+07	1.91144e+07	1.44894e+07	1.63755e+07	1.75044e+07	1.51269e+07	3.09038e+07	3.16557e+07	3.16648e+07	3.12543e+07
TAG(19:2/20:0/22:7)	0.664573	B(iii)			666.423	988.84	POS	1.19442e+08	9.95186e+07	1.07022e+08	9.79891e+07	4.70307e+07	1.13136e+08	1.35915e+08	1.78953e+08	1.46553e+08	1.20495e+08	1.15159e+08	1.25187e+08	1.76296e+08	1.20292e+08	6.31415e+07	1.5583e+08	3.3478e+07	1.71069e+08	1.35327e+08	1.44177e+08	1.43238e+08	1.76495e+08	1.40641e+08	1.33228e+08	0	1.22278e+07	1.18987e+07	1.06981e+07
TAG(18:0/19:0/20:6)	0.663893	B(iii)			680.364	938.818	POS	5.42149e+07	4.81046e+07	5.63602e+07	4.823e+07	5.79463e+07	5.92099e+07	1.50659e+07	3.46597e+07	4.10272e+07	3.35788e+07	4.03946e+07	3.75276e+07	3.83328e+07	4.45378e+07	4.32482e+07	3.84903e+07	5.22733e+07	3.68091e+07	3.12214e+07	4.07543e+07	3.20614e+07	3.95226e+07	3.219e+07	3.69087e+07	5.4033e+07	5.6001e+07	5.59971e+07	5.48004e+07
TAG(12:3/18:1/19:4)	0.663603	B(iii)			456.309	822.645	POS	6.77288e+07	8.78229e+07	7.02796e+07	1.09462e+08	3.8657e+07	7.47226e+07	1.45749e+08	1.18119e+08	1.25115e+08	7.2672e+07	8.25023e+07	1.40568e+08	1.07138e+08	1.15362e+08	1.10577e+08	1.27556e+08	5.55543e+07	1.0722e+08	1.31496e+08	1.6273e+08	9.5852e+07	1.48402e+08	9.67225e+07	1.64251e+08	6.03538e+07	6.34677e+07	5.52994e+07	5.53868e+07
DGTS(26:1/22:5)	0.662699	B(iii)			589.601	924.778	POS	7.33219e+08	7.942e+08	7.90948e+08	7.52402e+08	5.99317e+08	7.418e+08	7.25927e+08	7.38688e+08	6.83078e+08	6.64769e+08	7.45352e+08	8.56861e+08	8.02964e+08	6.62875e+08	8.18927e+08	7.61024e+08	6.79048e+08	7.90391e+08	8.2404e+08	8.18332e+08	7.75088e+08	7.56512e+08	6.17295e+08	6.97614e+08	5.14806e+08	5.25426e+08	5.21647e+08	5.10651e+08
TAG(18:3/19:1/20:5)	0.662487	B(iii)			741.894	932.791	POS	1.35021e+07	9.58401e+06	1.1793e+07	1.03138e+07	3.95984e+07	9.7068e+06	8.21065e+06	8.00879e+06	1.07327e+07	9.1696e+06	1.10211e+07	8.13723e+06	1.12428e+07	1.6662e+07	1.18932e+07	1.13005e+07	2.97288e+07	1.07244e+07	9.81953e+06	9.51329e+06	9.32816e+06	1.26447e+07	1.22516e+07	1.39873e+07	2.82728e+07	2.75368e+07	3.25486e+07	2.69343e+07
TAG(20:0/20:3/22:5)	0.662089	B(iii)			603.615	1004.84	POS	1.62361e+08	1.5337e+08	1.55966e+08	1.57775e+08	1.24913e+08	1.76141e+08	1.92909e+08	1.81026e+08	1.45599e+08	1.341e+08	1.55925e+08	1.79429e+08	1.61937e+08	1.31187e+08	1.81923e+08	1.57043e+08	1.34757e+08	1.61177e+08	1.43251e+08	1.70858e+08	1.44829e+08	1.63205e+08	1.82218e+08	1.29363e+08	1.38201e+08	1.4012e+08	1.41438e+08	1.31585e+08
OxPC(16:0/20:3+3O)	0.661664	B(iii)			161.489	876.56	NEG	2.289e+07	1.82743e+07	2.52306e+07	2.77354e+07	2.46145e+07	1.31393e+07	7.22237e+06	1.82882e+07	9.44667e+06	1.99348e+07	2.11161e+07	1.89706e+07	7.60427e+06	1.92445e+07	1.85377e+07	1.66347e+07	1.75663e+07	1.61596e+07	2.06364e+07	1.93459e+07	1.95685e+07	4.19045e+06	1.45721e+07	5.98507e+06	1.87973e+07	1.88367e+07	1.38335e+07	1.89012e+07
PEtOH(27:0/19:2)	0.661476	B(iii)			594.764	867.707	NEG	1.18085e+07	2.4297e+07	1.30965e+07	1.85985e+07	1.40704e+07	2.10106e+07	1.31694e+07	2.2581e+07	1.64016e+07	1.83185e+07	1.89023e+07	2.26675e+07	1.61502e+07	1.18674e+07	1.98016e+07	1.35662e+07	1.99042e+07	1.3905e+07	2.42888e+07	1.58821e+07	1.77895e+07	1.47349e+07	1.95686e+07	1.95797e+07	1.59773e+07	1.59846e+07	1.45655e+07	1.56692e+07
DGTS(26:1/22:4)	0.661373	B(iii)			603.365	926.788	POS	8.7572e+06	5.46621e+06	4.76303e+06	3.71784e+06	1.7388e+07	1.6773e+07	1.38265e+07	1.59221e+07	1.25062e+07	1.17033e+07	7.86901e+06	6.16899e+06	9.56926e+06	1.18882e+07	1.20281e+07	1.59365e+07	2.75488e+07	9.96065e+06	1.65096e+06	1.48265e+07	1.44642e+07	1.52713e+07	8.73581e+06	4.94913e+06	2.81873e+07	3.42054e+07	2.86088e+07	2.82885e+07
TAG(16:2/19:5/20:1)	0.661332	B(iii)			686.428	906.774	POS	4.23196e+07	4.71659e+07	3.82722e+07	3.8144e+07	4.02582e+07	3.79173e+07	2.59135e+07	2.34775e+07	2.81478e+07	2.47072e+07	2.12961e+08	3.9898e+07	2.53566e+07	3.29971e+07	2.75892e+07	2.64223e+07	2.04357e+08	2.90854e+07	2.74228e+07	3.15981e+07	2.3959e+07	3.23891e+07	3.19091e+07	2.41777e+07	4.33134e+07	8.64648e+07	4.82016e+07	4.19222e+07
TAG(18:5/19:0/20:6)	0.660937	B(iii)			558.974	928.759	POS	1.8143e+09	1.9161e+09	1.72343e+09	1.72861e+09	8.84924e+08	6.39377e+08	3.18586e+09	2.82609e+09	1.8344e+09	1.95517e+09	2.89854e+09	2.85793e+09	3.66741e+09	2.85876e+09	2.99455e+09	2.04701e+09	2.0644e+09	2.82897e+09	3.30645e+09	2.99707e+09	3.48194e+09	3.33458e+09	2.34837e+09	3.4005e+09	1.59732e+09	1.64601e+09	1.29374e+09	1.64783e+09
TAG(15:2/20:0/20:5)	0.659997	B(iii)			646.02	908.791	POS	2.33309e+09	2.50471e+09	2.69197e+09	3.27455e+09	1.80196e+09	2.6347e+09	3.31507e+09	2.09614e+09	3.01147e+09	1.78861e+09	2.00695e+09	2.3373e+09	2.33362e+09	1.83939e+09	2.03908e+09	2.20468e+09	1.13989e+09	2.50562e+09	2.13723e+09	2.13898e+09	2.31359e+09	2.90381e+09	1.78977e+09	1.83613e+09	8.5521e+08	8.78977e+08	8.70002e+08	8.24309e+08
TAG(21:2/22:0/22:6)	0.659678	B(iii)			757.461	1046.93	POS	1.5908e+07	2.8952e+07	3.68368e+07	3.32096e+07	6.67011e+07	3.60753e+07	1.85673e+07	1.6695e+07	1.72342e+07	3.2336e+07	3.18673e+07	2.53578e+07	2.8047e+07	4.09644e+07	2.20654e+07	2.54101e+07	9.35106e+07	2.63054e+07	2.44643e+07	3.08103e+07	2.26575e+07	2.24923e+07	2.36442e+07	2.18656e+07	9.18034e+07	9.15959e+07	8.91743e+07	8.18591e+07
TAG(18:0/18:5/19:3)	0.658492	B(iii)			830.287	906.774	POS	8.82157e+06	9.73455e+06	7.56019e+06	9.15022e+06	1.30899e+07	3.96097e+06	9.35642e+06	7.7788e+06	9.09327e+06	8.26918e+06	8.13265e+06	1.08436e+07	9.99443e+06	1.17707e+07	9.23645e+06	1.05747e+07	1.75579e+07	9.53616e+06	7.0419e+06	4.27085e+06	1.07501e+07	6.12767e+06	7.01354e+06	9.13367e+06	1.0206e+07	1.0374e+07	1.02929e+07	1.03738e+07
TAG(20:0/22:3/22:4)	0.6574	B(iii)			687.517	1034.89	POS	3.91045e+08	3.63317e+08	4.58585e+08	4.06718e+08	2.16719e+08	4.06019e+08	3.13131e+08	3.13372e+08	3.02572e+08	3.16301e+08	3.36979e+08	3.39419e+08	3.384e+08	2.7309e+08	3.70692e+08	3.41921e+08	2.00028e+08	3.74392e+08	3.26484e+08	4.17757e+08	3.0731e+08	4.5746e+08	2.41843e+08	2.60152e+08	1.16342e+08	1.16942e+08	1.13714e+08	1.10291e+08
TAG(19:0/19:3/20:6)	0.657351	B(iii)			484.781	946.761	POS	1.49837e+08	1.48632e+08	1.53777e+08	1.2822e+08	1.20555e+08	1.54916e+08	2.56362e+08	2.13056e+08	2.23021e+08	2.15116e+08	2.0555e+08	2.16936e+08	2.88044e+08	2.14679e+08	2.64244e+08	2.48693e+08	2.12977e+08	2.27899e+08	2.24935e+08	2.36419e+08	3.02057e+08	2.90457e+08	2.58817e+08	2.60441e+08	1.80857e+08	1.89476e+08	1.86372e+08	1.8959e+08
TAG(19:2/22:0/22:7)	0.65721	B(iii)			704.948	1016.88	POS	1.69377e+08	1.78435e+08	1.45496e+08	1.46786e+08	1.66918e+08	1.54114e+08	2.10666e+08	2.25614e+08	2.08004e+08	2.09719e+08	2.26654e+08	2.44275e+08	2.53529e+08	1.97015e+08	2.27233e+08	1.98316e+08	1.25588e+08	1.81805e+08	1.95453e+08	2.42092e+08	2.22189e+08	1.40127e+08	2.10599e+08	2.17426e+08	1.00182e+08	1.1009e+08	1.00757e+08	1.00008e+08
TAG(18:4/19:0/22:6)	0.655384	B(iii)			662.923	958.804	POS	4.50718e+08	4.27499e+08	3.73956e+08	3.46425e+08	3.8855e+08	3.69096e+08	2.72238e+08	2.7391e+08	2.69107e+08	2.72379e+08	2.74022e+08	4.06655e+08	2.86927e+08	2.68052e+08	2.45166e+08	2.49031e+08	2.86643e+08	2.58413e+08	3.03879e+08	3.05788e+08	2.74122e+08	3.06192e+08	2.56223e+08	3.08914e+08	2.69524e+08	2.77549e+08	2.70374e+08	2.69549e+08
TAG(18:4/18:5/19:1)	0.655293	B(iii)			550.886	902.742	POS	3.85237e+08	4.24252e+08	5.75094e+08	4.30328e+08	3.42247e+08	5.26395e+08	4.74164e+08	6.87661e+08	6.35589e+08	4.42426e+08	3.67978e+08	4.1985e+08	4.58009e+08	3.91578e+08	7.24452e+08	4.11587e+08	2.88469e+08	5.01915e+08	3.54344e+08	4.77546e+08	5.51105e+08	4.15247e+08	4.67543e+08	4.00191e+08	2.93714e+08	3.03071e+08	3.10826e+08	2.94093e+08
TAG(18:5/19:0/19:4)	0.654163	B(iii)			548.067	918.74	POS	1.21836e+09	1.43418e+09	1.21006e+09	1.46771e+09	8.0993e+08	1.20329e+09	1.12208e+09	1.01591e+09	8.86882e+08	3.96227e+08	5.58866e+08	1.34518e+09	1.18001e+09	8.52003e+08	1.20252e+09	1.15176e+09	3.83391e+08	1.17624e+09	1.24363e+09	1.43538e+09	5.27428e+08	1.29624e+09	4.965e+08	8.97935e+08	3.53216e+08	3.5582e+08	3.54872e+08	4.38865e+08
TAG(19:0/20:3/20:6)	0.654162	B(iii)			685.006	960.82	POS	3.66511e+09	3.58478e+09	2.73104e+09	2.9036e+09	3.21142e+09	2.99099e+09	2.0133e+09	1.95173e+09	2.21226e+09	2.01188e+09	2.26694e+09	3.13584e+09	2.23331e+09	2.31984e+09	2.09958e+09	1.88232e+09	2.2837e+09	2.0949e+09	2.30332e+09	2.33602e+09	1.95084e+09	2.24323e+09	1.93248e+09	2.08629e+09	1.95338e+09	1.9886e+09	2.01097e+09	1.95253e+09
TAG(17:3/20:0/20:6)	0.654156	B(iii)			658.412	932.791	POS	1.29298e+10	1.22258e+10	1.08227e+10	1.09189e+10	1.28496e+10	1.13048e+10	9.70883e+09	8.99238e+09	1.01053e+10	9.65439e+09	9.73956e+09	1.13098e+10	1.00409e+10	1.11917e+10	1.00991e+10	9.9723e+09	1.07357e+10	9.90351e+09	9.86777e+09	1.07624e+10	9.18433e+09	1.04741e+10	8.72507e+09	1.02397e+10	1.04266e+10	1.0661e+10	1.05687e+10	1.04269e+10
TAG(18:1/18:4/21:5)	0.654151	B(iii)			667.261	930.775	POS	3.35978e+08	3.6496e+08	4.31853e+08	3.99493e+08	2.38077e+08	3.63105e+08	2.51247e+08	2.2472e+08	2.55286e+08	2.30442e+08	2.52364e+08	3.988e+08	2.78793e+08	2.42222e+08	2.38773e+08	2.99369e+08	1.35015e+08	2.6091e+08	2.4463e+08	2.94124e+08	2.38187e+08	3.14253e+08	2.57065e+08	2.66944e+08	1.00608e+08	1.04041e+08	1.04195e+08	9.64568e+07
TAG(20:1/21:5/22:3)	0.654129	B(iii)			724.081	1016.89	POS	1.90436e+09	1.926e+09	1.52387e+09	1.61149e+09	1.64687e+09	1.56963e+09	1.09042e+09	1.12442e+09	1.21304e+09	1.11225e+09	1.24539e+09	1.57065e+09	1.31221e+09	1.11433e+09	1.03973e+09	9.82475e+08	1.19956e+09	1.13858e+09	1.28438e+09	1.20562e+09	1.16601e+09	1.23893e+09	1.13808e+09	1.21341e+09	8.26597e+08	8.60836e+08	8.02893e+08	7.78235e+08
TAG(17:2/20:0/22:6)	0.654042	B(iii)			683.992	962.831	POS	1.25862e+09	1.27679e+09	1.07313e+09	1.07305e+09	1.04092e+09	1.14504e+09	9.70552e+08	9.239e+08	9.5798e+08	8.8401e+08	1.01316e+09	1.07882e+09	1.08562e+09	9.84298e+08	1.02129e+09	9.84506e+08	8.331e+08	9.52838e+08	9.21224e+08	1.04421e+09	9.19849e+08	9.71855e+08	8.69203e+08	9.25428e+08	6.83733e+08	7.24128e+08	7.04026e+08	6.88949e+08
TAG(17:2/20:0/20:6)	0.654024	B(iii)			678.171	934.808	POS	5.54431e+09	4.94136e+09	4.19064e+09	4.51752e+09	6.32662e+09	4.77256e+09	3.38862e+09	3.22303e+09	4.13415e+09	3.17111e+09	3.77691e+09	3.81233e+09	3.55046e+09	4.32161e+09	4.2841e+09	3.65636e+09	4.84957e+09	3.84113e+09	3.3702e+09	3.72206e+09	3.14885e+09	3.45212e+09	3.04068e+09	3.32497e+09	5.1016e+09	5.19287e+09	5.17911e+09	5.10022e+09
TAG(19:3/20:0/20:5)	0.653953	B(iii)			701.71	962.835	POS	2.53074e+09	2.44256e+09	2.02034e+09	2.10092e+09	2.65985e+09	2.20502e+09	1.39046e+09	1.25198e+09	1.55019e+09	1.42173e+09	1.55532e+09	1.79045e+09	1.44956e+09	1.88293e+09	1.6272e+09	1.35686e+09	2.17898e+09	1.61998e+09	1.40388e+09	1.58963e+09	1.21495e+09	1.56108e+09	1.33637e+09	1.34857e+09	2.08163e+09	2.10949e+09	2.11044e+09	2.074e+09
TAG(19:1/20:1/22:7)	0.653892	B(iii)			704.947	988.853	POS	3.47014e+09	3.63026e+09	2.39694e+09	2.70159e+09	3.23505e+09	2.64855e+09	1.81267e+09	2.05053e+09	2.01514e+09	1.95467e+09	2.07053e+09	2.80345e+09	2.00173e+09	1.93609e+09	1.94964e+09	1.93058e+09	2.40781e+09	1.84719e+09	2.06502e+09	2.23755e+09	1.94334e+09	2.12511e+09	1.98926e+09	2.03895e+09	1.9373e+09	1.96457e+09	1.8914e+09	1.85176e+09
TAG(17:3/20:0/21:5)	0.653813	B(iii)			593.254	948.787	POS	7.89065e+09	8.23869e+09	8.98105e+09	7.58057e+09	5.93766e+09	8.1123e+09	8.45524e+09	7.96277e+09	8.09861e+09	7.61771e+09	8.48025e+09	8.86812e+09	8.94904e+09	8.08727e+09	9.67519e+09	9.13088e+09	6.86949e+09	9.09565e+09	8.80054e+09	9.00733e+09	8.85121e+09	8.66158e+09	7.08108e+09	8.26339e+09	5.93782e+09	5.983e+09	5.98437e+09	5.89623e+09
TAG(18:4/19:1/21:5)	0.653742	B(iii)			474.124	944.754	POS	5.19595e+08	5.15687e+08	6.36072e+08	5.51422e+08	3.82572e+08	6.82855e+08	5.65815e+08	5.17499e+08	4.99337e+08	4.83252e+08	4.5058e+08	5.67368e+08	6.24395e+08	4.7632e+08	5.45592e+08	5.93615e+08	4.19599e+08	5.35203e+08	4.9195e+08	4.82385e+08	6.04228e+08	5.62575e+08	5.55594e+08	4.48543e+08	4.15372e+08	4.16304e+08	4.16221e+08	4.67628e+08
TAG(16:3/20:0/22:5)	0.65355	B(iii)			603.866	948.787	POS	3.24559e+09	3.67152e+09	2.4588e+09	2.69617e+09	2.20064e+09	2.85266e+09	3.62533e+09	3.8231e+09	3.97265e+09	2.87333e+09	3.74501e+09	4.14285e+09	4.02752e+09	3.75153e+09	5.29645e+09	3.81581e+09	2.68584e+09	4.12334e+09	3.99736e+09	4.62138e+09	3.83115e+09	4.1973e+09	3.07991e+09	3.34627e+09	1.90308e+09	1.96889e+09	1.92358e+09	1.90292e+09
TAG(18:4/19:2/21:4)	0.653504	B(iii)			513.537	944.754	POS	2.16629e+09	2.09878e+09	2.05337e+09	1.6499e+09	1.45699e+09	1.98005e+09	2.44565e+09	2.43396e+09	2.46454e+09	2.50318e+09	2.35306e+09	2.77059e+09	2.95882e+09	2.39568e+09	2.67111e+09	2.54786e+09	2.60335e+09	2.64788e+09	2.80974e+09	2.74918e+09	2.97128e+09	3.00719e+09	2.245e+09	2.64185e+09	1.96739e+09	2.12851e+09	2.10064e+09	2.13779e+09
TAG(18:4/19:1/21:3)	0.653486	B(iii)			524.92	948.787	POS	2.22947e+09	2.11789e+09	2.50951e+09	1.90312e+09	1.68391e+09	2.57254e+09	2.37767e+09	2.11179e+09	1.94603e+09	2.17897e+09	1.91958e+09	1.96482e+09	2.60199e+09	1.95695e+09	2.1966e+09	2.42664e+09	1.79213e+09	2.12193e+09	2.05893e+09	1.82926e+09	2.60215e+09	2.01506e+09	1.76605e+09	2.25617e+09	1.66256e+09	1.73288e+09	1.63609e+09	1.68483e+09
TAG(19:0/22:2/22:6)	0.653477	B(iii)			723.303	1018.89	POS	7.35411e+08	7.43933e+08	7.14256e+08	6.8426e+08	5.89557e+08	7.69939e+08	6.12154e+08	5.33558e+08	5.60649e+08	5.19862e+08	6.03372e+08	6.36619e+08	6.46273e+08	5.29576e+08	5.62587e+08	5.5483e+08	4.9348e+08	5.5626e+08	5.9086e+08	6.09965e+08	5.90607e+08	6.09599e+08	5.80348e+08	5.89695e+08	3.74243e+08	3.89508e+08	3.82758e+08	3.66678e+08
TAG(18:3/19:4/20:0)	0.653307	B(iii)			678.188	936.81	POS	1.35669e+09	1.19211e+09	1.07355e+09	1.08151e+09	1.21332e+09	1.03964e+09	9.11098e+08	7.61629e+08	9.24366e+08	7.15215e+08	8.76185e+08	1.36032e+09	7.80159e+08	1.31325e+09	8.36991e+08	8.43625e+08	1.4869e+09	7.98172e+08	7.01533e+08	9.89093e+08	6.64379e+08	7.52864e+08	6.93739e+08	7.85019e+08	1.31132e+09	1.37495e+09	1.3217e+09	1.37177e+09
PMeOH(16:3/24:4)	0.653182	B(iii)			170.891	778.523	POS	3.11668e+06	374079	50455.8	77926.1	6.86775e+06	519889	244859	289838	3.74487e+06	2.02222e+06	3.27797e+06	3.30684e+06	491006	6.29921e+06	2.2281e+06	176062	1.70289e+07	976845	238244	805316	19745.7	5.43619e+06	2.58593e+06	1.67649e+06	1.36634e+07	1.45857e+07	1.45878e+07	1.38792e+07
TAG(16:0/17:3/20:6)	0.653149	B(iii)			611.448	876.729	POS	1.22126e+08	1.40124e+08	1.08869e+08	1.21502e+08	9.07837e+07	1.14296e+08	8.90009e+07	7.8131e+07	7.50248e+07	8.09273e+07	7.70399e+07	1.3368e+08	1.02371e+08	7.7435e+07	8.67678e+07	7.16826e+07	7.50597e+07	9.43695e+07	1.04817e+08	8.26384e+07	7.69541e+07	8.21867e+07	7.76183e+07	9.09013e+07	6.098e+07	6.30121e+07	6.09904e+07	6.09735e+07
TAG(18:4/19:0/20:6)	0.653122	B(iii)			639.823	930.775	POS	1.42431e+10	1.38058e+10	1.32142e+10	1.1111e+10	1.35991e+10	1.29888e+10	1.17828e+10	1.07297e+10	1.18047e+10	1.16776e+10	1.16562e+10	1.43188e+10	1.16658e+10	1.18487e+10	1.12084e+10	1.15129e+10	1.22278e+10	1.12124e+10	1.20145e+10	1.18296e+10	1.14374e+10	1.15952e+10	1.13401e+10	1.18327e+10	1.10225e+10	1.13579e+10	1.11895e+10	1.10234e+10
TAG(16:3/20:0/22:4)	0.652536	B(iii)			648.018	950.8	POS	2.74815e+08	3.08568e+08	1.08807e+08	2.61186e+08	2.72578e+08	2.67924e+08	2.48457e+08	2.04306e+08	2.97948e+08	1.93162e+08	1.29855e+08	2.46594e+08	2.26149e+08	1.81228e+08	1.67805e+08	2.62377e+08	2.39866e+08	2.61142e+08	2.15172e+08	2.55074e+08	1.89291e+08	2.49038e+08	1.69762e+08	2.23077e+08	1.27783e+08	1.46236e+08	1.28028e+08	1.38591e+08
TAG(20:0/22:2/22:6)	0.652479	B(iii)			626.442	1032.88	POS	1.12769e+08	1.03359e+08	1.00897e+08	9.7107e+07	9.86007e+07	1.03992e+08	8.8833e+07	9.76819e+07	9.1948e+07	9.33536e+07	1.20001e+08	1.29734e+08	1.42201e+08	1.01111e+08	9.40993e+07	1.00795e+08	1.47547e+08	9.63309e+07	1.15359e+08	9.68458e+07	1.05881e+08	1.23967e+08	1.17636e+08	1.11641e+08	1.02774e+08	1.21462e+08	1.02626e+08	1.02347e+08
TAG(15:0/21:5/22:5)	0.652465	B(iii)			401.769	944.754	POS	4.34976e+07	2.72545e+07	3.45313e+07	2.02111e+07	6.47373e+07	3.58078e+07	3.27514e+07	2.54266e+07	4.12276e+07	6.07776e+07	4.10993e+07	3.759e+07	3.71107e+07	5.63393e+07	3.79143e+07	3.51181e+07	8.94514e+07	3.48207e+07	2.88359e+07	2.82464e+07	3.84103e+07	4.74244e+07	4.96337e+07	5.42311e+07	8.77464e+07	9.37386e+07	9.08875e+07	8.89185e+07
TAG(17:3/19:0/21:5)	0.652013	B(iii)			758.948	934.807	POS	395472	419412	380305	183238	2.21021e+06	304525	535136	126490	646272	267445	328105	516065	744068	2.19173e+06	442652	1.12477e+06	1.70938e+07	585112	100142	416130	271413	502122	146296	655863	1.01926e+07	1.09536e+07	1.06649e+07	1.09592e+07
TAG(18:4/19:1/21:4)	0.651954	B(iii)			538.908	946.768	POS	8.59242e+09	8.09354e+09	8.66368e+09	6.4767e+09	6.89509e+09	8.47078e+09	8.99779e+09	8.31969e+09	1.2682e+10	8.92129e+09	8.57309e+09	9.63733e+09	9.71296e+09	9.097e+09	9.40602e+09	9.22724e+09	8.68984e+09	1.32479e+10	9.24286e+09	9.3752e+09	1.01348e+10	1.03646e+10	8.19683e+09	9.34684e+09	8.09235e+09	8.22739e+09	8.22878e+09	8.11269e+09
PE(16:2e/22:6)	0.651237	B(iii)			220.146	746.49	POS	3.43634e+06	1.6978e+06	1.29838e+06	1.11107e+06	6.45508e+06	1.38771e+06	1.62395e+06	1.39258e+06	2.6897e+06	2.52568e+06	2.26015e+06	3.30854e+06	1.54155e+06	4.2515e+06	2.38747e+06	1.32603e+06	6.10077e+06	2.20828e+06	1.81131e+06	1.74166e+06	1.44432e+06	3.91549e+06	1.83037e+06	2.47247e+06	6.22544e+06	6.29359e+06	6.34186e+06	6.39892e+06
TAG(18:5/19:0/19:3)	0.651001	B(iii)			506.561	920.754	POS	4.02871e+08	3.8815e+08	4.89594e+08	3.90428e+08	4.11932e+08	4.9479e+08	5.46757e+08	4.83276e+08	5.02268e+08	5.15911e+08	4.69226e+08	4.67685e+08	5.78415e+08	4.96522e+08	5.27216e+08	4.9957e+08	5.43609e+08	4.90633e+08	4.32871e+08	4.97209e+08	5.09745e+08	5.44644e+08	6.16686e+08	4.50443e+08	5.22068e+08	5.4679e+08	5.46921e+08	5.36857e+08
PE(18:3e/22:6)	0.65039	B(iii)			240.045	772.511	POS	4.86576e+06	3.45204e+06	2.22777e+06	1.51226e+06	1.01103e+07	1.7349e+06	1.90643e+06	1.49274e+06	4.39432e+06	5.41623e+06	5.11496e+06	3.4674e+06	1.73591e+06	7.56995e+06	2.45355e+06	1.94013e+06	1.30087e+07	2.28505e+06	1.56931e+06	2.12605e+06	1.94363e+06	5.51012e+06	4.51902e+06	4.91548e+06	1.73462e+07	1.91294e+07	1.91408e+07	1.90687e+07
TAG(18:2/19:0/19:1)	0.649622	B(iii)			748.912	930.847	POS	5.53936e+07	5.86618e+07	5.24922e+07	4.35157e+07	3.18982e+08	5.56542e+07	4.67928e+07	4.68262e+07	5.21949e+07	4.66432e+07	5.55416e+07	5.34207e+07	5.27065e+07	5.92134e+07	5.02391e+07	5.37124e+07	6.06495e+06	5.02117e+07	6.05924e+07	4.96167e+07	5.58281e+07	5.21025e+07	5.24884e+07	6.09564e+07	7.81968e+07	7.96754e+07	7.97049e+07	7.5714e+07
TAG(17:2/18:5/20:0)	0.649213	B(iii)			675.145	908.791	POS	1.79982e+09	1.60721e+09	1.26283e+09	1.30317e+09	2.05916e+09	1.52906e+09	1.0564e+09	1.0257e+09	1.30037e+09	9.44386e+08	1.19632e+09	1.32846e+09	1.10378e+09	1.16796e+09	1.27262e+09	1.08421e+09	1.65424e+09	1.3255e+09	1.12977e+09	1.44889e+09	1.03659e+09	1.17542e+09	9.7695e+08	9.65436e+08	1.52406e+09	1.54236e+09	1.54287e+09	1.49909e+09
TAG(19:2/20:0/22:6)	0.649031	B(iii)			596.876	990.87	POS	8.33328e+07	9.04055e+07	9.44276e+07	7.61693e+07	6.25128e+07	1.0524e+08	8.62985e+07	6.67039e+07	7.38418e+07	7.65595e+07	9.85723e+07	8.38476e+07	8.31323e+07	7.22603e+07	7.89967e+07	7.59204e+07	6.7549e+07	7.28284e+07	8.32596e+07	8.09883e+07	9.15133e+07	7.70127e+07	7.92071e+07	8.63299e+07	5.4106e+07	5.57614e+07	5.55492e+07	5.47976e+07
TAG(17:3/19:3/20:2)	0.646799	B(iii)			535.336	920.756	POS	2.89101e+09	2.8672e+09	2.75112e+09	2.37996e+09	2.53569e+09	2.70407e+09	2.95543e+09	2.87332e+09	2.83973e+09	2.87134e+09	2.97239e+09	2.87752e+09	3.56266e+09	2.93192e+09	3.24626e+09	2.92859e+09	3.44827e+09	3.18458e+09	3.31939e+09	3.20051e+09	3.52832e+09	3.17567e+09	2.80188e+09	3.09683e+09	2.87145e+09	2.96609e+09	2.92557e+09	2.87492e+09
TAG(20:0/21:2/22:6)	0.646683	B(iii)			624.845	1018.9	POS	3.99924e+07	4.56447e+07	6.43451e+07	2.2086e+07	5.12391e+07	5.83574e+07	7.75661e+07	4.12421e+07	5.36039e+07	7.28525e+07	4.06112e+07	4.4199e+07	9.55226e+07	6.56983e+07	5.06952e+07	7.26978e+07	6.97535e+07	5.9133e+07	6.53135e+07	3.94197e+07	6.83827e+07	5.86219e+07	4.93741e+07	8.2342e+07	4.53376e+07	4.68438e+07	5.2921e+07	4.5304e+07
TAG(16:0/20:5/21:4)	0.644634	B(iii)			687.995	932.79	POS	4.49619e+08	1.61685e+08	1.65409e+08	1.65776e+08	1.32991e+08	1.59737e+08	1.05642e+08	1.01397e+08	1.17198e+08	9.42971e+07	1.16667e+08	1.56139e+08	1.1079e+08	1.23377e+08	1.11707e+08	1.25567e+08	7.07598e+08	1.09559e+08	1.09699e+08	1.17222e+08	9.41074e+07	1.31507e+08	1.02054e+08	1.06954e+08	1.97788e+08	1.22282e+08	1.18408e+08	1.08597e+08
TAG(19:0/20:0/22:7)	0.644623	B(iii)			713.578	992.877	POS	3.58357e+08	3.87851e+08	3.63435e+08	3.04257e+08	9.80323e+08	4.16347e+08	3.03775e+08	2.41453e+08	2.12204e+08	2.68891e+08	9.2876e+08	2.93966e+08	2.53993e+08	2.28526e+08	2.68026e+08	2.85115e+08	8.92536e+08	2.53823e+08	2.46809e+08	2.88729e+08	2.66793e+08	2.65948e+08	2.20844e+08	2.32447e+08	7.91442e+08	7.90868e+08	7.9124e+08	6.95526e+08
PI(21:0/26:0)	0.643396	B(iii)			542.737	1019.78	NEG	2.16327e+09	2.32225e+09	1.66522e+09	2.11695e+09	1.9016e+09	1.85236e+09	1.43182e+09	1.81967e+09	1.93366e+09	1.23385e+09	1.54281e+09	1.62031e+09	1.67862e+09	1.75829e+09	2.26246e+09	1.8928e+09	1.85139e+09	1.90309e+09	1.89921e+09	1.87688e+09	1.37345e+09	1.45319e+09	1.21387e+09	1.11963e+09	1.92338e+09	1.85571e+09	1.89506e+09	1.8336e+09
PI(17:0/26:0)	0.643396	B(iii)			438.2	963.714	NEG	2.48526e+08	2.85306e+08	2.53715e+08	2.98751e+08	2.36507e+08	2.57e+08	2.56913e+08	2.88676e+08	2.73981e+08	2.16323e+08	2.57951e+08	3.06461e+08	2.81762e+08	2.37346e+08	3.0148e+08	2.98234e+08	3.24773e+08	2.80693e+08	3.09219e+08	3.2342e+08	2.40474e+08	2.71493e+08	2.53675e+08	2.17276e+08	2.88161e+08	2.88209e+08	2.8463e+08	2.82861e+08
PI(27:0/20:5)	0.643396	B(iii)			326.719	1009.68	NEG	1.91496e+07	2.12905e+07	1.84996e+07	3.18275e+07	2.01638e+07	2.09153e+07	1.46066e+07	1.6561e+07	1.61211e+07	1.4747e+07	1.38357e+07	1.87777e+07	1.54404e+07	1.40034e+07	1.69259e+07	1.51798e+07	3.27842e+06	1.69976e+07	2.02346e+07	1.61581e+07	1.31174e+07	1.74985e+07	1.3235e+07	1.15854e+07	1.74673e+07	1.74517e+07	1.69349e+07	1.60762e+07
TAG(20:0/22:3/22:5)	0.64207	B(iii)			675.17	1032.88	POS	3.33045e+08	2.9977e+08	2.91457e+08	2.70736e+08	1.98429e+08	2.8252e+08	3.10057e+08	3.15079e+08	3.71766e+08	2.97747e+08	3.84478e+08	3.15286e+08	3.64656e+08	2.71941e+08	3.81797e+08	3.02874e+08	2.80396e+08	3.43025e+08	2.9632e+08	4.14116e+08	3.40775e+08	3.77295e+08	2.74501e+08	2.86653e+08	1.82394e+08	1.82226e+08	1.81035e+08	1.69203e+08
TAG(18:5/20:0/21:2)	0.641362	B(iii)			716.953	964.851	POS	1.46311e+09	1.50936e+09	1.20833e+09	1.20171e+09	1.62309e+09	1.28817e+09	8.32043e+08	8.5363e+08	8.9418e+08	8.76058e+08	9.08539e+08	1.18131e+09	9.04833e+08	9.41048e+08	9.45895e+08	8.34525e+08	1.25726e+09	1.03967e+09	9.67791e+08	1.19454e+09	7.77694e+08	1.01728e+09	8.23759e+08	7.88716e+08	1.18373e+09	1.20635e+09	1.16657e+09	1.16209e+09
TAG(16:3/20:0/21:4)	0.641254	B(iii)			670.742	936.823	POS	2.00386e+09	1.87523e+09	1.82255e+09	1.72905e+09	1.30387e+09	2.28907e+09	1.88559e+09	1.73446e+09	1.69889e+09	1.5533e+09	1.71139e+09	1.41604e+09	1.95601e+09	1.68721e+09	2.17689e+09	2.05551e+09	8.06707e+08	1.83993e+09	1.56286e+09	1.89292e+09	1.92625e+09	1.53247e+09	1.26596e+09	1.75879e+09	4.95085e+08	5.97841e+08	5.18076e+08	4.90259e+08
TAG(18:4/19:0/21:5)	0.641016	B(iii)			576.509	946.768	POS	1.10532e+10	1.45255e+10	1.36913e+10	1.23931e+10	7.74471e+09	1.41657e+10	1.10534e+10	1.03561e+10	1.52538e+10	9.97591e+09	1.52787e+10	1.83881e+10	1.76454e+10	1.11145e+10	1.67273e+10	1.57445e+10	1.2275e+10	1.2547e+10	1.70868e+10	1.74756e+10	1.64276e+10	1.77267e+10	1.42065e+10	1.53855e+10	7.49747e+09	7.76836e+09	7.66454e+09	7.55212e+09
TAG(18:4/19:1/20:5)	0.640018	B(iii)			545.574	930.775	POS	7.06031e+08	6.91451e+08	9.23028e+08	5.25667e+08	7.37634e+08	8.70039e+08	1.09547e+09	7.52886e+08	7.60284e+08	1.00889e+09	8.57882e+08	7.16397e+08	9.45497e+08	9.4461e+08	8.10559e+08	9.66541e+08	9.56757e+08	7.68456e+08	7.48245e+08	8.56076e+08	1.02757e+09	9.34299e+08	8.66235e+08	1.02666e+09	9.67008e+08	9.91228e+08	9.91184e+08	9.85045e+08
TAG(15:3/22:0/22:7)	0.637543	B(iii)			545.598	958.804	POS	6.33656e+07	4.984e+07	7.89487e+07	3.79373e+07	8.44227e+07	7.54656e+07	9.2422e+07	5.04858e+07	6.61652e+07	8.86688e+07	7.19262e+07	6.67708e+07	7.37743e+07	7.96561e+07	5.94618e+07	5.69282e+07	9.75387e+07	6.55403e+07	6.49201e+07	4.94109e+07	8.21572e+07	7.05046e+07	6.94539e+07	9.1306e+07	9.79568e+07	9.97416e+07	1.00809e+08	9.18754e+07
TAG(20:3/21:4/22:1)	0.637086	B(iii)			738.03	1018.9	POS	9.43412e+08	8.1317e+08	1.10822e+09	9.61377e+08	1.03485e+09	9.04527e+08	5.33484e+08	5.29828e+08	6.5721e+08	6.38279e+08	7.50845e+08	6.23101e+08	6.20054e+08	7.42914e+08	8.10888e+08	7.03219e+08	9.9195e+08	7.49242e+08	5.51378e+08	7.65555e+08	5.07566e+08	7.58721e+08	5.56605e+08	5.29718e+08	9.18327e+08	9.32454e+08	8.95846e+08	8.39315e+08
TAG(18:2/21:5/22:0)	0.635648	B(iii)			733.969	992.884	POS	6.60239e+08	7.66365e+08	6.27846e+08	6.51263e+08	5.45393e+08	6.53444e+08	4.6297e+08	4.86565e+08	4.90099e+08	3.96084e+08	5.17093e+08	5.36105e+08	5.11685e+08	4.80714e+08	6.09181e+08	5.24405e+08	5.11042e+08	5.26565e+08	5.18118e+08	6.92979e+08	4.04979e+08	5.13059e+08	3.91616e+08	3.94037e+08	5.08347e+08	5.27942e+08	5.19188e+08	5.0351e+08
TAG(15:3/19:0/21:5)	0.635323	B(iii)			580.245	906.768	POS	3.40858e+08	3.53034e+08	4.06143e+08	3.3674e+08	2.70035e+08	3.69756e+08	5.56593e+08	4.94098e+08	4.59303e+08	4.962e+08	5.17665e+08	4.05934e+08	6.16063e+08	4.46087e+08	5.0274e+08	4.65984e+08	4.81149e+08	4.73916e+08	5.45056e+08	5.03891e+08	5.99947e+08	5.18817e+08	5.22957e+08	5.57047e+08	3.46147e+08	3.63125e+08	3.42656e+08	3.53993e+08
TAG(19:1/20:6/22:1)	0.63423	B(iii)			633.121	990.865	POS	1.71145e+08	1.59896e+08	1.99319e+08	1.46978e+08	1.62778e+08	1.831e+08	1.85564e+08	1.61465e+08	1.77951e+08	1.75492e+08	1.87283e+08	1.77065e+08	1.92466e+08	1.75281e+08	1.57305e+08	2.35002e+08	1.78447e+08	1.52927e+08	1.67329e+08	1.72721e+08	1.77779e+08	1.76246e+08	1.84089e+08	1.77939e+08	1.55224e+08	1.57864e+08	1.57864e+08	1.56055e+08
TAG(12:3/18:5/19:0)	0.633832	B(iii)			414.618	822.644	POS	1.01199e+07	9.95337e+06	1.35875e+07	1.22738e+07	7.84476e+06	1.28977e+07	2.29577e+07	2.43621e+07	2.57385e+07	4.46066e+07	2.37994e+07	2.08095e+07	2.54421e+07	2.32702e+07	2.32932e+07	2.57879e+07	3.09773e+07	2.34373e+07	2.32826e+07	2.51149e+07	2.28389e+07	2.4827e+07	2.06764e+07	5.61683e+07	2.29727e+07	3.13571e+07	2.32368e+07	2.32501e+07
TAG(14:2/20:1/22:5)	0.632549	B(iii)			492.57	920.757	POS	9.12e+08	8.23472e+08	1.02496e+09	8.07055e+08	9.41818e+08	1.05396e+09	9.82085e+08	8.37791e+08	8.23524e+08	9.75104e+08	8.57408e+08	9.62968e+08	1.08119e+09	8.44174e+08	9.5415e+08	9.12596e+08	1.21852e+09	8.73563e+08	8.28414e+08	8.22578e+08	9.52015e+08	1.04698e+09	9.09485e+08	8.85415e+08	1.04291e+09	1.06361e+09	1.0342e+09	1.08503e+09
TAG(19:2/22:0/22:6)	0.632041	B(iii)			682.992	1018.9	POS	2.19734e+08	1.8692e+08	1.68458e+08	2.29359e+08	4.0729e+08	2.14145e+08	1.3164e+08	3.60009e+08	3.42496e+08	3.31952e+08	3.66073e+08	1.6563e+08	3.81836e+08	2.31731e+08	1.86577e+08	1.18034e+08	2.05054e+08	1.9064e+08	7.51043e+07	3.99936e+08	1.53619e+08	1.05002e+08	1.51523e+08	1.58778e+08	2.09083e+08	2.17391e+08	2.17394e+08	2.16523e+08
TAG(15:2/20:0/22:5)	0.631817	B(iii)			648.532	936.811	POS	1.10189e+09	1.05612e+09	1.5095e+09	1.00446e+09	9.14737e+08	1.39036e+09	1.26022e+09	1.02116e+09	1.0695e+09	1.16601e+09	1.20456e+09	1.00824e+09	1.28828e+09	1.18583e+09	1.06292e+09	1.2976e+09	7.52646e+08	1.18148e+09	1.08665e+09	1.12101e+09	1.30143e+09	1.11708e+09	1.05639e+09	1.29059e+09	6.03307e+08	6.27925e+08	6.07827e+08	6.02188e+08
TAG(19:2/20:6/22:5)	0.630462	B(iii)			419.364	980.764	POS	6.25821e+07	4.35012e+07	4.03784e+07	3.87864e+07	7.10766e+07	4.1525e+07	4.92149e+07	4.50266e+07	6.9273e+07	6.03313e+07	5.9852e+07	7.48531e+07	5.0271e+07	9.21794e+07	7.67369e+07	5.44844e+07	9.4492e+07	5.78788e+07	5.4404e+07	6.02991e+07	4.67079e+07	9.09721e+07	6.30035e+07	5.13111e+07	9.85104e+07	9.58123e+07	1.03348e+08	1.03547e+08
HexCer/NS(d14:2/19:1)	0.629532	B(iii)			337.897	680.519	NEG	5.81999e+08	9.34912e+08	8.45619e+08	8.42315e+08	7.77923e+08	8.27311e+08	1.08342e+09	8.99365e+08	8.51743e+08	8.12986e+08	8.32874e+08	1.04786e+09	1.06093e+09	9.78291e+08	9.84129e+08	1.10153e+09	1.12938e+09	9.41583e+08	1.2592e+09	9.75486e+08	1.01251e+09	9.8021e+08	1.02683e+09	1.23068e+09	1.05333e+09	1.05367e+09	1.03923e+09	1.02914e+09
PEtOH(17:1/18:2)	0.629205	B(iii)			269.901	711.507	NEG	2.32127e+08	2.74003e+08	3.44007e+08	2.96041e+08	4.00782e+08	3.25214e+08	3.66899e+08	3.43303e+08	3.41532e+08	2.94898e+08	3.18361e+08	4.61358e+08	3.14135e+08	3.49885e+08	3.64807e+08	3.62665e+08	4.14004e+08	3.75035e+08	2.25257e+08	4.31231e+08	2.51023e+08	3.8273e+08	3.46788e+08	1.55534e+08	4.12648e+08	3.9393e+08	3.93688e+08	3.93633e+08
TAG(18:1/19:0/22:7)	0.62725	B(iii)			648.259	962.836	POS	4.01679e+08	3.90184e+08	4.20495e+08	4.4494e+08	3.70783e+08	4.81803e+08	6.65834e+08	5.55331e+08	4.24576e+08	4.24725e+08	6.3233e+08	4.01467e+08	5.20945e+08	4.67134e+08	6.7958e+08	4.95745e+08	3.66023e+08	4.32969e+08	4.03689e+08	4.69623e+08	4.73532e+08	4.55478e+08	4.16455e+08	4.51809e+08	3.65425e+08	3.7766e+08	3.72434e+08	3.65296e+08
PC(18:4e/15:1)	0.626202	B(iii)			98.8609	724.534	POS	6.88532e+06	1.35705e+07	5.21903e+06	3.60353e+06	4.91915e+07	4.48423e+06	1.06905e+07	2.81003e+06	1.7863e+07	5.09547e+06	8.52624e+06	1.50559e+07	4.46436e+06	1.97997e+07	4.46541e+06	4.01809e+06	4.48442e+07	3.90698e+06	4.34351e+06	6.69994e+06	3.04746e+06	1.56453e+07	1.16233e+07	2.38755e+07	6.29616e+07	7.13621e+07	7.31394e+07	6.61849e+07
TAG(12:3/18:5/21:1)	0.624242	B(iii)			460.145	848.659	POS	6.38898e+07	7.26003e+07	5.84335e+07	6.70696e+07	3.82453e+07	5.98513e+07	6.43216e+07	5.94454e+07	5.96398e+07	4.36391e+07	5.24057e+07	7.64608e+07	2.10405e+08	5.37438e+07	7.90008e+07	6.5612e+07	3.74064e+07	1.15564e+08	6.82399e+07	8.17233e+07	6.56129e+07	6.72532e+07	6.12278e+07	4.6687e+07	5.75937e+07	4.0142e+07	4.06677e+07	3.99266e+07
TAG(19:0/21:3/22:6)	0.623785	B(iii)			600.016	1002.87	POS	2.00869e+08	1.87521e+08	2.62188e+08	1.61491e+08	1.67935e+08	2.39534e+08	2.46347e+08	1.81448e+08	2.26378e+08	2.4349e+08	2.40125e+08	2.04381e+08	2.2963e+08	2.43882e+08	1.9131e+08	2.42777e+08	2.02277e+08	2.18287e+08	2.39717e+08	1.95956e+08	2.98026e+08	2.17974e+08	2.32526e+08	2.65872e+08	1.7685e+08	1.88228e+08	1.76857e+08	1.76908e+08
TAG(15:3/22:0/22:6)	0.623589	B(iii)			662.831	960.819	POS	7.80428e+08	5.04283e+08	4.10332e+08	6.15481e+08	5.4037e+08	8.15201e+08	3.63636e+08	6.3999e+08	3.28872e+08	4.99962e+08	3.21787e+08	3.79838e+08	3.93514e+08	3.66304e+08	3.75688e+08	5.76158e+08	3.42997e+08	3.39007e+08	3.2824e+08	4.1695e+08	3.4517e+08	4.22864e+08	3.72297e+08	4.55374e+08	4.37368e+08	4.38823e+08	4.29583e+08	3.36572e+08
TAG(19:1/20:2/20:6)	0.6234	B(iii)			633.314	960.82	POS	5.78286e+08	5.52048e+08	5.47288e+08	6.59628e+08	7.48343e+08	5.29958e+08	7.35516e+08	5.93494e+08	7.12776e+08	8.9131e+08	9.53194e+08	6.16501e+08	7.70625e+08	6.29258e+08	5.72341e+08	6.03816e+08	6.83857e+08	4.91054e+08	5.9962e+08	5.60248e+08	5.55887e+08	6.2663e+08	6.64283e+08	6.92757e+08	5.93506e+08	6.06981e+08	5.47947e+08	5.45108e+08
DGTS(26:0/26:0)	0.622996	B(iii)			789.182	992.921	POS	1.54551e+06	2.0538e+06	1.17041e+06	1.39038e+06	1.96019e+06	1.57184e+06	2.01522e+06	2.19706e+06	1.90713e+06	1.72205e+06	2.4357e+06	2.24988e+06	2.11415e+06	1.22079e+06	2.30988e+06	2.28944e+06	1.3031e+06	2.24029e+06	1.22628e+06	4.44795e+06	2.11598e+06	1.8568e+06	3.31051e+06	2.87165e+06	704048	691755	994560	687227
DGTS(25:0/25:0)	0.622996	B(iii)			761.416	964.88	POS	1.5507e+06	1.18869e+06	1.17553e+06	1.31097e+06	1.01176e+06	2.9699e+06	3.39083e+06	2.68923e+06	3.99553e+06	2.29767e+06	4.15825e+06	3.49199e+06	2.93321e+06	4.11241e+06	2.65586e+06	3.51366e+06	2.183e+06	3.23024e+06	2.33783e+06	4.19285e+06	2.33191e+06	4.44001e+06	5.69776e+06	2.27039e+06	474075	506057	649438	599260
DGTS(26:1/26:1)	0.622996	B(iii)			712.532	988.892	POS	4.98985e+08	4.88034e+08	6.14725e+08	4.19161e+08	5.11193e+08	5.566e+08	6.66028e+08	6.12324e+08	6.72825e+08	6.27382e+08	6.59941e+08	5.64173e+08	7.17382e+08	7.14033e+08	6.61831e+08	6.86942e+08	7.06559e+08	6.03876e+08	6.0005e+08	6.1313e+08	6.74593e+08	6.10657e+08	6.52002e+08	7.68385e+08	6.19955e+08	6.40318e+08	6.26183e+08	6.20053e+08
DGTS(24:0/24:0)	0.622996	B(iii)			706.854	936.858	POS	8.50055e+06	1.92606e+07	2.99259e+07	2.72393e+07	1.55037e+07	2.71719e+07	2.96168e+07	2.1139e+07	1.85184e+07	2.69841e+07	2.43292e+07	2.281e+07	3.34727e+07	1.44564e+07	2.20466e+07	2.59995e+07	3.8604e+07	2.03287e+07	3.31021e+07	3.12878e+07	2.8896e+07	2.53202e+07	2.97651e+07	2.46706e+07	2.16157e+07	2.28074e+07	2.11689e+07	2.11358e+07
DGTS(26:2/26:2)	0.622996	B(iii)			693.944	984.867	POS	8.80277e+06	8.07903e+06	1.03312e+07	7.83559e+06	9.02842e+06	7.16599e+06	4.93284e+06	4.25877e+06	4.92255e+06	5.53935e+06	9.33908e+06	6.46582e+06	5.58888e+06	5.81184e+06	5.69726e+06	4.48195e+06	5.709e+06	4.96547e+06	3.32323e+06	6.10854e+06	6.16161e+06	1.42741e+06	4.32298e+06	3.93785e+06	5.03233e+06	5.18355e+06	5.17999e+06	4.71484e+06
DGTS(24:4/24:4)	0.622996	B(iii)			679.895	920.738	POS	2.44836e+07	1.64539e+07	2.03704e+07	1.4127e+07	2.4843e+07	1.50938e+07	1.84326e+07	1.72372e+07	2.15972e+07	2.58765e+07	2.39203e+07	2.92273e+07	1.58423e+07	2.1662e+07	1.15788e+07	1.37039e+07	2.91627e+07	2.06738e+07	1.55551e+07	2.09904e+07	1.78614e+07	2.08549e+07	3.06052e+07	2.8178e+07	1.86493e+07	1.95365e+07	2.19719e+07	1.87494e+07
DGTS(19:1/19:1)	0.622996	B(iii)			606.68	792.671	POS	1.85426e+08	2.151e+08	2.49e+08	2.34794e+08	1.19289e+08	2.5006e+08	2.12908e+08	1.53904e+08	1.52862e+08	1.48319e+08	1.53165e+08	2.09385e+08	1.76332e+08	1.31577e+08	1.70469e+08	1.80326e+08	9.15688e+07	1.81338e+08	1.70109e+08	1.73761e+08	1.59021e+08	1.66041e+08	2.26268e+08	1.54826e+08	6.33325e+07	6.75925e+07	6.50238e+07	6.61391e+07
DGTS(26:4/26:4)	0.622996	B(iii)			597.032	976.813	POS	8.70748e+08	8.65157e+08	9.76601e+08	1.13284e+09	8.263e+08	7.67871e+08	7.8882e+08	7.7269e+08	8.97571e+08	7.30762e+08	1.33942e+09	1.32001e+09	1.33857e+09	1.32385e+09	1.02567e+09	1.15783e+09	9.63472e+08	8.63695e+08	8.14746e+08	9.62848e+08	1.21647e+09	9.12315e+08	1.05938e+09	1.16624e+09	9.09816e+08	9.13155e+08	9.12356e+08	1.01612e+09
DGTS(16:0/16:0)	0.622996	B(iii)			363.681	712.601	POS	834305	835561	1.22611e+06	874013	435296	626570	803772	604376	699126	679356	789167	1.22693e+06	596719	943367	540590	869030	1.2314e+06	1.12526e+06	1.2099e+06	1.00373e+06	836539	629745	1.04512e+06	1.1925e+06	908691	761648	909827	882235
DGTS(13:1/13:1)	0.622996	B(iii)			149.472	624.484	POS	3.01396e+06	4.0702e+06	3.49062e+06	3.22972e+06	4.62496e+06	4.76283e+06	9.18623e+06	5.11851e+06	5.86376e+06	5.81824e+06	4.06878e+06	4.35539e+06	6.55101e+06	6.58397e+06	6.13037e+06	5.4827e+06	1.26876e+07	4.19302e+06	4.74651e+06	4.77772e+06	3.25677e+06	6.51592e+06	1.00835e+07	6.77801e+06	1.06543e+07	1.06728e+07	1.08581e+07	1.07655e+07
TAG(21:0/21:1/22:7)	0.622562	B(iii)			538.908	1032.87	POS	1.36595e+07	8.71974e+06	1.85335e+07	8.71859e+06	7.99931e+06	1.13062e+07	2.34581e+07	2.61778e+07	2.4179e+07	1.82112e+07	2.32119e+07	1.81274e+07	3.0144e+07	3.04287e+07	2.41885e+07	3.10555e+07	2.49707e+07	1.95159e+07	2.75176e+07	2.51806e+07	3.06662e+07	3.42266e+07	1.97298e+07	2.76467e+07	2.00561e+07	2.35575e+07	2.0063e+07	2.0041e+07
TAG(18:3/20:0/22:6)	0.62228	B(iii)			538.9	974.797	POS	2.74807e+08	3.36598e+08	3.12437e+08	1.74572e+08	2.20669e+08	2.39155e+08	2.84162e+08	2.13811e+08	2.39115e+08	2.46538e+08	2.29345e+08	4.15249e+08	2.41716e+08	2.5665e+08	2.46613e+08	2.20269e+08	2.6101e+08	2.63818e+08	2.35374e+08	3.1485e+08	2.41435e+08	2.68676e+08	2.2299e+08	2.60007e+08	2.18803e+08	2.27282e+08	2.27263e+08	2.27297e+08
DGTS(22:3/24:4)	0.622003	B(iii)			633.088	894.725	POS	4.90997e+07	2.18369e+07	3.69991e+07	3.92876e+07	2.89529e+07	3.2396e+07	3.79036e+07	3.25667e+07	3.19782e+07	4.73749e+07	4.06545e+07	4.64031e+07	4.05465e+07	3.85354e+07	3.16382e+07	3.17646e+07	3.20672e+07	1.07473e+08	3.44217e+07	3.47387e+07	3.12762e+07	3.6824e+07	5.5626e+07	4.82896e+07	2.54374e+07	2.55204e+07	3.65721e+07	2.53907e+07
AcylGlcADG(16:0/20:5/12:0)	0.621684	B(iii)			388.553	990.721	POS	2.95557e+07	2.40662e+07	1.93629e+07	2.35716e+07	2.2108e+07	1.74139e+07	1.22631e+07	1.23106e+07	1.85581e+07	1.26671e+07	1.73013e+07	3.10806e+07	1.30907e+07	2.06146e+07	2.0877e+07	1.52705e+07	2.16806e+07	2.08683e+07	1.5311e+07	2.11756e+07	1.19669e+07	2.61117e+07	1.3476e+07	1.14552e+07	2.52972e+07	2.57744e+07	2.54675e+07	2.52991e+07
DGTS(16:0/15:1)	0.619774	B(iii)			240.585	696.567	POS	1.70512e+06	2.0153e+06	714229	869522	5.31099e+06	1.04568e+06	4.21371e+06	4.98191e+06	6.0982e+06	582678	5.99385e+06	5.4439e+06	4.21364e+06	1.54554e+07	4.71163e+06	8.37911e+06	2.11915e+07	3.73539e+06	4.70723e+06	5.56345e+06	9.32865e+06	8.99466e+06	9.75812e+06	7.88584e+06	1.71283e+07	1.7514e+07	1.74423e+07	1.75146e+07
TAG(16:4/22:0/22:5)	0.619195	B(iii)			604.813	974.798	POS	8.65494e+08	9.59087e+08	7.4379e+08	8.30528e+08	5.19586e+08	7.66191e+08	7.40784e+08	8.35594e+08	8.51938e+08	6.60717e+08	8.70703e+08	1.09592e+09	8.68393e+08	7.7514e+08	1.0838e+09	7.49271e+08	5.33557e+08	9.47508e+08	9.0001e+08	1.08196e+09	7.59704e+08	1.01066e+09	7.11257e+08	7.09407e+08	4.0298e+08	4.10836e+08	4.09224e+08	4.02889e+08
DGTS(19:1/22:6)	0.618418	B(iii)			479.815	824.649	POS	2.70229e+07	3.58311e+07	5.71174e+07	4.64987e+07	2.14435e+07	7.65984e+07	7.37525e+07	4.80467e+07	4.24833e+07	3.73246e+07	2.42129e+07	3.03235e+07	6.29229e+07	3.1029e+07	4.33276e+07	4.299e+07	2.40728e+07	3.69248e+07	2.80366e+07	2.92091e+07	3.5196e+07	4.36374e+07	8.21752e+07	1.78145e+07	2.5311e+07	2.62572e+07	2.67479e+07	2.67643e+07
DGTS(10:0/14:1)	0.61824	B(iii)			149.461	598.459	POS	149195	166065	176164	153302	128776	316455	443008	101834	212015	239323	146827	174193	195095	234440	243981	175378	400749	170953	140532	86570	16089	327799	490440	180782	470899	470649	471289	554053
DGTS(25:0/22:3)	0.616797	B(iii)			698.117	916.795	POS	1.58255e+10	1.59583e+10	1.04689e+10	1.92148e+09	1.43996e+10	1.62519e+10	1.16052e+10	1.65962e+10	1.74887e+10	1.64161e+10	1.78981e+10	1.8918e+10	1.91255e+10	1.88316e+10	1.62228e+10	1.77638e+10	1.5634e+10	1.63319e+10	1.72941e+10	1.7089e+10	1.8281e+10	1.77121e+10	1.80204e+10	2.04074e+10	8.80019e+09	1.03713e+10	1.03806e+10	9.90816e+09
GlcADG(27:0/19:2)	0.616372	B(iii)			466.337	954.736	POS	9.5659e+06	9.48961e+06	9.89288e+06	6.42885e+06	9.68321e+06	9.20016e+06	7.69326e+06	5.71164e+06	6.64369e+06	9.67566e+06	1.0429e+07	8.61881e+06	9.31843e+06	8.42784e+06	5.86207e+06	8.17173e+06	1.04606e+07	8.64255e+06	7.03473e+06	6.04183e+06	1.00649e+07	7.89788e+06	7.55594e+06	9.94618e+06	8.49116e+06	9.01234e+06	8.97777e+06	7.87426e+06
PC(27:0/17:1)	0.616157	B(iii)			560.361	900.731	POS	1.94225e+07	2.67399e+07	2.91544e+07	2.95095e+07	9.62991e+06	3.37225e+07	2.55717e+07	1.17178e+08	8.94025e+07	1.70945e+07	2.13666e+07	3.36033e+07	1.22741e+08	1.68512e+07	2.22908e+07	2.00381e+07	4.4328e+07	2.0644e+07	2.36052e+07	2.65018e+07	2.05637e+07	2.49315e+07	2.34896e+07	1.77545e+07	6.6197e+06	6.62813e+06	6.33381e+06	6.32477e+06
TAG(18:1/18:1/18:3)	0.615718	B(iii)			666.225	898.787	POS	1.52099e+07	1.30776e+07	1.30925e+07	0	1.31655e+07	1.11901e+07	1.7411e+07	1.72084e+07	2.33761e+07	1.51277e+07	1.81164e+07	1.42526e+07	1.7992e+07	1.96987e+07	1.85767e+07	1.22393e+07	2.35571e+07	1.29897e+07	1.50223e+07	1.80238e+07	1.95375e+07	1.21744e+07	1.44098e+07	1.85898e+07	1.88902e+07	1.82998e+07	1.88931e+07	1.84777e+07
TAG(15:0/21:5/22:3)	0.61549	B(iii)			501.245	948.776	POS	6.38002e+08	9.3784e+08	6.42615e+08	2.89517e+08	5.39316e+08	5.30709e+08	1.22909e+09	8.09571e+08	7.94902e+08	1.16489e+09	1.2088e+09	1.16284e+09	1.00279e+09	8.06957e+08	8.71938e+08	8.87696e+08	6.57756e+08	6.91181e+08	8.01644e+08	8.32355e+08	1.58573e+09	9.38466e+08	8.19668e+08	1.20026e+09	5.48372e+08	6.83581e+08	6.83682e+08	6.84252e+08
TAG(17:3/19:1/21:5)	0.614988	B(iii)			600.139	932.791	POS	5.67818e+09	5.89747e+09	7.51202e+09	5.33534e+09	4.6247e+09	7.09964e+09	7.2814e+09	6.04534e+09	6.28476e+09	6.17262e+09	6.38828e+09	6.16469e+09	7.49091e+09	5.92246e+09	6.35029e+09	7.00534e+09	5.10502e+09	5.94678e+09	7.54437e+09	6.03986e+09	7.67511e+09	6.32336e+09	6.32825e+09	7.30662e+09	4.37887e+09	4.49737e+09	4.3808e+09	4.39841e+09
TAG(18:1/18:5/21:5)	0.614757	B(iii)			596.518	928.759	POS	1.97076e+09	2.40404e+09	2.31123e+09	2.01902e+09	1.15281e+09	2.34409e+09	1.7385e+09	1.64283e+09	2.94583e+09	2.83068e+09	3.05881e+09	3.60088e+09	3.56482e+09	2.72895e+09	3.10085e+09	3.0688e+09	1.30988e+09	2.89811e+09	2.85682e+09	3.49691e+09	3.37991e+09	3.56156e+09	3.37498e+09	3.36738e+09	7.04378e+08	9.30936e+08	7.07187e+08	7.72088e+08
DGTS(25:0/24:2)	0.61384	B(iii)			721.294	946.836	POS	5.42652e+08	5.6294e+08	8.19533e+08	3.79868e+08	3.77405e+08	5.76863e+08	7.64756e+08	7.7903e+08	8.39631e+08	6.77871e+08	8.33882e+08	6.90576e+08	9.20881e+08	8.41731e+08	7.94638e+08	7.80458e+08	5.50102e+08	6.76986e+08	8.16762e+08	7.83568e+08	8.52678e+08	8.02433e+08	7.98307e+08	9.43485e+08	3.143e+08	3.44206e+08	3.29066e+08	2.9303e+08
DGTS(25:0/26:1)	0.613249	B(iii)			707.972	976.888	POS	1.93113e+08	2.58377e+08	1.80631e+08	1.5963e+08	2.06392e+08	1.85255e+08	1.85532e+08	1.71021e+08	1.83103e+08	1.63391e+08	2.50228e+08	2.09987e+08	1.90371e+08	1.91073e+08	1.7421e+08	1.74922e+08	2.12468e+08	1.60551e+08	1.86731e+08	1.87994e+08	1.8264e+08	1.77022e+08	1.85358e+08	1.83689e+08	2.00479e+08	2.04535e+08	2.04652e+08	1.9389e+08
DGTS(18:0/25:0)	0.612924	B(iii)			706.102	866.782	POS	6.29089e+08	7.50088e+08	7.15108e+08	6.8297e+08	5.82625e+08	7.17022e+08	7.30133e+08	7.11359e+08	6.63324e+08	6.53874e+08	6.61251e+08	7.3701e+08	7.72844e+08	6.06994e+08	6.99809e+08	6.87457e+08	6.48099e+08	6.51087e+08	7.77636e+08	8.35536e+08	6.98438e+08	7.0446e+08	7.17787e+08	7.00976e+08	3.50253e+08	3.54756e+08	3.39332e+08	3.37663e+08
TAG(17:3/19:0/20:0)	0.609785	B(iii)			723.403	930.851	POS	3.39475e+06	3.47093e+06	4.61038e+06	3.31504e+06	4.82689e+06	4.12137e+06	3.21026e+06	3.6378e+06	3.80796e+06	3.73976e+06	4.19285e+06	4.31437e+06	4.10589e+06	3.72974e+06	3.98694e+06	2.57152e+06	4.50466e+06	3.65912e+06	4.11147e+06	4.03418e+06	3.89771e+06	3.98104e+06	2.92325e+06	4.34557e+06	4.20232e+06	3.76533e+06	4.10306e+06	3.73061e+06
TAG(18:4/21:5/22:6)	0.608111	B(iii)			469.53	976.742	POS	1.23485e+08	1.3113e+08	7.92183e+07	3.61472e+08	9.04297e+07	8.44701e+07	1.11126e+08	8.66095e+07	9.60547e+07	7.60238e+07	2.75833e+08	1.55566e+08	1.02476e+08	9.78979e+07	3.27049e+08	3.16122e+08	9.25966e+07	1.08801e+08	1.16318e+08	1.13376e+08	7.72836e+07	4.17883e+08	1.13407e+08	8.55379e+07	9.22044e+07	9.85617e+07	9.8601e+07	9.85875e+07
TAG(18:4/20:0/22:6)	0.607626	B(iii)			402.261	972.787	POS	2.86954e+07	1.97831e+07	2.7242e+07	1.34776e+07	3.66263e+07	2.892e+07	2.09055e+07	2.24251e+07	2.2602e+07	3.43293e+07	2.61487e+07	1.93073e+07	2.45163e+07	2.53782e+07	2.16295e+07	2.00349e+07	3.42586e+07	1.796e+07	1.53774e+07	1.37673e+07	2.80205e+07	2.70212e+07	2.71004e+07	3.01453e+07	3.4833e+07	3.58035e+07	3.5803e+07	3.52882e+07
TAG(20:0/20:4/21:5)	0.607279	B(iii)			660.09	988.853	POS	2.86684e+08	3.35231e+08	2.92407e+08	2.67507e+08	2.44044e+08	3.27165e+08	5.0078e+08	5.05475e+08	4.81246e+08	3.8702e+08	4.99062e+08	3.7881e+08	5.36684e+08	3.86715e+08	5.25446e+08	4.51791e+08	3.32196e+08	4.00802e+08	4.24622e+08	5.50887e+08	5.14894e+08	5.2801e+08	4.50901e+08	4.85766e+08	2.44677e+08	2.57902e+08	2.48074e+08	2.44434e+08
TAG(15:0/18:4/20:6)	0.603948	B(iii)			474.687	874.677	POS	3.51567e+08	3.79943e+08	4.3121e+08	5.10571e+08	2.0625e+08	5.06709e+08	4.74357e+08	4.01233e+08	3.08098e+08	2.5497e+08	2.18996e+08	3.55534e+08	3.68924e+08	2.21671e+08	4.28394e+08	3.37619e+08	2.00226e+08	3.09561e+08	2.77366e+08	3.57646e+08	2.13232e+08	3.58125e+08	3.98718e+08	1.97638e+08	1.94125e+08	2.02444e+08	2.04726e+08	2.04787e+08
TAG(18:2/20:0/22:0)	0.603632	B(iii)			893.014	988.925	POS	5.27493e+07	1.04394e+08	5.36991e+07	4.53824e+07	4.94426e+07	4.43686e+07	3.48951e+07	4.86319e+07	3.47535e+07	4.54226e+07	5.53792e+07	4.32363e+07	4.8533e+07	6.00692e+07	5.66409e+07	4.83388e+07	3.36142e+07	5.28723e+07	6.65471e+07	5.50563e+07	6.55181e+07	4.70637e+07	2.67529e+07	6.43844e+07	1.01593e+07	1.25908e+07	1.06519e+07	9.5857e+06
TAG(16:3/21:1/22:6)	0.603508	B(iii)			584.448	958.804	POS	1.77998e+08	1.63194e+08	1.98001e+08	1.35578e+08	2.40733e+08	2.39602e+08	3.2597e+08	1.77292e+08	2.19659e+08	2.29373e+08	2.30335e+08	2.44406e+08	2.70854e+08	2.21806e+08	2.07743e+08	2.29025e+08	2.70173e+08	2.05235e+08	2.51386e+08	2.77661e+08	2.30161e+08	2.29196e+08	2.24411e+08	3.20453e+08	1.98669e+08	2.13653e+08	2.13735e+08	2.10598e+08
DGTS(5:0/26:0)	0.598314	B(iii)			394.234	698.59	POS	5.07743e+07	3.43477e+07	2.09274e+07	2.29067e+07	2.82103e+07	2.91997e+07	1.78822e+07	1.35804e+07	2.55561e+07	5.08229e+07	3.42782e+07	5.94543e+07	1.90728e+07	6.46845e+07	5.38742e+07	4.42234e+07	1.38555e+07	7.11942e+06	4.94049e+07	5.13679e+07	1.93121e+07	1.90904e+07	1.3212e+07	1.91839e+07	2.33583e+07	3.43344e+07	2.36256e+07	2.35923e+07
PE(18:4e/19:2)	0.598299	B(iii)			229.814	736.512	POS	645725	28860.5	0	20260.3	4.68547e+06	35402.2	0	0	889029	196077	673361	623802	73842	919610	629481	0	8.41223e+06	0	0	0	0	1.34688e+06	1.28357e+06	0	8.66129e+06	8.8753e+06	8.85086e+06	7.77486e+06
PE(16:1e/22:6)	0.598299	B(iii)			216.708	748.511	POS	3.15735e+06	537423	798891	679381	8.01804e+06	857510	779460	607194	3.34882e+06	3.20759e+06	3.01803e+06	1.7701e+06	664318	6.60306e+06	1.58951e+06	538627	8.09226e+06	828864	270615	788155	796693	3.39912e+06	2.58608e+06	3.55364e+06	1.22482e+07	1.16581e+07	1.26793e+07	1.26785e+07
PE(22:6e/7:0)	0.598299	B(iii)			95.8699	624.395	POS	2.22954e+06	406567	333247	340503	5.33873e+06	663663	5.02649e+06	3.34664e+06	1.31353e+07	1.07203e+07	1.30216e+07	8.33939e+06	4.90183e+06	2.20234e+07	9.25937e+06	5.04859e+06	4.62934e+07	5.74308e+06	3.96905e+06	4.89618e+06	4.20694e+06	1.54944e+07	1.70703e+07	1.49282e+07	3.98975e+07	4.04348e+07	4.12015e+07	4.11872e+07
TAG(14:3/20:0/22:5)	0.597306	B(iii)			572.905	920.756	POS	4.39748e+09	4.68079e+09	4.31541e+09	4.49225e+09	3.21188e+09	4.42041e+09	4.99623e+09	4.92349e+09	4.66107e+09	4.32832e+09	4.90941e+09	5.59146e+09	5.99985e+09	4.43755e+09	5.81317e+09	5.03346e+09	4.49207e+09	5.51547e+09	5.55357e+09	5.65357e+09	5.32358e+09	5.38686e+09	4.56961e+09	4.42601e+09	3.13398e+09	3.23956e+09	3.13533e+09	3.13383e+09
DGTS(24:0/26:1)	0.594068	B(iii)			708.827	962.872	POS	1.95979e+08	2.06897e+08	1.86636e+08	1.67021e+08	1.71901e+08	1.82406e+08	1.82168e+08	1.86889e+08	2.02356e+08	1.67872e+08	1.9225e+08	2.03196e+08	2.0559e+08	1.83029e+08	1.813e+08	1.84365e+08	2.34583e+08	1.5879e+08	1.94425e+08	1.74526e+08	1.89983e+08	1.84041e+08	1.78758e+08	1.88498e+08	1.89428e+08	1.96577e+08	1.89061e+08	1.89025e+08
DGTS(25:0/26:2)	0.591552	B(iii)			725.161	974.876	POS	9.19992e+08	1.12847e+09	1.06002e+09	9.08462e+08	9.39896e+08	9.708e+08	1.25638e+09	1.15527e+09	1.11766e+09	1.17972e+09	1.10504e+09	9.93848e+08	1.12515e+09	1.03884e+09	1.14188e+09	1.14623e+09	1.34591e+09	1.01536e+09	1.23325e+09	1.44022e+09	1.21664e+09	1.10837e+09	1.05298e+09	1.35611e+09	9.33706e+08	9.91704e+08	9.63789e+08	9.32453e+08
TAG(18:5/22:0/22:5)	0.591205	B(iii)			640.076	1000.85	POS	4.28735e+08	4.15633e+08	4.00935e+08	3.54681e+08	4.66723e+08	4.05299e+08	3.43018e+08	3.11346e+08	3.55653e+08	3.43818e+08	3.57528e+08	4.19664e+08	3.60042e+08	3.60698e+08	3.37637e+08	3.31592e+08	4.41423e+08	3.19742e+08	3.57964e+08	3.50348e+08	3.38806e+08	3.47874e+08	3.28196e+08	3.60697e+08	4.41704e+08	4.46745e+08	4.46805e+08	4.25786e+08
ACar(24:2)	0.587156	B(iii)			327.833	508.436	POS	1.46009e+06	1.50417e+06	1.05207e+06	1.23188e+06	749598	1.44962e+06	2.36606e+07	2.38899e+07	2.45984e+07	1.77388e+07	2.31622e+07	1.02349e+07	2.85245e+07	2.23785e+07	3.06121e+07	2.06372e+07	1.95898e+07	2.314e+07	2.48316e+07	3.06039e+07	2.43953e+07	2.42632e+07	1.92396e+07	2.46456e+07	1.18166e+07	1.32006e+07	1.2692e+07	1.24572e+07
ACar(23:3)	0.587156	B(iii)			271.164	492.404	POS	2.93044e+06	2.6432e+06	2.52045e+06	2.11421e+06	1.92823e+06	2.52877e+06	2.90195e+06	3.89594e+06	2.49537e+06	2.0729e+06	6.04871e+06	3.71459e+06	2.71525e+06	2.28276e+06	2.66752e+06	2.66338e+06	1.43561e+06	2.9234e+06	2.19593e+06	2.59468e+06	3.56318e+06	2.42773e+06	2.30535e+06	2.55544e+06	535894	930820	928585	929314
ACar(17:3)	0.587156	B(iii)			168.728	408.308	POS	5.48077e+06	5.05195e+06	4.84914e+06	5.49971e+06	3.34771e+06	6.20283e+06	7.42924e+06	6.88019e+06	7.5193e+06	6.45569e+06	5.85513e+06	7.87199e+06	1.02874e+07	7.70656e+06	1.12958e+07	9.28582e+06	1.08876e+07	1.05512e+07	1.11934e+07	1.15168e+07	1.1673e+07	8.76614e+06	1.03852e+07	2.17139e+07	2.18984e+07	2.22082e+07	2.21306e+07	2.18997e+07
ACar(11:1)	0.587156	B(iii)			60.6348	328.248	POS	9.54225e+06	5.74071e+06	5.98806e+06	3.57845e+06	9.30353e+06	5.49198e+06	6.5649e+06	4.2825e+06	9.47819e+06	9.79238e+06	1.03363e+07	1.24928e+07	5.78621e+06	1.653e+07	6.16592e+06	5.06263e+06	1.09516e+07	1.18234e+07	1.06875e+07	8.51765e+06	7.05986e+06	1.42967e+07	9.19545e+06	1.82467e+07	1.64032e+07	1.53091e+07	1.53931e+07	1.78989e+07
ACar(13:1)	0.587156	B(iii)			59.6098	356.279	POS	4.43653e+06	7.26106e+06	3.66724e+06	2.70294e+06	6.60724e+06	4.24506e+06	5.41623e+06	3.79608e+06	6.86328e+06	6.88931e+06	7.21782e+06	1.84754e+07	9.75448e+06	3.73355e+07	9.27272e+06	7.18701e+06	2.17698e+07	1.36207e+07	1.59162e+07	1.06968e+07	7.65182e+06	1.92069e+07	7.65816e+06	4.69039e+07	2.41156e+07	2.91434e+07	2.42324e+07	2.42379e+07
ACar(13:0)	0.587156	B(iii)			49.6466	358.295	POS	3.84375e+06	2.82841e+06	2.92312e+06	1.92603e+06	1.02943e+07	2.16058e+06	5.0979e+06	3.03882e+06	6.887e+06	7.30772e+06	6.72663e+06	1.01638e+07	5.00455e+06	2.05415e+07	7.18059e+06	4.4787e+06	1.91265e+07	5.40506e+06	7.13012e+06	6.11085e+06	4.40482e+06	1.59186e+07	1.07304e+07	2.87427e+07	1.92295e+07	1.97794e+07	2.00236e+07	1.92773e+07
ACar(11:0)	0.587156	B(iii)			49.4511	330.264	POS	1.51785e+07	7.85242e+06	7.47153e+06	4.82456e+06	2.38804e+07	6.18535e+06	1.2701e+07	6.90426e+06	1.4344e+07	1.65494e+07	1.45515e+07	1.78711e+07	9.85491e+06	3.49608e+07	1.22094e+07	9.50714e+06	4.66829e+07	1.40049e+07	1.3071e+07	1.41562e+07	9.12748e+06	2.45191e+07	1.94597e+07	3.93993e+07	4.54254e+07	4.63865e+07	4.54823e+07	4.94117e+07
DGTS(25:0/22:4)	0.585692	B(iii)			645.784	914.779	POS	2.43749e+09	2.28784e+09	2.2548e+09	1.52237e+09	2.96952e+09	2.32694e+09	3.84687e+09	3.39799e+09	3.95279e+09	3.91653e+09	4.1329e+09	3.68799e+09	4.85931e+09	4.24371e+09	3.08417e+09	3.22277e+09	4.71525e+09	3.67531e+09	4.00388e+09	4.18179e+09	4.00619e+09	3.95289e+09	4.22955e+09	4.98865e+09	4.07991e+09	4.23749e+09	4.23838e+09	4.23317e+09
Cer/EODS(d21:0/16:2/O/19:2)	0.585641	B(iii)			687.889	928.804	NEG	5.44523e+06	7.78522e+06	5.24972e+06	6.96065e+06	6.01608e+06	5.51785e+06	5.34234e+06	7.83465e+06	6.42179e+06	4.76181e+06	5.32513e+06	6.12628e+06	6.52957e+06	6.25018e+06	7.16537e+06	6.24433e+06	5.99855e+06	5.72197e+06	6.47601e+06	6.63665e+06	5.07452e+06	6.48741e+06	4.53292e+06	5.30955e+06	6.29873e+06	6.29648e+06	6.17426e+06	5.83351e+06
DGTS(4:0/27:0)	0.575297	B(iii)			440.097	698.593	POS	5.27799e+07	5.9763e+07	2.76263e+07	3.42072e+07	4.53856e+07	3.43387e+07	4.86598e+07	4.19791e+07	4.73081e+07	4.27442e+07	4.23851e+07	6.99616e+07	4.76497e+07	6.52936e+07	6.97782e+07	2.56248e+07	5.66932e+07	6.12807e+07	7.65924e+07	6.54284e+07	4.16592e+07	5.14374e+07	2.90904e+07	5.26259e+07	4.56473e+07	4.76542e+07	4.6762e+07	4.56888e+07
AcylGlcADG(16:0/16:0/16:4)	0.573731	B(iii)			281.415	992.737	POS	2.46676e+07	1.13211e+07	9.88636e+06	8.65166e+06	4.18022e+07	9.67952e+06	1.20074e+07	8.03771e+06	2.35336e+07	2.14995e+07	2.61578e+07	2.12178e+07	1.01102e+07	3.36486e+07	1.89875e+07	1.0811e+07	7.59063e+07	1.40593e+07	1.12701e+07	1.37003e+07	7.82256e+06	3.42385e+07	2.68063e+07	2.20289e+07	7.67687e+07	7.70105e+07	8.37944e+07	7.90841e+07
GlcADG(19:0/26:1)	0.573108	B(iii)			615.168	923.709	NEG	1.92077e+07	2.03661e+07	2.1759e+07	1.88348e+07	2.6367e+07	1.98785e+07	2.2178e+07	1.91766e+07	1.9224e+07	1.91129e+07	2.05647e+07	1.9416e+07	1.98276e+07	1.91763e+07	1.95822e+07	2.07294e+07	2.01497e+07	1.97478e+07	1.96466e+07	2.11282e+07	2.14944e+07	2.03623e+07	1.83658e+07	1.95656e+07	1.99058e+07	2.05096e+07	1.93339e+07	1.93408e+07
GlcADG(27:0/22:4)	0.573108	B(iii)			561.032	973.736	NEG	2.67658e+08	3.75345e+08	3.23787e+08	3.77214e+08	3.32269e+08	3.56951e+08	3.59056e+08	3.84045e+08	3.33025e+08	3.222e+08	3.27496e+08	3.16312e+08	3.59959e+08	3.36881e+08	3.60553e+08	3.87832e+08	3.68281e+08	3.096e+08	4.15677e+08	3.71658e+08	3.20611e+08	3.84661e+08	4.0934e+08	3.52879e+08	3.82715e+08	3.81091e+08	3.7972e+08	3.72644e+08
GlcADG(27:0/24:4)	0.573108	B(iii)			558.238	1001.77	NEG	1.17114e+08	1.87609e+08	1.87192e+08	1.75062e+08	1.49172e+08	1.9822e+08	1.99363e+08	2.15326e+08	1.4258e+08	1.73689e+08	1.92696e+08	2.01506e+08	1.77074e+08	1.26478e+08	1.36126e+08	2.08366e+08	2.02803e+08	2.07719e+08	2.00103e+08	2.2043e+08	1.92563e+08	2.15813e+08	1.70384e+08	1.77957e+08	1.82476e+08	1.56605e+08	1.56609e+08	1.66122e+08
GlcADG(27:0/20:1)	0.573108	B(iii)			539.839	951.741	NEG	1.44509e+08	1.62442e+08	1.34785e+08	1.8707e+08	1.10439e+08	1.26837e+08	1.93583e+08	2.11477e+08	1.33087e+08	1.80509e+08	1.44361e+08	1.94299e+08	1.51115e+08	1.84732e+08	2.35992e+08	2.15125e+08	1.86642e+08	1.49661e+08	2.20573e+08	2.22791e+08	1.5891e+08	2.09902e+08	1.8286e+08	1.43865e+08	1.67298e+08	1.63935e+08	1.54359e+08	1.74186e+08
GlcADG(27:0/22:5)	0.573108	B(iii)			498.806	971.716	NEG	6.73523e+08	7.16929e+08	6.7049e+08	8.04104e+08	5.9545e+08	3.00916e+08	7.06045e+08	7.74406e+08	7.04884e+08	6.21606e+08	6.60204e+08	8.31065e+08	7.5993e+08	6.50998e+08	7.77005e+08	7.78053e+08	8.01481e+08	6.70356e+08	7.90282e+08	7.9392e+08	6.52224e+08	7.88882e+08	7.29355e+08	6.65484e+08	7.62827e+08	7.55524e+08	7.62485e+08	7.41243e+08
GlcADG(22:1/26:2)	0.573108	B(iii)			498.291	961.74	NEG	9.38963e+06	9.90743e+06	1.03061e+07	1.67593e+07	1.05696e+07	9.59204e+06	1.0952e+07	1.16154e+07	1.43651e+07	9.94773e+06	1.15537e+07	1.29383e+06	1.67339e+07	1.16604e+07	1.46054e+07	2.06766e+07	1.45378e+07	1.60092e+07	1.36835e+07	1.87153e+07	7.97901e+06	1.35127e+07	1.00534e+07	6.10912e+06	1.37116e+07	1.37149e+07	1.33425e+07	1.31702e+07
GlcADG(27:0/20:3)	0.573108	B(iii)			485.178	947.716	NEG	3.06878e+08	5.84824e+08	7.12149e+08	5.48579e+08	3.07907e+08	6.81381e+08	8.35238e+08	1.11909e+09	8.36995e+08	7.69584e+08	4.07334e+08	4.78303e+08	4.61871e+08	3.62823e+08	1.03684e+09	1.09555e+09	5.68174e+08	8.66042e+08	1.00994e+09	5.42255e+08	9.6714e+08	4.23147e+08	3.88213e+08	8.66267e+08	7.6304e+08	6.61729e+08	6.59623e+08	6.60096e+08
GlcADG(27:0/18:3)	0.573108	B(iii)			442.426	919.689	NEG	6.59711e+06	6.30584e+06	5.01639e+06	6.26212e+06	7.25146e+06	5.48251e+06	6.12029e+06	8.40492e+06	6.53122e+06	6.62678e+06	9.33051e+06	1.02803e+07	1.08122e+07	5.72697e+06	1.36128e+07	1.10607e+07	8.78741e+06	1.08495e+07	8.26984e+06	7.59876e+06	7.15012e+06	1.08969e+07	5.72115e+06	9.51766e+06	9.35441e+06	8.95482e+06	9.36448e+06	7.79442e+06
GlcADG(14:1/26:2)	0.573108	B(iii)			396.484	849.608	NEG	6.18478e+06	8.55209e+06	6.29283e+06	1.15467e+07	5.43813e+06	1.07739e+07	8.43433e+06	4.4427e+06	1.26966e+07	3.97647e+06	5.03113e+06	6.54543e+06	7.96845e+06	6.30004e+06	6.7116e+06	1.12959e+07	5.79784e+06	5.30574e+06	1.16806e+07	1.08917e+07	4.6763e+06	6.48732e+06	1.03529e+07	4.52232e+06	1.08155e+07	1.11913e+07	8.74429e+06	1.11902e+07
GlcADG(13:0/18:3)	0.573108	B(iii)			118	723.467	NEG	4.62389e+06	7.70578e+06	4.86676e+06	5.68829e+06	5.49485e+06	3.38262e+06	3.20237e+06	4.70435e+06	6.18241e+06	4.33587e+06	6.41352e+06	1.37638e+07	5.55754e+06	7.13678e+06	4.69209e+06	4.94124e+06	6.31057e+06	2.37143e+06	9.21856e+06	7.30588e+06	4.02213e+06	7.09714e+06	3.43742e+06	5.00852e+06	7.52882e+06	7.19235e+06	7.19892e+06	7.44528e+06
GlcADG(13:0/18:4)	0.573108	B(iii)			97.9345	721.451	NEG	3.1442e+06	5.32798e+06	5.27935e+06	5.63157e+06	3.66631e+06	4.13724e+06	3.64141e+06	3.43385e+06	2.93647e+06	3.59527e+06	3.53082e+06	7.41958e+06	3.72367e+06	4.63364e+06	3.2169e+06	4.45439e+06	3.60435e+06	4.20104e+06	4.13741e+06	4.97149e+06	3.49577e+06	5.48566e+06	4.23595e+06	3.15427e+06	4.71049e+06	4.24885e+06	4.60052e+06	4.71218e+06
GlcADG(13:0/22:5)	0.573108	B(iii)			89.737	775.514	NEG	6.41321e+06	7.65282e+06	9.33055e+06	8.54924e+06	7.32753e+06	8.84197e+06	7.38853e+06	9.31148e+06	6.90941e+06	8.07941e+06	6.0851e+06	9.20738e+06	9.31353e+06	9.38297e+06	8.27942e+06	9.6903e+06	8.19565e+06	6.91253e+06	7.97656e+06	7.87496e+06	9.95168e+06	1.00239e+07	7.62335e+06	8.69735e+06	1.04966e+07	9.23013e+06	9.86433e+06	1.00826e+07
GlcADG(12:0/17:1)	0.573108	B(iii)			88.5059	699.459	NEG	1.07838e+07	1.38353e+07	5.24302e+06	5.19995e+06	5.63679e+06	1.1724e+07	1.59731e+07	1.2546e+07	1.14828e+07	1.64951e+07	1.13129e+07	1.80318e+07	1.46218e+07	1.46994e+07	1.05903e+07	1.19052e+07	1.49393e+07	1.31659e+07	1.66328e+07	9.09072e+06	664492	1.37992e+07	1.2995e+07	1.50819e+07	1.41952e+07	1.40789e+07	1.42349e+07	1.43724e+07
GlcADG(13:0/20:4)	0.573108	B(iii)			87.9649	749.496	NEG	3.0147e+06	4.9749e+06	4.70943e+06	5.03688e+06	3.96948e+06	4.72266e+06	3.63059e+06	4.63742e+06	4.67675e+06	3.97038e+06	3.78263e+06	7.20644e+06	5.07035e+06	4.37668e+06	3.89748e+06	5.4526e+06	5.47182e+06	3.9958e+06	4.65104e+06	4.89365e+06	5.43324e+06	5.67638e+06	4.20485e+06	5.91907e+06	5.85174e+06	5.853e+06	5.85246e+06	5.50974e+06
GlcADG(12:0/19:2)	0.573108	B(iii)			69.7225	725.483	NEG	1.49814e+08	2.38709e+08	1.68469e+08	1.78517e+08	1.46302e+08	1.59734e+08	1.62006e+08	1.65076e+08	1.3477e+08	1.60745e+08	1.26998e+08	2.61761e+08	1.56604e+08	1.63474e+08	1.22796e+08	1.59493e+08	1.78472e+08	1.53983e+08	1.94547e+08	1.9237e+08	1.0863e+08	1.755e+08	1.50245e+08	1.57725e+08	1.85026e+08	1.82731e+08	1.82906e+08	1.83848e+08
GlcADG(16:3/18:5)	0.573108	B(iii)			48.9406	755.451	NEG	6.0513e+06	1.00447e+07	8.86166e+06	8.83754e+06	6.8148e+06	7.89034e+06	5.89511e+06	1.03169e+07	6.90525e+06	6.70555e+06	6.71057e+06	1.45395e+07	1.04296e+07	9.54783e+06	6.35566e+06	9.09246e+06	8.53753e+06	7.93559e+06	8.69194e+06	1.13481e+07	7.05514e+06	1.13212e+07	5.89749e+06	8.05793e+06	8.83621e+06	8.72862e+06	8.65514e+06	8.37436e+06
OxPC(16:0/20:3+2O(1Cyc))	0.567807	B(iii)			184.206	858.549	NEG	1.6509e+07	1.42499e+07	2.15543e+07	2.17947e+07	1.72823e+07	1.11473e+07	1.33811e+07	1.36569e+07	1.51558e+07	2.32479e+06	3.98769e+06	1.5568e+07	1.57719e+07	1.88981e+07	1.3218e+07	2.09371e+07	1.49228e+07	1.43937e+07	1.54127e+07	1.38344e+07	2.29488e+07	6.46717e+06	1.44776e+07	2.26771e+07	1.68742e+07	1.77693e+07	1.777e+07	1.76053e+07
HexCer/NS(d14:3/36:2)	0.566912	B(iii)			621.634	914.755	NEG	1.34939e+07	1.60037e+07	1.44925e+07	1.48841e+07	1.52001e+07	1.4343e+07	1.40388e+07	1.3419e+07	1.26153e+07	1.138e+07	1.06968e+07	1.36355e+07	1.44129e+07	1.34655e+07	1.3475e+07	1.36243e+07	1.27072e+07	1.29432e+07	1.26067e+07	1.39799e+07	1.07953e+07	1.45833e+07	1.18023e+07	1.30106e+07	1.45863e+07	1.46211e+07	1.39692e+07	1.40931e+07
HexCer/NS(d14:2/26:2)	0.566912	B(iii)			430.084	776.616	NEG	2.17832e+07	3.69091e+07	2.4361e+07	2.60311e+07	2.17313e+07	1.7125e+07	1.45297e+07	2.48671e+07	1.16563e+07	6.01882e+06	1.02828e+07	1.0252e+07	1.58284e+07	1.60707e+07	1.6767e+07	1.62566e+07	1.22845e+07	1.341e+07	1.49542e+07	1.19314e+07	1.10552e+07	8.77801e+06	1.05201e+07	1.02995e+07	1.53203e+07	1.52581e+07	1.54859e+07	1.52579e+07
HexCer/NS(d14:3/26:2)	0.566912	B(iii)			413.121	774.603	NEG	4.28181e+07	5.53625e+07	7.09887e+07	7.65175e+07	6.57503e+07	3.94118e+07	2.53111e+07	6.24668e+07	3.30483e+07	2.22989e+07	3.10151e+07	3.98729e+07	4.79078e+07	2.65496e+07	4.22979e+07	3.1742e+07	4.50262e+07	3.54127e+07	4.28276e+07	3.5122e+07	2.43006e+07	3.49371e+07	3.71746e+07	3.56677e+07	4.09019e+07	4.65497e+07	4.6588e+07	4.63117e+07
HexCer/NS(d14:2/24:2)	0.566912	B(iii)			386.749	748.587	NEG	1.1057e+07	2.24958e+07	1.29962e+07	1.04881e+07	1.51743e+07	1.37233e+07	6.9294e+06	1.56246e+07	5.83768e+06	5.14372e+06	7.33358e+06	7.84026e+06	9.6594e+06	6.70847e+06	1.01219e+07	7.19217e+06	6.55225e+06	5.86738e+06	9.58465e+06	5.07956e+06	8.92811e+06	5.02226e+06	8.15211e+06	5.64449e+06	9.28723e+06	8.13051e+06	9.68057e+06	9.53042e+06
HexCer/NS(d14:3/24:2)	0.566912	B(iii)			376.303	746.571	NEG	9.99011e+06	1.40693e+07	8.92983e+06	9.89116e+06	1.05116e+07	7.70721e+06	5.97185e+06	9.87372e+06	4.60182e+06	2.97001e+06	4.68501e+06	5.68846e+06	6.58288e+06	5.6488e+06	5.62005e+06	5.54717e+06	6.81353e+06	4.83246e+06	7.05097e+06	4.65854e+06	5.45128e+06	5.70429e+06	4.98762e+06	5.09756e+06	7.58776e+06	7.48377e+06	7.3384e+06	7.33719e+06
HexCer/NS(d14:3/19:1)	0.566912	B(iii)			348.987	678.504	NEG	6.51235e+07	8.66561e+07	5.42594e+07	9.16314e+07	6.96438e+07	5.16178e+07	9.90509e+07	7.96977e+07	7.53488e+07	7.78973e+07	6.77493e+07	9.65133e+07	8.33813e+07	8.18985e+07	8.09563e+07	9.67627e+07	9.40683e+07	7.79862e+07	6.46124e+07	8.49857e+07	4.66531e+07	8.79023e+07	9.70756e+07	9.05963e+07	8.8758e+07	8.87816e+07	8.76264e+07	8.63023e+07
HexCer/AP(t26:1/20:1)	0.560445	B(iii)			622.698	896.744	NEG	4.13315e+07	4.41669e+07	4.30125e+07	4.77916e+07	3.96112e+07	4.05809e+07	3.9105e+07	3.84347e+07	3.9228e+07	3.5762e+07	3.82447e+07	2.07088e+06	4.12873e+07	3.51997e+07	4.64562e+07	4.59028e+07	3.85391e+07	3.84557e+07	4.05672e+07	3.87601e+07	2.33064e+07	3.79318e+07	3.31071e+07	4.01949e+07	4.19447e+07	4.15698e+07	4.08383e+07	4.00747e+07
DGTS(25:0/24:1)	0.551021	B(iii)			706.097	948.85	POS	3.22933e+08	1.95744e+08	1.86986e+08	1.61418e+08	3.45925e+08	2.08399e+08	2.09022e+08	1.97377e+08	2.06347e+08	3.18201e+08	2.09241e+08	1.87401e+08	3.69349e+08	2.54592e+08	2.22341e+08	2.02269e+08	2.59936e+08	1.86023e+08	1.99855e+08	2.21266e+08	3.41411e+08	3.19511e+08	2.04825e+08	3.84396e+08	3.41367e+08	3.10104e+08	3.10362e+08	3.2079e+08
DGTS(9:0/22:0)	0.535694	B(iii)			372.375	698.592	POS	3.17082e+08	3.19539e+08	2.94501e+08	2.85332e+08	3.11487e+08	3.21787e+08	3.66954e+08	3.26159e+08	3.03029e+08	2.85842e+08	3.2483e+08	3.34116e+08	3.52749e+08	3.14194e+08	3.35201e+08	3.16029e+08	3.3476e+08	3.61616e+08	3.43586e+08	3.03479e+08	3.50295e+08	3.31859e+08	3.22177e+08	3.66368e+08	2.96809e+08	3.13374e+08	3.09138e+08	3.00795e+08
DGTS(25:0/22:5)	0.531857	B(iii)			608.446	912.786	POS	6.79007e+06	6.68688e+06	1.04397e+07	6.48672e+06	2.85258e+07	5.54213e+06	4.26811e+06	4.54641e+06	4.71618e+06	5.53074e+06	3.49297e+06	6.67061e+06	1.36042e+07	4.89732e+06	6.166e+06	5.20392e+06	9.77677e+06	3.7414e+06	7.16657e+06	4.43308e+06	1.38442e+08	3.74907e+06	3.3355e+07	1.66749e+07	1.04905e+07	1.06738e+07	1.02005e+07	1.14491e+07
DGTS(5:0/26:2)	0.530072	B(iii)			361.031	694.56	POS	1.71974e+08	1.94026e+08	2.08247e+08	1.6762e+08	1.37767e+08	1.64491e+08	1.06856e+08	1.573e+07	1.78913e+08	1.11627e+07	1.66468e+08	2.64212e+08	1.45383e+07	2.36829e+08	2.75248e+07	1.34141e+07	1.45487e+08	1.97009e+08	1.94146e+08	2.43257e+07	1.52198e+08	2.91188e+08	1.73723e+08	1.18579e+08	6.24322e+07	5.96264e+07	7.15812e+07	5.96664e+07
DGTS(24:2/26:4)	0.527189	B(iii)			581.487	952.806	POS	4.36153e+08	4.89809e+08	4.935e+08	4.4893e+08	2.76649e+08	5.21654e+08	3.40056e+08	2.95701e+08	2.61157e+08	2.92144e+08	2.91698e+08	3.62606e+08	3.52166e+08	2.80736e+08	3.0677e+08	3.59263e+08	1.68384e+08	3.37171e+08	3.17222e+08	2.89173e+08	3.53192e+08	2.80706e+08	2.15378e+08	2.93455e+08	1.31819e+08	1.31805e+08	1.31889e+08	1.24348e+08
DGTS(25:0/22:1)	0.52146	B(iii)			711.705	920.816	POS	3.80857e+07	3.25819e+09	3.19407e+09	2.69738e+09	3.07367e+09	3.3204e+09	3.94723e+09	3.60013e+09	3.61461e+09	3.55507e+09	3.48431e+09	3.2478e+09	4.22301e+09	4.31844e+09	3.71886e+09	3.83052e+09	2.9135e+09	3.79779e+09	3.71815e+09	3.70704e+09	3.95799e+09	3.67706e+09	3.46872e+09	4.09649e+09	2.3168e+09	2.06271e+09	1.97007e+09	1.92193e+09
DGTS(27:0/18:4)	0.517941	B(iii)			635.663	886.751	POS	7.23237e+07	7.32399e+07	6.86582e+07	6.53776e+07	7.60955e+07	6.72779e+07	5.49365e+07	5.21308e+07	5.45461e+07	5.96908e+07	6.3184e+07	6.87046e+07	6.90406e+07	5.59617e+07	5.27813e+07	4.70091e+07	7.49673e+07	5.92757e+07	6.30542e+07	6.05769e+07	5.91143e+07	5.85205e+07	6.56573e+07	6.28989e+07	5.86573e+07	6.16495e+07	6.34624e+07	6.24508e+07
AcylGlcADG(12:0/14:0/22:4)	0.515394	B(iii)			398.678	992.736	POS	3.93024e+08	2.54103e+08	1.75821e+08	2.3337e+08	3.79033e+08	1.89948e+08	1.61135e+08	1.43595e+08	2.34604e+08	1.78111e+08	1.8165e+08	3.29484e+08	1.73181e+08	2.55454e+08	2.3482e+08	1.71935e+08	3.7274e+08	2.24529e+08	1.9947e+08	2.31298e+08	1.2792e+08	2.70563e+08	2.01642e+08	1.34724e+08	3.77663e+08	3.89651e+08	3.78609e+08	3.78566e+08
AcylGlcADG(20:0/22:4/12:0)	0.515394	B(iii)			386.426	1076.83	POS	3.25255e+07	2.07553e+07	1.74132e+07	1.75964e+07	3.15714e+07	1.71707e+07	1.22526e+07	1.17794e+07	2.01967e+07	1.5167e+07	1.74663e+07	2.35317e+07	1.38973e+07	2.14248e+07	2.2944e+07	1.30024e+07	3.04892e+07	2.05133e+07	1.56381e+07	1.91911e+07	1.26336e+07	2.46216e+07	1.53084e+07	1.21197e+07	3.05813e+07	3.10917e+07	3.13586e+07	3.06176e+07
AcylGlcADG(12:0/14:0/22:5)	0.515394	B(iii)			330.055	990.721	POS	9.8602e+06	6.54661e+06	5.48032e+06	7.65421e+06	1.04213e+07	5.19036e+06	4.93925e+06	4.33373e+06	8.57538e+06	6.5502e+06	8.33488e+06	1.17713e+07	5.66014e+06	1.12845e+07	9.10463e+06	6.43335e+06	1.95169e+07	7.52938e+06	6.28504e+06	7.98836e+06	1.90369e+06	1.35728e+07	7.22901e+06	6.97492e+06	1.83762e+07	2.04565e+07	1.83965e+07	1.84877e+07
AcylGlcADG(14:0/14:1/20:4)	0.515394	B(iii)			317.36	990.722	POS	1.39334e+07	5.60905e+06	5.51971e+06	4.96922e+06	3.61567e+07	4.70452e+06	4.54012e+06	4.1723e+06	6.75594e+06	6.24127e+06	7.22226e+06	1.07065e+07	4.45244e+06	9.81601e+06	6.8113e+06	5.50984e+06	1.63101e+07	9.16638e+06	6.3855e+06	7.30517e+06	1.10167e+07	1.09308e+07	7.52383e+06	5.60583e+06	1.8184e+07	1.85161e+07	1.81904e+07	1.94419e+07
AcylGlcADG(12:0/18:2/18:2)	0.515394	B(iii)			181.27	992.737	POS	8.66827e+06	4.52007e+06	3.1235e+06	2.59841e+06	1.70482e+07	3.85866e+06	5.70251e+06	3.0618e+06	7.50574e+06	1.04355e+07	8.24094e+06	7.91623e+06	5.05203e+06	1.64871e+07	9.20847e+06	5.53916e+06	3.85822e+07	6.099e+06	4.70011e+06	4.19265e+06	2.22031e+06	1.28929e+07	1.10203e+07	1.41159e+07	3.72009e+07	3.84705e+07	3.82562e+07	3.84483e+07
HexCer/AP(t15:2/38:2)	0.513664	B(iii)			669.162	990.807	NEG	1.52865e+09	1.69953e+09	1.56734e+09	1.97735e+09	1.58069e+09	1.54031e+09	1.59586e+09	1.5706e+09	1.6177e+09	1.46847e+09	1.55308e+09	1.52377e+09	1.68566e+09	1.63089e+09	1.6651e+09	1.60641e+09	1.50764e+09	1.65853e+09	1.63514e+09	1.49815e+09	1.42752e+09	1.57765e+09	1.29008e+09	1.44367e+09	1.62953e+09	1.63108e+09	1.59777e+09	1.5964e+09
HexCer/AP(t15:2/18:2)	0.513664	B(iii)			319.551	710.492	NEG	1.07627e+06	1.18005e+06	736364	845401	521759	850973	923142	1.25391e+06	1.1685e+06	1.20053e+06	1.2944e+06	400818	1.1993e+06	1.02878e+06	2.58265e+06	1.25222e+06	903479	958236	1.33274e+06	1.25094e+06	727969	1.49628e+06	797969	803141	1.12788e+06	635182	1.13174e+06	1.12974e+06
DGTS(26:2/20:5)	0.513112	B(iii)			554.5	894.724	POS	5.1096e+08	5.50612e+08	6.81258e+08	5.3239e+08	3.65867e+08	6.56124e+08	6.57934e+08	7.95149e+08	5.56144e+08	4.90941e+08	4.93104e+08	6.34125e+08	6.39193e+08	5.05223e+08	6.53456e+08	5.93315e+08	4.29197e+08	6.13766e+08	8.70145e+08	6.1054e+08	6.48853e+08	6.31946e+08	5.89098e+08	5.05898e+08	3.82692e+08	3.84593e+08	3.84017e+08	4.49486e+08
DGTS(22:3/26:4)	0.505186	B(iii)			695.56	922.754	POS	6.05791e+07	5.22828e+07	6.16857e+07	4.39307e+07	1.29582e+08	5.39347e+07	4.51218e+07	3.75893e+07	4.84207e+07	5.45593e+07	5.41832e+07	5.71417e+07	4.1338e+07	6.24354e+07	3.9567e+07	4.06271e+07	8.54366e+07	4.18268e+07	7.03205e+07	3.61209e+07	3.79997e+07	4.49177e+07	5.58277e+07	1.02245e+08	1.95395e+07	2.84086e+07	2.8361e+07	2.78948e+07
DGTS(27:0/20:3)	0.500687	B(iii)			936.099	916.795	POS	2.29832e+07	2.66136e+07	4.67122e+07	2.42042e+07	9.60362e+06	4.06813e+07	5.90159e+07	5.90966e+07	3.25049e+07	3.89529e+07	3.46289e+07	4.35225e+07	7.76805e+07	3.38496e+07	4.74096e+07	5.6349e+07	1.22375e+07	5.12357e+07	4.90653e+07	5.38063e+07	7.42612e+07	4.16853e+07	4.27251e+07	5.36676e+07	4.50744e+06	5.2042e+06	5.02826e+06	4.60635e+06
DGTS(27:0/20:2)	0.500687	B(iii)			837.232	918.811	POS	4.78466e+07	4.29592e+07	6.07161e+07	3.46661e+07	3.59456e+07	4.80783e+07	4.48542e+07	5.02163e+07	3.68411e+07	6.53842e+07	5.09608e+07	4.6259e+07	4.97981e+07	3.91739e+07	5.38534e+07	6.02356e+07	4.35551e+07	6.66311e+07	6.54745e+07	5.17216e+07	1.09131e+08	3.6714e+07	4.02565e+07	7.30286e+07	2.46219e+07	2.46116e+07	2.4005e+07	2.12644e+07
DGTS(27:0/20:4)	0.500687	B(iii)			825.555	914.779	POS	1.07197e+07	1.29996e+07	1.14625e+07	9.13445e+06	1.11485e+07	1.14636e+07	1.64356e+07	1.86705e+07	1.71653e+07	1.64598e+07	1.62658e+07	1.72586e+07	2.15163e+07	1.81576e+07	1.61006e+07	2.17694e+07	1.64429e+07	1.57834e+07	2.53625e+07	1.94196e+07	2.35519e+07	2.4183e+07	1.72636e+07	2.49624e+07	1.12258e+07	1.07295e+07	1.10521e+07	1.00421e+07
DGTS(26:0/27:0)	0.500687	B(iii)			813.371	1006.96	POS	5.65518e+07	6.36074e+07	5.55558e+07	5.05406e+07	6.61804e+07	6.35766e+07	5.96005e+07	5.8991e+07	5.84818e+07	5.31108e+07	6.1602e+07	6.39292e+07	6.38994e+07	6.43942e+07	6.56639e+07	6.67655e+07	6.046e+07	5.81898e+07	6.04378e+07	6.37752e+07	5.82617e+07	6.1805e+07	5.88467e+07	6.48277e+07	4.426e+07	4.4234e+07	4.42957e+07	4.09966e+07
DGTS(27:0/18:2)	0.500687	B(iii)			794.55	890.778	POS	8.62574e+06	1.01954e+07	1.04994e+07	6.83637e+06	1.11346e+07	9.83652e+06	3.25997e+07	1.53643e+07	1.4711e+07	1.6906e+07	1.41206e+07	1.60585e+07	1.58367e+07	1.33601e+07	1.52596e+07	1.47106e+07	2.63269e+07	1.54291e+07	1.87128e+07	1.8302e+07	1.98962e+07	1.65339e+07	1.86322e+07	1.74705e+07	2.1886e+07	2.14376e+07	2.12205e+07	1.96966e+07
DGTS(27:0/26:1)	0.500687	B(iii)			781.7	1004.92	POS	5.32785e+08	5.20746e+08	7.50254e+08	4.41223e+08	3.8951e+08	6.35472e+08	7.49766e+08	6.3235e+08	6.37588e+08	7.55624e+08	7.72168e+08	6.6001e+08	8.52008e+08	6.33162e+08	7.15217e+08	7.47242e+08	4.02129e+08	6.68656e+08	6.69415e+08	8.53675e+08	7.5696e+08	8.30206e+08	7.17865e+08	8.57709e+08	1.65224e+08	1.86932e+08	1.73029e+08	1.58984e+08
DGTS(24:0/27:0)	0.500687	B(iii)			780.149	978.902	POS	2.32203e+08	2.36566e+08	1.89525e+08	6.3105e+07	2.22639e+08	2.51455e+08	2.64687e+08	2.63799e+08	3.04831e+08	2.92849e+08	3.31499e+08	2.64244e+08	2.88721e+08	3.39952e+08	2.20949e+08	2.20901e+08	7.13931e+07	2.77004e+08	2.57596e+08	4.0881e+08	2.67433e+08	3.86314e+08	3.33108e+08	2.98244e+08	7.93669e+07	7.9283e+07	7.49588e+07	6.99691e+07
DGTS(27:0/24:1)	0.500687	B(iii)			777.119	976.886	POS	2.31856e+08	2.12154e+08	1.75214e+08	1.30291e+08	2.02737e+08	2.14921e+08	2.66808e+08	2.95252e+08	3.20325e+08	2.85151e+08	3.77906e+08	2.66833e+08	3.08673e+08	3.27148e+08	3.24089e+08	2.78263e+08	2.80835e+08	3.00978e+08	2.75354e+08	3.99802e+08	3.05439e+08	3.77802e+08	3.39003e+08	2.94798e+08	1.41164e+08	1.39344e+08	1.34384e+08	1.33777e+08
DGTS(22:0/27:0)	0.500687	B(iii)			762.735	950.872	POS	3.78469e+08	3.0894e+08	3.14068e+08	2.84303e+08	2.86363e+08	4.11767e+08	4.12576e+08	1.97494e+08	3.79222e+08	4.09688e+08	5.21652e+08	3.76751e+08	4.55318e+08	4.94097e+08	5.48786e+08	5.33272e+08	2.72424e+08	5.37706e+08	4.03899e+08	5.03312e+08	3.77483e+08	5.63713e+08	4.10687e+08	4.55676e+08	1.40558e+08	1.40391e+08	1.36941e+08	1.27218e+08
DGTS(27:0/26:2)	0.500687	B(iii)			760.481	1002.9	POS	1.84411e+08	1.66416e+08	1.65682e+08	1.21397e+08	1.84661e+08	1.57839e+08	1.86824e+08	2.22691e+08	2.74691e+08	2.32746e+08	3.28726e+08	1.95575e+08	2.53322e+08	1.29278e+08	2.52119e+08	2.61073e+08	2.592e+08	1.22757e+08	2.05928e+08	2.74719e+08	2.25753e+08	3.1058e+08	2.39699e+08	2.76121e+08	1.33356e+08	1.33254e+08	1.33713e+08	1.23164e+08
DGTS(27:0/24:4)	0.500687	B(iii)			751.471	970.877	POS	1.0433e+08	1.14755e+08	1.1704e+08	1.6083e+08	4.40029e+08	1.16758e+08	1.11401e+08	1.77119e+08	9.18586e+07	9.36326e+07	9.63456e+07	1.03355e+08	1.15741e+08	3.85929e+08	1.07433e+08	1.14946e+08	5.25473e+08	1.00874e+08	1.04836e+08	2.38504e+08	1.11205e+08	2.40854e+08	2.38518e+08	2.91356e+08	5.26843e+08	5.6314e+08	5.35607e+08	5.22741e+08
DGTS(18:0/27:0)	0.500687	B(iii)			748.115	894.806	POS	2.54675e+06	719764	5.3631e+06	1.0209e+06	2.43198e+06	577570	979725	1.93905e+06	1.88919e+06	2.36197e+06	2.18043e+06	1.44828e+06	1.99644e+06	1.9208e+06	1.40965e+06	1.19767e+06	2.87356e+06	1.71026e+06	2.31495e+06	2.4615e+06	1.27095e+06	2.00425e+06	1.87567e+06	1.31467e+06	1.48948e+06	1.49276e+06	1.49004e+06	665729
DGTS(27:0/22:1)	0.500687	B(iii)			746.652	948.857	POS	2.26549e+09	2.25473e+09	2.9391e+09	1.97618e+09	1.6153e+09	2.88685e+09	3.18785e+09	2.6256e+09	2.95079e+09	2.75571e+09	3.09929e+09	2.25851e+09	3.24465e+09	3.10565e+09	3.22648e+09	3.46899e+09	1.27979e+09	3.07418e+09	2.8524e+09	3.1728e+09	2.91891e+09	3.10204e+09	2.63689e+09	3.17651e+09	6.89274e+08	6.88041e+08	6.62396e+08	6.35285e+08
DGTS(20:0/27:0)	0.500687	B(iii)			745.266	922.841	POS	1.06864e+09	1.0296e+09	8.79035e+08	8.12367e+08	8.59356e+08	1.27893e+09	1.29592e+09	1.30484e+09	1.31659e+09	1.10686e+09	1.25786e+09	9.47748e+08	1.35763e+09	1.47153e+09	1.63274e+09	1.52413e+09	5.75951e+08	1.5283e+09	1.19605e+09	1.5555e+09	1.11338e+09	1.30387e+09	1.1068e+09	1.18185e+09	3.06555e+08	3.06305e+08	3.07304e+08	2.74187e+08
DGTS(27:0/26:4)	0.500687	B(iii)			742.423	998.876	POS	1.3553e+08	1.32754e+08	1.38628e+08	1.35207e+08	8.09946e+07	1.24334e+08	1.32331e+08	1.32776e+08	1.34849e+08	1.18863e+08	1.54103e+08	1.4678e+08	1.56301e+08	1.20143e+08	1.34965e+08	1.34461e+08	5.69832e+07	1.31453e+08	1.29262e+08	1.53678e+08	1.22588e+08	1.44315e+08	1.5003e+08	1.42941e+08	2.74823e+07	2.74488e+07	2.61105e+07	2.40038e+07
DGTS(27:0/24:2)	0.500687	B(iii)			741.782	974.863	POS	5.71624e+08	7.15754e+08	7.24617e+08	4.35874e+08	4.87931e+08	5.22306e+08	1.04038e+09	7.58429e+08	8.27992e+08	7.51505e+08	9.16941e+08	6.49051e+08	8.20563e+08	7.56904e+08	8.31553e+08	7.68875e+08	4.7826e+08	7.1459e+08	7.04914e+08	8.58303e+08	7.5737e+08	8.54946e+08	7.54427e+08	8.36018e+08	2.89597e+08	2.89262e+08	2.81732e+08	2.62331e+08
DGTS(27:0/20:1)	0.500687	B(iii)			728.897	920.829	POS	7.77141e+09	8.11352e+09	8.45029e+09	7.65571e+09	6.25456e+09	9.02049e+09	9.88556e+09	9.34853e+09	9.16893e+09	8.60427e+09	9.04155e+09	8.05706e+09	1.00766e+10	9.22093e+09	1.00056e+10	1.04905e+10	5.02042e+09	9.07296e+09	9.25261e+09	9.4719e+09	9.55297e+09	8.45679e+09	8.44864e+09	1.05582e+10	2.9003e+09	3.06639e+09	3.00358e+09	2.86228e+09
DGTS(27:0/19:2)	0.500687	B(iii)			728.819	904.802	POS	5.20021e+07	5.54948e+07	6.10636e+07	4.99585e+07	3.74626e+07	5.70749e+07	6.73507e+07	6.39272e+07	6.52288e+07	5.59116e+07	6.8252e+07	5.04429e+07	7.21358e+07	6.27283e+07	7.1743e+07	7.18393e+07	1.4175e+07	6.03266e+07	6.30598e+07	6.1822e+07	6.66634e+07	5.39927e+07	5.40511e+07	5.6426e+07	1.25664e+07	1.25552e+07	1.26264e+07	5.08722e+06
DGTS(27:0/22:3)	0.500687	B(iii)			721.527	944.829	POS	1.9436e+09	1.81253e+09	1.90175e+09	1.59419e+09	1.14146e+09	2.00095e+09	2.36626e+09	2.3677e+09	2.53659e+09	2.13314e+09	2.32419e+09	2.62995e+09	2.73908e+09	2.27708e+09	2.31343e+09	2.63612e+09	1.56375e+09	2.33604e+09	2.56537e+09	2.40914e+09	2.6875e+09	2.44895e+09	2.44012e+09	3.22486e+09	9.43026e+08	9.42866e+08	9.13965e+08	8.91858e+08
DGTS(26:2/26:4)	0.500687	B(iii)			720.59	980.865	POS	7.58238e+07	7.85686e+07	5.89747e+07	6.16406e+07	7.46903e+07	6.26087e+07	4.92687e+07	4.85225e+07	4.05062e+07	5.5294e+07	4.39817e+07	7.91077e+07	6.09182e+07	4.50308e+07	3.65389e+07	4.4482e+07	7.55568e+07	3.69382e+07	6.83797e+07	4.1509e+07	6.37453e+07	4.28125e+07	5.91005e+07	7.95505e+07	6.75055e+07	6.81439e+07	6.81616e+07	6.59144e+07
DGTS(27:0/19:1)	0.500687	B(iii)			719.556	906.813	POS	6.5717e+07	8.88404e+07	1.28531e+08	1.10536e+08	5.68686e+07	9.10004e+07	1.22287e+08	1.09806e+08	1.08943e+08	1.06186e+08	9.8132e+07	8.23155e+07	1.08232e+08	9.43732e+07	1.00101e+08	1.32658e+08	6.63677e+07	8.80782e+07	1.11766e+08	1.09496e+08	1.12649e+08	9.66703e+07	1.01103e+08	1.20253e+08	3.75428e+07	3.91542e+07	3.89857e+07	3.37162e+07
DGTS(20:1/26:2)	0.500687	B(iii)			713.556	902.786	POS	1.47271e+08	1.66076e+08	1.44482e+08	1.26132e+08	1.1154e+08	1.57443e+08	1.44797e+08	1.3837e+08	1.52754e+08	1.26847e+08	1.40184e+08	1.53868e+08	1.60357e+08	1.56414e+08	1.42789e+08	1.5763e+08	8.25592e+07	1.54915e+08	1.33671e+08	1.66071e+08	1.42716e+08	1.48176e+08	1.55963e+08	1.39239e+08	6.08865e+07	6.35265e+07	6.35644e+07	5.42003e+07
DGTS(27:0/22:4)	0.500687	B(iii)			702.668	942.81	POS	4.42403e+08	4.77755e+08	4.16017e+08	3.46607e+08	3.23571e+08	4.10706e+08	4.82062e+08	5.09183e+08	4.71141e+08	4.62385e+08	4.99646e+08	5.61822e+08	5.37354e+08	4.55756e+08	4.24886e+08	4.27303e+08	4.15839e+08	4.24718e+08	5.21619e+08	5.00662e+08	4.83864e+08	5.17668e+08	5.3363e+08	5.81755e+08	2.25198e+08	2.31441e+08	2.37253e+08	2.05306e+08
DGTS(26:1/26:2)	0.500687	B(iii)			697.644	986.873	POS	6.74617e+08	6.1795e+08	8.02428e+08	9.61072e+07	7.93686e+08	7.78781e+07	5.31514e+08	3.50021e+08	5.30195e+08	7.10122e+08	7.07175e+08	7.75779e+08	4.18037e+08	8.87273e+08	3.93314e+08	4.55346e+08	9.48197e+08	6.20095e+08	7.18248e+08	3.58142e+08	5.52514e+08	7.771e+08	8.2324e+08	6.515e+08	5.31357e+08	3.58517e+08	4.09122e+08	4.55639e+08
DGTS(27:0/16:1)	0.500687	B(iii)			693.491	864.765	POS	1.15337e+09	1.21572e+09	1.21516e+09	1.13373e+09	1.16881e+09	1.15534e+09	1.15434e+09	1.16772e+09	1.07838e+09	1.07175e+09	1.19288e+09	1.25923e+09	1.26355e+09	1.03152e+09	1.0718e+09	1.04138e+09	1.2072e+09	1.14208e+09	1.23627e+09	1.36719e+09	1.1112e+09	1.22417e+09	1.17767e+09	1.11174e+09	6.91863e+08	7.30283e+08	6.8538e+08	6.78581e+08
DGTS(16:0/27:0)	0.500687	B(iii)			693.491	866.77	POS	1.9949e+08	2.15123e+08	2.11817e+08	1.94642e+08	2.09678e+08	2.05718e+08	2.06613e+08	1.97243e+08	1.91221e+08	1.86e+08	2.1114e+08	2.20598e+08	2.22166e+08	1.67462e+08	1.88379e+08	1.80116e+08	2.04958e+08	2.03782e+08	2.12477e+08	2.32662e+08	1.87097e+08	2.09507e+08	1.97258e+08	1.91177e+08	1.17566e+08	1.28569e+08	1.20627e+08	1.17436e+08
DGTS(24:1/26:2)	0.500687	B(iii)			687.269	958.849	POS	7.75386e+06	1.07926e+07	9.47367e+06	5.86617e+06	4.98259e+06	9.71734e+06	4.6736e+06	4.91761e+06	1.05242e+07	9.55768e+06	1.13772e+07	9.16016e+06	1.06544e+07	8.06291e+06	6.98578e+06	8.05781e+06	4.51788e+06	8.30205e+06	9.45339e+06	1.17521e+07	8.93125e+06	1.04338e+07	5.01924e+06	9.88915e+06	4.0781e+06	4.08213e+06	4.87929e+06	4.08224e+06
DGTS(22:2/26:4)	0.500687	B(iii)			686.51	924.772	POS	3.93806e+07	3.58481e+07	4.05876e+07	2.94682e+07	5.92558e+07	4.09977e+07	4.2137e+07	3.68692e+07	4.45813e+07	4.44025e+07	4.47307e+07	3.61578e+07	4.25883e+07	5.18291e+07	3.73104e+07	3.96906e+07	8.67688e+07	3.69889e+07	3.59783e+07	3.58362e+07	3.96077e+07	3.89875e+07	4.19545e+07	4.70722e+07	9.54972e+07	9.67233e+07	9.8839e+07	9.8826e+07
DGTS(26:1/26:4)	0.500687	B(iii)			686.112	982.852	POS	2.59142e+07	2.52989e+07	1.41342e+07	2.60402e+07	1.20745e+07	1.02512e+07	2.28572e+07	2.34804e+07	2.09498e+07	2.83939e+06	2.51504e+07	1.68959e+06	1.97382e+07	1.86365e+07	2.52484e+07	2.48667e+07	1.73584e+07	2.6811e+07	2.05532e+07	1.98396e+07	2.34034e+07	2.12054e+07	2.13656e+07	2.38208e+07	7.12818e+06	6.99423e+06	7.22999e+06	6.87609e+06
DGTS(27:0/22:5)	0.500687	B(iii)			683.018	940.799	POS	2.15153e+07	2.94376e+07	4.79735e+07	3.02746e+07	2.28711e+06	3.57634e+07	4.89543e+07	3.3552e+07	3.26506e+07	4.01883e+07	5.09027e+07	5.41902e+07	3.87488e+07	2.46975e+07	2.68052e+07	3.77977e+07	4.96836e+07	3.17823e+07	4.9723e+07	5.16651e+07	3.75526e+07	4.41001e+07	5.40394e+07	3.92571e+07	6.58078e+07	7.23126e+07	7.22233e+07	7.21088e+07
DGTS(27:0/18:3)	0.500687	B(iii)			676.912	888.763	POS	2.09921e+09	1.97783e+09	2.18423e+09	1.78461e+09	1.85289e+09	2.09511e+09	3.31604e+09	2.97855e+09	4.2893e+09	4.11722e+09	4.89511e+09	2.98662e+09	4.9302e+09	4.09377e+09	2.68443e+09	2.65001e+09	3.69338e+09	2.65645e+09	4.46048e+09	3.14543e+09	4.57971e+09	2.99691e+09	3.76786e+09	4.84687e+09	2.34522e+09	2.41044e+09	2.39397e+09	2.26037e+09
DGTS(24:0/26:2)	0.500687	B(iii)			672.861	960.853	POS	2.94628e+07	2.49223e+07	4.58822e+07	1.04125e+07	2.25613e+07	3.92544e+07	3.37289e+07	4.57818e+07	4.09515e+07	2.75686e+07	4.42885e+07	3.04153e+07	5.67104e+07	3.94606e+07	4.10207e+07	4.22112e+07	1.75305e+07	3.47635e+07	3.71257e+07	5.51441e+07	5.04469e+07	4.25314e+07	2.6908e+07	4.18138e+07	1.56754e+07	1.54934e+07	1.64552e+07	1.54951e+07
DGTS(27:0/16:2)	0.500687	B(iii)			669.81	862.749	POS	5.78645e+08	6.34977e+08	6.51736e+08	6.38125e+08	4.58314e+08	5.96931e+08	5.1487e+08	4.63574e+08	4.68581e+08	4.44291e+08	5.28757e+08	6.52587e+08	5.47202e+08	4.24327e+08	4.59643e+08	4.92021e+08	3.52768e+08	5.2225e+08	5.39231e+08	6.57129e+08	4.76563e+08	5.39169e+08	5.85302e+08	4.69322e+08	1.97907e+08	2.09765e+08	2.02294e+08	1.97558e+08
DGTS(27:0/22:2)	0.500687	B(iii)			668.437	946.843	POS	8.17151e+07	9.23906e+07	8.94015e+07	5.46402e+07	9.4228e+07	8.63355e+07	8.81414e+07	8.09799e+07	7.75408e+07	7.66785e+07	8.44134e+07	8.57845e+07	8.94924e+07	8.28356e+07	8.30696e+07	8.81638e+07	9.29302e+07	8.39553e+07	8.17614e+07	8.71087e+07	8.77273e+07	9.00691e+07	9.9066e+07	9.21116e+07	8.64852e+07	9.24848e+07	8.98435e+07	8.66075e+07
DGTS(27:0/20:5)	0.500687	B(iii)			660.048	912.767	POS	1.68474e+09	1.84051e+09	1.13359e+09	1.13464e+09	8.44878e+08	1.17008e+09	2.38162e+09	1.86237e+09	1.8188e+09	1.76752e+09	2.12941e+09	2.59685e+09	2.30909e+09	2.02254e+09	1.73764e+09	1.82919e+09	1.16417e+09	1.9267e+09	2.42883e+09	2.0246e+09	2.31307e+09	1.97596e+09	2.6151e+09	2.5613e+09	6.57875e+08	6.67137e+08	6.50102e+08	6.40903e+08
DGTS(20:2/26:4)	0.500687	B(iii)			653.966	896.74	POS	1.62516e+08	1.73157e+08	1.60452e+08	1.41142e+08	1.4792e+08	1.88559e+08	2.35129e+08	1.89827e+08	1.97856e+08	2.09474e+08	2.15865e+08	2.58035e+08	1.9173e+08	3.20121e+08	1.55219e+08	2.05958e+08	9.63955e+07	1.62388e+08	1.70093e+08	1.90302e+08	1.81085e+08	2.12598e+08	4.07852e+08	2.41349e+08	9.30529e+07	9.44645e+07	9.04018e+07	9.03484e+07
DGTS(18:1/26:4)	0.500687	B(iii)			651.102	870.725	POS	8.6137e+07	8.88685e+07	8.00822e+07	8.46014e+07	8.68893e+07	8.76337e+07	1.3818e+08	9.06799e+07	1.27506e+08	9.44491e+07	1.06216e+08	1.60759e+08	1.48666e+08	1.04766e+08	8.11507e+07	8.62034e+07	8.17096e+07	1.21191e+08	9.92208e+07	1.03546e+08	9.46949e+07	1.06341e+08	1.48987e+08	1.18484e+08	5.78042e+07	5.77648e+07	5.67386e+07	5.19538e+07
DGTS(21:2/26:4)	0.500687	B(iii)			634.045	910.751	POS	1.13881e+08	1.06182e+08	9.73417e+07	9.47359e+07	8.24596e+07	8.88686e+07	8.05605e+07	6.21612e+07	9.16887e+07	1.00915e+08	9.32166e+07	1.36664e+08	8.24732e+07	9.95881e+07	6.53484e+07	6.76365e+07	7.33465e+07	7.57781e+07	2.1371e+08	7.62034e+07	8.46238e+07	9.12406e+07	1.33876e+08	1.19788e+08	3.94011e+07	3.99125e+07	3.8466e+07	3.67002e+07
DGTS(24:4/26:4)	0.500687	B(iii)			627.97	948.787	POS	1.35604e+09	1.28037e+09	1.37896e+09	1.39459e+09	9.51785e+08	1.27343e+09	1.07359e+09	1.11759e+09	1.22985e+09	1.02383e+09	1.27665e+09	1.25523e+09	1.08801e+09	9.57118e+08	1.2142e+09	1.04908e+09	8.36026e+08	1.12317e+09	9.73562e+08	1.25696e+09	7.95025e+08	1.18583e+09	1.32311e+09	1.04353e+09	7.87614e+08	7.78146e+08	8.40994e+08	7.76534e+08
DGTS(27:0/22:6)	0.500687	B(iii)			612.837	938.799	POS	1.69117e+07	3.12132e+07	4.76404e+07	2.22488e+07	9.7575e+07	1.59632e+07	2.26194e+07	3.96705e+06	2.89835e+07	1.73145e+07	1.96862e+07	2.86148e+07	2.69856e+07	1.12489e+07	4.32579e+06	2.64701e+06	5.99228e+06	2.02491e+07	1.42019e+07	2.21499e+07	5.67777e+08	1.74226e+07	1.17396e+08	6.33963e+07	2.5631e+07	3.40508e+07	3.63633e+07	3.70873e+07
DGTS(10:0/26:1)	0.500687	B(iii)			602.447	766.654	POS	4.80593e+07	5.36711e+07	5.41666e+07	5.63475e+07	3.12374e+07	5.45584e+07	5.04422e+07	3.63539e+07	4.35478e+07	3.49897e+07	4.36334e+07	6.05485e+07	4.11574e+07	3.63801e+07	4.2653e+07	4.39277e+07	2.63546e+07	5.32639e+07	4.54718e+07	5.39249e+07	4.2101e+07	4.35026e+07	5.24014e+07	4.17807e+07	1.96565e+07	2.10367e+07	2.0085e+07	1.96659e+07
DGTS(22:1/26:4)	0.500687	B(iii)			589.595	926.781	POS	2.8296e+07	2.13325e+07	3.16096e+07	3.49368e+07	2.59168e+07	3.61928e+07	2.86847e+07	2.63813e+07	2.79397e+07	3.08003e+07	2.49616e+07	2.42681e+07	3.05396e+07	2.11766e+07	2.95876e+07	1.88142e+07	3.06448e+07	2.38018e+07	3.03382e+07	3.20572e+07	2.82668e+07	2.89513e+07	2.28233e+07	2.66302e+07	2.42951e+07	2.28028e+07	2.42314e+07	2.34803e+07
DGTS(26:4/22:6)	0.500687	B(iii)			549.692	916.722	POS	3.19034e+07	3.69873e+07	4.94656e+07	4.57848e+07	1.94164e+07	3.67745e+07	3.01462e+07	3.21958e+07	2.44246e+07	1.88935e+07	2.91133e+07	4.91756e+07	2.69207e+07	2.11946e+07	2.52831e+07	4.84743e+07	7.52943e+06	2.75288e+07	3.71322e+07	3.60002e+07	2.62147e+07	4.16858e+07	3.15536e+07	2.18597e+07	6.14293e+06	6.50251e+06	6.47649e+06	2.53061e+06
DGTS(26:4/22:5)	0.500687	B(iii)			500.402	918.74	POS	2.60372e+08	2.71509e+08	3.0163e+08	2.92045e+08	1.57163e+08	2.8485e+08	2.93809e+08	2.25314e+08	1.79036e+08	2.18923e+08	1.74678e+08	2.36732e+08	2.85906e+08	2.06829e+08	2.75168e+08	2.35786e+08	2.16994e+08	2.53875e+08	1.88164e+08	2.71015e+08	2.20011e+08	2.16015e+08	2.31455e+08	2.09991e+08	1.96186e+08	1.99937e+08	1.99918e+08	1.97457e+08
DGTS(5:0/26:1)	0.500687	B(iii)			458.914	696.577	POS	7.31153e+06	1.03021e+07	9.23564e+06	9.22178e+06	4.58494e+06	6.70501e+06	1.00241e+07	6.21832e+06	6.6517e+06	6.45569e+06	7.12385e+06	1.10092e+07	9.08863e+06	9.4138e+06	9.08954e+06	9.67664e+06	5.45386e+06	1.09606e+07	1.20721e+07	1.23634e+07	7.62869e+06	1.02458e+07	6.94959e+06	1.06177e+07	3.54461e+06	3.68037e+06	3.99535e+06	3.55463e+06
DGTS(21:1/22:6)	0.500687	B(iii)			455.829	852.653	POS	2.96973e+06	3.04233e+06	3.28524e+06	3.57574e+06	1.56065e+06	2.93558e+06	3.93511e+06	3.68954e+06	3.58721e+06	3.93198e+06	3.26297e+06	4.46353e+06	4.7144e+06	2.37513e+06	1.05938e+06	3.85611e+06	1.96524e+06	3.97016e+06	4.45298e+06	4.98699e+06	1.29576e+07	4.64421e+06	5.53552e+06	4.10544e+06	1.42986e+06	1.26503e+06	1.54925e+06	1.22683e+06
DGTS(16:3/24:4)	0.500687	B(iii)			423.582	810.645	POS	1.29861e+07	1.05433e+07	9.22787e+06	9.50121e+06	1.33898e+07	1.06149e+07	2.28391e+07	1.94988e+07	2.81025e+07	1.92443e+07	2.52424e+07	2.27109e+07	2.46924e+07	3.52631e+07	2.86242e+07	2.18233e+07	3.95685e+07	2.83315e+07	2.50966e+07	3.12435e+07	1.76685e+07	3.4943e+07	2.52041e+07	2.40185e+07	3.56607e+07	3.6874e+07	3.77364e+07	3.83637e+07
DGTS(3:0/26:1)	0.500687	B(iii)			400.123	668.544	POS	2.12812e+09	2.25498e+09	1.364e+09	1.40091e+09	2.09299e+09	1.36463e+09	1.12984e+09	2.17408e+09	1.05301e+09	1.15826e+09	1.08974e+09	1.73396e+09	1.35747e+09	2.6756e+09	2.27694e+09	1.95368e+09	1.93653e+09	2.82225e+09	3.61996e+09	2.88583e+09	2.23012e+09	2.54656e+09	7.3881e+08	2.53904e+09	1.06185e+09	1.12079e+09	1.12108e+09	1.12012e+09
DGTS(3:0/26:2)	0.500687	B(iii)			396.803	666.531	POS	4.9993e+08	5.99199e+08	6.68177e+08	5.77639e+08	3.79478e+08	5.12504e+08	5.23295e+08	3.98076e+08	4.14918e+08	4.06684e+08	4.40599e+08	7.71144e+08	5.19508e+08	4.76126e+08	4.37962e+08	5.10047e+08	3.5225e+08	5.34396e+08	5.50736e+08	5.6939e+08	3.9912e+08	5.9362e+08	4.72714e+08	4.8608e+08	3.66602e+08	3.8057e+08	3.80606e+08	3.80601e+08
DGTS(2:0/27:0)	0.500687	B(iii)			393.677	670.558	POS	2.27846e+08	4.07566e+08	1.43654e+08	1.65085e+08	1.28603e+08	1.51908e+08	1.51924e+08	1.51139e+08	1.60578e+08	2.04257e+08	3.67683e+08	2.93012e+08	1.69935e+08	2.54691e+08	2.13494e+08	1.48397e+08	2.34719e+08	2.72388e+08	2.29453e+08	2.01246e+08	1.3155e+08	2.64729e+08	1.38864e+08	4.13588e+08	2.56629e+08	2.58906e+08	3.00965e+08	2.59984e+08
DGTS(6:0/26:1)	0.500687	B(iii)			388.591	710.592	POS	2.33997e+07	3.46352e+07	3.96781e+07	3.23442e+07	1.70511e+07	3.12944e+07	3.0727e+07	2.3556e+07	2.33342e+07	2.458e+07	2.55896e+07	3.96767e+07	3.07732e+07	2.52237e+07	2.28697e+07	2.90198e+07	1.34679e+07	2.99278e+07	3.20756e+07	3.55564e+07	2.81021e+07	3.31403e+07	2.82493e+07	2.82407e+07	1.44457e+07	1.61133e+07	1.44567e+07	1.47838e+07
DGTS(26:4/20:5)	0.500687	B(iii)			382.757	890.668	POS	1.65416e+07	1.65106e+07	1.97119e+07	1.85367e+07	1.28873e+07	2.41668e+07	2.64982e+07	2.14808e+07	2.16874e+07	1.69687e+07	1.41758e+07	2.06552e+07	2.25107e+07	1.60436e+07	2.67376e+07	2.11496e+07	1.77031e+07	1.82756e+07	1.38801e+07	1.99675e+07	1.27882e+07	2.50378e+07	2.93016e+07	1.22744e+07	2.0573e+07	2.07733e+07	2.14675e+07	2.15558e+07
DGTS(7:0/26:1)	0.500687	B(iii)			363.905	724.607	POS	6.39696e+06	6.32381e+06	7.65753e+06	5.95847e+06	5.93687e+06	6.46877e+06	5.18361e+06	5.5288e+06	7.02817e+06	6.52084e+06	5.9613e+06	9.59184e+06	7.7869e+06	8.03417e+06	7.62512e+06	6.91201e+06	7.26269e+06	7.04651e+06	7.14618e+06	8.58721e+06	6.52627e+06	8.94087e+06	7.43827e+06	8.86261e+06	6.13092e+06	6.60974e+06	6.60607e+06	6.58271e+06
DGTS(2:0/25:0)	0.500687	B(iii)			351.934	642.522	POS	2.13213e+07	2.60478e+07	2.59518e+07	2.0649e+07	2.50049e+07	2.18876e+07	2.856e+07	2.1673e+07	2.23377e+07	2.73179e+07	2.3285e+07	5.52602e+07	2.79627e+07	3.4081e+07	2.42378e+07	2.30606e+07	3.93716e+07	2.97184e+07	2.75374e+07	3.78873e+07	2.12042e+07	3.85939e+07	3.11658e+07	3.01116e+07	3.8374e+07	3.86101e+07	3.74976e+07	3.86086e+07
DGTS(24:4/22:6)	0.500687	B(iii)			334.714	888.679	POS	154617	65631.8	0	0	316237	46491.1	0	0	158452	181378	178280	0	41187.6	356908	136975	47730	837733	0	41884.7	72958.2	34610	46726.3	163473	69453	668126	794301	725509	723624
DGTS(8:0/22:6)	0.500687	B(iii)			305.521	672.488	POS	6.48778e+06	2.6892e+07	2.69783e+07	2.18567e+07	2.14399e+07	2.14546e+07	4.07341e+07	3.32491e+07	4.08742e+07	3.88628e+07	3.80492e+07	4.58478e+07	4.56937e+07	4.46144e+07	3.82471e+07	3.35452e+07	2.50073e+07	4.41592e+07	5.0392e+07	5.04396e+07	4.03672e+07	4.5733e+07	3.60648e+07	4.64362e+07	2.50801e+07	2.93626e+07	2.96478e+07	2.99072e+07
DGTS(4:0/26:4)	0.500687	B(iii)			303.9	676.52	POS	946783	741139	997822	671298	1.65743e+06	765299	998858	594763	521009	1.19587e+06	960166	991608	774123	1.23729e+06	1.00265e+06	878073	1.55008e+06	529923	953636	486910	764787	1.06972e+06	946849	4.37023e+06	1.56829e+06	1.56929e+06	1.57672e+06	1.68922e+06
DGTS(9:0/22:3)	0.500687	B(iii)			269.07	692.546	POS	2.53213e+06	2.90034e+06	2.24558e+06	610245	4.01806e+06	2.07553e+06	8.47224e+06	5.76465e+06	1.0057e+07	8.21616e+06	8.49164e+06	1.12588e+07	1.01474e+07	1.30766e+07	8.87954e+06	7.44917e+06	1.5021e+07	8.27491e+06	9.8394e+06	1.25023e+07	6.63715e+06	1.37712e+07	1.07365e+07	1.27222e+07	1.04339e+07	1.04564e+07	1.08636e+07	1.06685e+07
DGTS(7:0/22:3)	0.500687	B(iii)			268.552	664.513	POS	1.69265e+06	2.17727e+06	1.60171e+06	1.66258e+06	2.30091e+06	1.42749e+06	5.94689e+06	4.37839e+06	7.00523e+06	6.08883e+06	6.6351e+06	9.06463e+06	6.67293e+06	1.09095e+07	5.7586e+06	4.47895e+06	9.94742e+06	6.21731e+06	6.52442e+06	9.54536e+06	5.05888e+06	9.90284e+06	7.34419e+06	8.5031e+06	9.35109e+06	9.87714e+06	9.9136e+06	9.91354e+06
DGTS(3:0/22:1)	0.500687	B(iii)			258.818	612.483	POS	2.77735e+06	2.75531e+06	1.37022e+06	1.52147e+06	2.49859e+06	2.12828e+06	2.0646e+06	640764	2.637e+06	1.8069e+06	2.30106e+06	2.2479e+06	1.59589e+06	3.32021e+06	2.97079e+06	1.19832e+06	3.65148e+06	2.90065e+06	1.73743e+06	1.94505e+06	1.58891e+06	2.71258e+06	2.80783e+06	2.513e+06	4.19608e+06	4.31538e+06	4.12488e+06	4.32983e+06
DGTS(9:0/22:6)	0.500687	B(iii)			230.095	686.485	POS	2.39126e+06	839770	469093	550039	8.41823e+06	451075	1.31367e+06	916641	2.19609e+06	2.37153e+06	2.55668e+06	1.3226e+06	1.25305e+06	4.44097e+06	616521	1.15986e+06	1.49412e+07	1.79131e+06	1.77553e+06	2.04327e+06	1.22661e+06	2.90512e+06	1.64922e+06	1.50222e+06	1.53018e+07	1.57803e+07	1.54594e+07	1.58615e+07
DGTS(2:0/21:1)	0.500687	B(iii)			222.05	584.452	POS	1.98119e+06	1.7159e+06	1.56792e+06	1.25e+06	1.66734e+06	1.59189e+06	678925	1.99507e+06	598492	2.28437e+06	1.89811e+06	3.5878e+06	3.69707e+06	1.17138e+06	2.94861e+06	3.55035e+06	5.64742e+06	2.36393e+06	2.9895e+06	2.49281e+06	3.29114e+06	853597	2.88286e+06	1.76471e+06	2.73297e+06	1.82818e+06	1.85855e+06	1.88138e+06
DGTS(3:0/22:2)	0.500687	B(iii)			203.968	610.467	POS	4.03924e+06	3.03306e+06	2.67768e+06	2.27989e+06	6.08955e+06	2.23386e+06	8.06966e+06	2.60234e+06	3.72956e+06	3.52487e+06	9.68406e+06	9.87678e+06	7.27333e+06	5.65779e+06	3.84641e+06	5.39056e+06	1.35678e+07	3.75287e+06	5.0826e+06	8.9689e+06	2.64727e+06	3.9823e+06	4.13334e+06	1.52026e+07	9.39043e+06	1.01331e+07	9.94543e+06	1.01344e+07
DGTS(9:0/24:4)	0.500687	B(iii)			203.598	718.56	POS	1.52681e+06	1.87323e+06	1.27166e+06	1.20406e+06	1.65497e+06	1.16221e+06	2.02982e+06	1.40787e+06	1.97834e+06	1.51275e+06	1.59891e+06	5.14824e+06	1.86245e+06	1.70358e+06	1.94373e+06	1.67631e+06	4.22849e+06	2.57946e+06	1.01497e+06	3.39986e+06	1.37334e+06	2.31401e+06	1.38603e+06	2.40422e+06	3.47679e+06	3.47893e+06	3.5436e+06	3.5437e+06
DGTS(5:0/26:4)	0.500687	B(iii)			198.571	690.529	POS	1.272e+07	1.89578e+07	9.73641e+06	1.15373e+07	1.35858e+07	9.87559e+06	7.05363e+06	5.21035e+06	4.57285e+06	1.02636e+07	2.82756e+06	2.21274e+07	7.45586e+06	7.1104e+06	4.53979e+06	4.57372e+06	1.58375e+07	6.60914e+06	7.25009e+06	1.73543e+07	3.76526e+06	8.44883e+06	6.84496e+06	9.89643e+06	1.11815e+07	1.69425e+07	1.55618e+07	1.88201e+07
DGTS(11:0/22:3)	0.500687	B(iii)			193.329	720.577	POS	1.55692e+07	9.21646e+06	7.04047e+06	5.47025e+06	2.03122e+07	7.65377e+06	7.43361e+06	3.92634e+06	9.17722e+06	1.18878e+07	7.76051e+06	1.99326e+06	1.57233e+06	4.10727e+06	5.93636e+06	5.88105e+06	5.0223e+06	1.69803e+07	8.08878e+06	9.99397e+06	6.11671e+06	2.76561e+07	1.18917e+07	1.55324e+07	1.44855e+07	9.46634e+06	1.16148e+07	1.18808e+07
DGTS(2:0/21:0)	0.500687	B(iii)			187.595	586.458	POS	3.43001e+06	2.37823e+06	1.92143e+06	1.9128e+06	6.10217e+06	1.87662e+06	1.54854e+06	991768	2.16465e+06	1.79196e+06	1.4965e+06	1.68591e+06	1.57468e+06	2.62889e+06	2.02212e+06	1.45321e+06	5.22661e+06	2.00659e+06	1.83323e+06	1.88569e+06	1.29304e+06	2.10094e+06	2.00633e+06	1.76666e+06	4.8442e+06	4.34608e+06	5.15112e+06	5.13156e+06
DGTS(7:0/26:2)	0.500687	B(iii)			183.764	722.591	POS	5.62008e+06	4.52075e+06	3.02359e+06	2.02534e+06	1.08255e+07	3.2783e+06	6.09646e+06	1.88234e+06	7.4096e+06	1.0862e+07	7.14505e+06	5.43736e+06	3.362e+06	1.39373e+07	2.87358e+06	2.48475e+06	2.25544e+07	5.88735e+06	5.92561e+06	3.4438e+06	3.53831e+06	1.10912e+07	8.83097e+06	1.34134e+07	9.19468e+06	9.46013e+06	1.38933e+07	9.56979e+06
DGTS(16:3/18:5)	0.500687	B(iii)			168.472	724.533	POS	1.22261e+07	1.40229e+07	5.952e+06	8.14026e+06	1.644e+07	5.32058e+06	3.76438e+06	3.80004e+06	1.00148e+07	9.22764e+06	9.81081e+06	1.52271e+07	4.76477e+06	8.68443e+06	4.58054e+06	4.23262e+06	2.63498e+07	1.11266e+07	1.2398e+07	7.08731e+06	6.82918e+06	1.58363e+07	7.04429e+06	3.06776e+06	2.00737e+07	2.30599e+07	1.93888e+07	1.92089e+07
DGTS(3:0/26:4)	0.500687	B(iii)			139.827	662.498	POS	1.56443e+06	1.5683e+06	1.50621e+06	978679	2.84738e+06	1.09961e+06	1.1562e+06	1.21508e+06	1.84842e+06	2.64244e+06	2.38653e+06	3.37786e+06	1.24314e+06	3.94574e+06	1.11519e+06	1.32309e+06	5.69718e+06	1.19737e+06	1.49366e+06	1.64457e+06	990032	2.75381e+06	2.32187e+06	2.31736e+06	7.42684e+06	7.1821e+06	6.97505e+06	6.45556e+06
DGTS(13:0/22:6)	0.500687	B(iii)			122.821	742.545	POS	3.29749e+06	1.95094e+06	820614	1.29683e+06	1.01592e+07	1.02568e+06	1.28838e+06	1.41387e+06	5.24019e+06	3.61461e+06	3.60331e+06	8.65073e+06	1.83588e+06	8.71475e+06	2.01186e+06	1.03146e+06	2.68962e+07	2.23984e+06	2.73011e+06	3.65468e+06	727271	5.59982e+06	2.768e+06	5.08851e+06	1.95785e+07	2.04947e+07	2.05005e+07	1.95776e+07
DGTS(4:0/22:3)	0.500687	B(iii)			121.474	622.468	POS	171708	871483	211090	517848	993668	553019	3.88889e+06	2.4321e+06	3.11953e+06	3.34052e+06	2.1998e+06	2.59836e+06	3.60747e+06	4.6337e+06	2.73131e+06	2.05562e+06	8.70977e+06	1.78838e+06	2.66493e+06	3.22012e+06	1.23709e+06	3.74868e+06	5.21523e+06	3.27698e+06	5.96027e+06	6.07422e+06	6.2193e+06	5.96929e+06
DGTS(13:1/22:6)	0.500687	B(iii)			118.223	740.529	POS	4.88692e+06	4.79861e+06	2.57931e+06	2.89796e+06	1.08975e+07	2.53176e+06	4.97717e+06	1.87973e+06	4.80835e+06	4.98244e+06	4.67002e+06	9.20954e+06	2.85045e+06	9.96618e+06	4.62613e+06	2.24954e+06	1.56361e+07	5.9213e+06	3.64221e+06	5.73962e+06	1.65859e+06	7.82131e+06	5.15854e+06	4.65934e+06	1.67581e+07	1.75334e+07	1.74798e+07	1.75429e+07
DGTS(11:0/22:6)	0.500687	B(iii)			89.7664	714.515	POS	1.45445e+07	7.47418e+06	4.2607e+06	4.39545e+06	3.25522e+07	4.5798e+06	5.42476e+06	3.95363e+06	1.45908e+07	1.68989e+07	1.6739e+07	1.82811e+07	4.77969e+06	3.20335e+07	7.9389e+06	4.29713e+06	7.81505e+07	9.44742e+06	6.77545e+06	8.36733e+06	3.47753e+06	2.04412e+07	1.84052e+07	1.12569e+07	7.39509e+07	7.08073e+07	7.08564e+07	7.45788e+07
DGTS(2:0/22:2)	0.500687	B(iii)			82.2448	596.451	POS	1.3568e+06	1.17493e+06	493279	659377	3.57502e+06	828340	1.12427e+06	771175	1.86766e+06	2.08699e+06	1.64244e+06	2.47501e+06	1.1827e+06	3.93666e+06	1.34998e+06	1.00841e+06	1.02514e+07	1.06313e+06	1.41742e+06	1.30945e+06	819282	2.28181e+06	2.53261e+06	2.36866e+06	8.99546e+06	9.17845e+06	9.28058e+06	9.0035e+06
					403.815	740.524	NEG	7.6629e+07	7.42965e+07	6.6859e+07	7.22316e+07	7.38562e+07	4.47825e+07	3.73687e+07	5.49977e+07	4.82888e+07	4.45537e+07	5.42172e+07	4.0369e+07	5.20755e+07	4.79801e+07	3.94801e+07	6.07783e+07	4.24668e+07	5.29405e+07	3.64537e+07	3.74193e+07	5.48725e+07	3.77053e+07	2.52948e+07	5.51905e+07	5.21061e+07	4.6314e+07	5.34496e+07	5.34684e+07
					367.464	713.513	NEG	2.77835e+08	2.94101e+08	2.53818e+08	2.31617e+08	2.32594e+08	3.69294e+08	2.50984e+08	3.57838e+08	2.95126e+08	1.73664e+08	2.39265e+08	2.81848e+08	3.0481e+08	2.22051e+08	3.69753e+08	3.26978e+08	2.90536e+08	3.30371e+08	2.74199e+08	3.37842e+08	2.02685e+08	2.86164e+08	2.33763e+08	2.00893e+08	3.0832e+08	2.96839e+08	3.00454e+08	2.96767e+08
					355.701	661.481	NEG	3.52078e+06	7.62229e+06	5.72184e+06	4.63123e+06	3.85431e+06	4.85313e+06	5.4221e+06	4.77388e+06	5.3548e+06	4.0394e+06	3.90812e+06	8.00361e+06	4.42827e+06	2.10794e+06	4.86231e+06	4.45987e+06	5.3906e+06	3.49886e+06	2.17002e+06	6.05406e+06	2.08365e+06	5.98983e+06	3.78464e+06	2.72803e+06	2.54165e+06	4.08632e+06	4.06586e+06	4.08411e+06
					357.455	728.521	POS	1.43925e+07	8.28105e+06	4.58392e+06	3.87882e+06	2.99541e+07	8.52014e+06	5.23775e+06	7.48759e+06	1.1757e+07	9.37135e+06	1.23806e+07	2.1101e+07	7.93962e+06	2.00872e+07	8.13784e+06	4.87064e+06	3.87716e+07	8.77259e+06	6.19365e+06	1.30357e+07	2.51139e+06	1.97131e+07	4.77798e+06	9.84794e+06	3.77803e+07	3.8477e+07	3.93386e+07	4.01139e+07
					81.9654	478.293	NEG	4.8194e+06	3.67079e+06	4.602e+06	4.81075e+06	4.11926e+06	3.21487e+06	7.69793e+06	7.9426e+06	8.31968e+06	8.29281e+06	7.71546e+06	6.05105e+06	9.78546e+06	8.6473e+06	1.03489e+07	1.06453e+07	8.54938e+06	8.3024e+06	4.47949e+06	8.68373e+06	1.26865e+07	7.77121e+06	1.02346e+07	1.04227e+07	8.60044e+06	8.60116e+06	8.52863e+06	8.42705e+06
					80.8073	540.33	NEG	2.97257e+06	2.64103e+06	3.87299e+06	4.48257e+06	4.17974e+06	2.37561e+06	5.93945e+06	6.49649e+06	6.85538e+06	6.53435e+06	5.9633e+06	6.99494e+06	8.7201e+06	8.4363e+06	7.93933e+06	8.38428e+06	8.52691e+06	7.11665e+06	8.99566e+06	7.94186e+06	1.06436e+07	6.44618e+06	8.53685e+06	8.23407e+06	7.36743e+06	7.26381e+06	7.36808e+06	6.90671e+06
					305.65	687.487	NEG	7.61458e+06	1.05843e+07	2.43705e+06	7.07713e+06	4.11781e+06	6.50327e+06	5.71125e+06	7.51551e+06	4.30137e+06	4.87774e+06	6.42254e+06	9.56272e+06	7.41187e+06	5.92714e+06	6.58135e+06	6.34288e+06	7.61343e+06	6.77886e+06	7.43654e+06	9.88507e+06	4.92914e+06	6.51188e+06	2.55775e+06	5.76973e+06	7.40602e+06	7.40639e+06	7.26627e+06	7.35566e+06
					91.044	522.355	POS	1.01732e+07	3.18167e+06	3.5959e+06	3.25613e+06	3.3418e+07	3.67652e+06	9.17126e+06	6.22447e+06	2.74641e+07	2.40424e+07	2.68733e+07	1.58915e+07	1.05868e+07	5.4086e+07	1.98118e+07	1.00247e+07	9.58902e+07	1.15184e+07	8.74169e+06	9.6986e+06	1.07828e+07	2.85294e+07	3.77069e+07	3.75235e+07	1.01236e+08	1.0133e+08	1.05375e+08	1.03159e+08
					382.743	838.569	POS	1.77028e+06	1.26355e+06	1.23109e+06	1.1888e+06	8.34947e+06	1.39514e+06	1.75481e+06	1.44384e+06	3.04952e+06	3.41671e+06	3.06512e+06	2.09089e+06	1.68719e+06	5.93906e+06	2.28748e+06	1.65536e+06	8.46599e+06	1.28018e+06	1.73801e+06	2.40534e+06	1.58736e+06	4.04189e+06	2.99065e+06	2.7626e+06	1.09424e+07	1.09782e+07	1.12841e+07	1.1284e+07
					441.499	742.539	NEG	1.91286e+08	1.66333e+08	2.13472e+08	1.79969e+08	1.77113e+08	1.95642e+08	1.76308e+08	2.6146e+08	1.82663e+08	1.92138e+08	1.80386e+08	1.27079e+08	1.89183e+08	1.67619e+08	1.9438e+08	2.08375e+08	1.66917e+08	1.65854e+08	1.72562e+08	1.4901e+08	1.80934e+08	1.75402e+08	1.61117e+08	1.901e+08	1.97741e+08	1.93401e+08	1.98028e+08	1.83791e+08
					314.259	955.686	NEG	3.28559e+07	5.54402e+07	2.23598e+07	3.79196e+07	2.54716e+07	4.4249e+07	3.37528e+07	2.1831e+07	3.60392e+07	1.46487e+07	1.8954e+07	5.23247e+07	1.76607e+07	3.14911e+07	4.88567e+07	2.17975e+07	3.58296e+07	2.3489e+07	2.73382e+07	4.72083e+07	1.99018e+07	2.73515e+07	3.55162e+07	1.40634e+07	3.24283e+07	3.28826e+07	3.02326e+07	3.01924e+07
					397.303	714.508	NEG	6.13768e+07	6.51276e+07	5.52435e+07	7.55758e+07	6.02964e+07	5.36676e+07	3.82566e+07	5.59728e+07	4.4142e+07	5.17513e+07	5.6574e+07	5.23405e+07	5.86831e+07	5.47744e+07	4.79606e+07	5.70793e+07	5.0974e+07	4.86494e+07	6.33178e+07	5.82074e+07	4.39303e+07	5.75271e+07	2.92492e+07	6.12173e+07	5.26904e+07	5.19646e+07	5.29105e+07	4.99627e+07
					361.293	738.507	NEG	1.93846e+07	3.15433e+07	2.65651e+07	3.52495e+07	3.18855e+07	1.86271e+07	1.03638e+07	2.2006e+07	1.79097e+07	1.49456e+07	2.36503e+07	2.02702e+07	2.37419e+07	2.19289e+07	1.09766e+07	2.28463e+07	2.05536e+07	1.74702e+07	2.27186e+07	1.87876e+07	1.78037e+07	2.16327e+07	6.79499e+06	1.38991e+07	2.11756e+07	1.85581e+07	1.85532e+07	1.85688e+07
					313.137	711.497	NEG	1.55381e+08	1.93045e+08	7.31049e+07	7.46236e+07	8.47731e+07	1.08419e+08	9.18396e+07	1.50809e+08	1.32668e+08	7.94839e+07	7.55448e+07	1.66987e+08	1.26465e+08	1.08839e+08	1.38921e+08	8.40845e+07	9.34117e+07	8.97724e+07	1.42217e+08	1.32877e+08	4.99267e+07	1.376e+08	3.78968e+07	6.05356e+07	1.03087e+08	1.12409e+08	1.08684e+08	1.00644e+08
					484.314	744.554	NEG	3.57081e+07	2.12215e+07	2.3052e+07	2.73794e+07	2.72207e+07	3.14271e+07	2.42594e+07	3.41846e+07	1.90987e+07	2.84102e+07	2.79694e+07	1.22065e+07	2.82203e+07	1.4974e+07	3.27364e+07	2.85562e+07	2.48592e+07	2.6356e+07	2.56309e+07	2.72799e+07	2.62192e+07	1.93397e+07	2.66871e+07	3.16806e+07	2.37055e+07	2.49697e+07	2.28482e+07	2.44857e+07
					436.936	716.523	NEG	2.91561e+08	3.08712e+08	3.00673e+08	3.18926e+08	2.90126e+08	3.06699e+08	2.972e+08	3.00598e+08	2.58518e+08	3.25221e+08	3.09539e+08	2.22948e+08	2.92492e+08	2.32003e+08	3.18519e+08	2.88228e+08	3.27082e+08	2.66257e+08	2.99302e+08	2.73303e+08	2.75142e+08	3.00596e+08	2.65527e+08	2.91586e+08	3.1979e+08	2.92396e+08	3.2309e+08	3.14483e+08
					366.123	826.561	NEG	3.76965e+07	4.04234e+07	3.68182e+07	5.06697e+07	4.68673e+07	2.20893e+07	1.73581e+07	2.84301e+07	2.36816e+07	3.29936e+07	3.1789e+07	3.42287e+07	3.01931e+07	3.07771e+07	2.12144e+07	2.84699e+07	2.95736e+07	2.19779e+07	3.18838e+07	2.90046e+07	3.41584e+07	2.76692e+07	1.16763e+07	2.49856e+07	3.23554e+07	3.21197e+07	3.17509e+07	3.15943e+07
					464.039	830.593	NEG	1.76879e+08	8.0236e+07	1.14746e+08	1.17243e+08	2.0197e+08	1.11311e+08	9.45555e+07	9.3033e+07	1.03608e+08	1.11511e+08	8.16356e+07	8.66904e+07	1.89745e+08	7.41944e+07	2.35534e+08	9.20511e+07	9.979e+07	1.37511e+08	1.07724e+08	9.8385e+07	1.00827e+08	8.75955e+07	1.07233e+08	1.22946e+08	1.50476e+08	1.38152e+08	1.69193e+08	1.42007e+08
					796.988	255.232	NEG	1.55532e+07	1.63745e+07	3.22752e+07	1.66731e+07	1.62845e+07	1.58971e+07	1.85715e+07	1.66192e+07	1.59944e+07	1.58216e+07	1.57558e+07	1.57745e+07	1.67534e+07	1.60101e+07	1.63051e+07	1.60609e+07	1.70731e+07	1.48448e+07	1.69158e+07	1.78071e+07	1.75086e+07	1.55406e+07	1.96463e+07	1.62997e+07	1.64965e+07	1.49432e+07	1.65272e+07	1.62448e+07
					780.204	255.233	NEG	1.88425e+07	1.6777e+07	1.9546e+07	1.93053e+07	1.88554e+07	1.90753e+07	1.89e+07	1.82494e+07	1.85784e+07	1.8241e+07	1.86713e+07	1.74505e+07	1.9641e+07	1.87549e+07	1.80259e+07	2.03781e+07	1.84158e+07	1.99809e+07	1.7127e+07	1.90221e+07	1.64454e+07	1.77374e+07	1.94383e+07	1.86807e+07	1.69886e+07	1.76602e+07	1.6426e+07	1.75685e+07
					761.754	255.233	NEG	9.58307e+06	6.80159e+06	1.04774e+07	1.07696e+07	9.99794e+06	9.99087e+06	6.64755e+06	1.06696e+07	9.28101e+06	9.08554e+06	9.32911e+06	9.98472e+06	9.80338e+06	5.78099e+06	1.08871e+07	1.01901e+07	1.1778e+07	9.74143e+06	1.16608e+07	4.51942e+06	1.14132e+07	1.02834e+07	6.26139e+06	9.30527e+06	9.49845e+06	7.97126e+06	8.66292e+06	9.40641e+06
					757.803	279.233	NEG	9.87796e+06	9.97142e+06	8.49866e+06	9.41915e+06	9.71985e+06	9.90673e+06	1.04258e+07	1.03255e+07	9.19283e+06	8.74497e+06	8.34421e+06	1.03212e+07	1.05007e+07	8.91188e+06	1.09847e+07	1.03253e+07	1.01659e+07	8.72092e+06	1.04068e+07	1.10843e+07	9.77718e+06	1.00205e+07	6.71318e+06	1.04258e+07	1.04926e+07	1.05011e+07	9.92539e+06	1.02981e+07
					745.774	255.233	NEG	6.54922e+06	7.33415e+06	6.88105e+06	6.8421e+06	8.06937e+06	6.81491e+06	7.25076e+06	6.79723e+06	7.17977e+06	6.59669e+06	6.56143e+06	7.0742e+06	8.09067e+06	1.29084e+07	6.21453e+06	6.68143e+06	6.47051e+06	5.3305e+06	1.32849e+07	9.09011e+06	1.04953e+07	7.13211e+06	7.50129e+06	1.28795e+07	7.67561e+06	9.48664e+06	7.64829e+06	7.65208e+06
					737.55	279.233	NEG	1.91245e+07	1.29631e+07	1.73729e+07	1.77916e+07	1.79724e+07	1.95622e+07	1.76691e+07	1.88173e+07	1.90055e+07	1.73966e+07	1.78083e+07	2.00103e+07	1.77814e+07	1.27152e+07	1.86734e+07	1.81543e+07	1.93741e+07	9.26354e+06	1.81019e+07	1.95218e+07	1.68106e+07	1.90794e+07	7.40438e+06	1.71393e+07	2.01695e+07	1.93143e+07	1.92994e+07	1.92917e+07
					728.228	255.232	NEG	6.65842e+06	6.40992e+06	6.53793e+06	6.87088e+06	7.63409e+06	6.98602e+06	7.16246e+06	7.01939e+06	7.582e+06	6.53651e+06	7.15249e+06	1.31217e+07	8.11681e+06	6.85628e+06	1.32658e+07	8.42964e+06	8.31749e+06	8.04243e+06	6.9358e+06	7.48348e+06	1.22918e+07	6.79073e+06	7.12761e+06	6.68173e+06	8.15631e+06	8.15942e+06	9.47919e+06	8.13153e+06
					715.032	279.233	NEG	1.55424e+07	1.75878e+07	1.47069e+07	1.59206e+07	1.59353e+07	1.55789e+07	1.81968e+07	1.77398e+07	1.50012e+07	1.59469e+07	1.34908e+07	1.88858e+07	1.75254e+07	1.4607e+07	1.72481e+07	1.64937e+07	1.7562e+07	1.54101e+07	1.82461e+07	1.73427e+07	1.7493e+07	1.6807e+07	1.67826e+07	1.55163e+07	1.76828e+07	1.77014e+07	1.72124e+07	1.72483e+07
					708.591	255.232	NEG	1.07958e+07	1.41515e+07	1.382e+07	1.168e+07	1.03829e+07	1.2653e+07	1.28654e+07	1.15912e+07	1.11019e+07	1.11906e+07	1.14735e+07	1.05582e+07	1.22651e+07	9.46715e+06	9.95425e+06	1.41683e+07	1.50124e+07	1.17696e+07	1.33431e+07	1.54821e+07	1.03645e+07	1.1659e+07	1.36044e+07	9.59493e+06	1.15455e+07	1.30161e+07	1.30261e+07	1.24648e+07
					695.732	279.233	NEG	1.35475e+07	1.3867e+07	1.1987e+07	1.23397e+07	1.23875e+07	1.32498e+07	1.25324e+07	1.39617e+07	1.21593e+07	1.21261e+07	1.20151e+07	1.14685e+07	1.50794e+07	1.31078e+07	1.32515e+07	1.33173e+07	1.31904e+07	1.24987e+07	1.41674e+07	1.33188e+07	1.26545e+07	1.36515e+07	1.15906e+07	1.27224e+07	1.35607e+07	1.137e+07	1.41553e+07	1.31318e+07
					690.389	339.326	NEG	2.23111e+07	2.35335e+07	2.10263e+07	2.206e+07	1.8531e+07	1.80851e+07	1.66634e+07	2.01457e+07	1.69055e+07	1.46222e+07	2.02751e+07	1.78458e+07	1.61691e+07	1.60493e+07	1.95722e+07	1.90016e+07	1.81651e+07	1.66597e+07	2.02995e+07	2.10019e+07	1.46051e+07	2.03246e+07	1.18662e+07	1.52019e+07	1.96126e+07	1.92093e+07	1.91943e+07	1.8692e+07
					688.225	255.232	NEG	1.12135e+07	1.35851e+07	1.22904e+07	1.20291e+07	1.52782e+07	1.23866e+07	1.1225e+07	1.24208e+07	1.0626e+07	1.00971e+07	1.07704e+07	9.8286e+06	1.6621e+07	1.49053e+07	9.28443e+06	1.92452e+07	1.16805e+07	8.98738e+06	1.8096e+07	1.15845e+07	1.14162e+07	1.16205e+07	9.77326e+06	9.98342e+06	1.33639e+07	1.29961e+07	1.34434e+07	1.16047e+07
					674.758	279.233	NEG	1.76651e+07	1.97548e+07	1.3303e+07	1.82238e+07	1.69013e+07	1.39345e+07	1.28465e+07	1.70228e+07	1.61185e+07	1.28495e+07	1.45071e+07	1.74135e+07	1.34955e+07	1.22628e+07	1.5318e+07	1.32034e+07	1.49758e+07	1.21043e+07	1.4603e+07	1.40658e+07	1.30573e+07	1.78112e+07	1.33343e+07	1.30686e+07	1.42901e+07	1.42581e+07	1.39543e+07	1.37432e+07
					674.289	339.326	NEG	1.24012e+07	1.22768e+07	9.35104e+06	1.07645e+07	1.02823e+07	9.98426e+06	8.74068e+06	9.93211e+06	9.31464e+06	9.03732e+06	9.65513e+06	1.04012e+07	9.67619e+06	8.33451e+06	1.08823e+07	9.12483e+06	9.94521e+06	9.40416e+06	1.01516e+07	9.73089e+06	8.84667e+06	9.93017e+06	7.37768e+06	9.2012e+06	1.01257e+07	1.01333e+07	9.82115e+06	9.96808e+06
					665.905	255.232	NEG	1.28187e+07	1.4745e+07	1.03236e+07	1.39018e+07	1.73186e+07	1.27587e+07	1.14014e+07	1.1381e+07	1.20213e+07	1.19149e+07	1.23021e+07	1.36961e+07	1.11681e+07	1.30648e+07	1.32271e+07	9.67051e+06	1.6009e+07	1.05128e+07	1.8572e+07	1.29807e+07	1.00005e+07	1.32616e+07	1.17349e+07	1.15258e+07	1.45931e+07	1.60381e+07	1.60498e+07	1.4826e+07
					650.058	279.233	NEG	1.93784e+07	2.16464e+07	1.45638e+07	1.68564e+07	2.33939e+07	2.16095e+07	1.71346e+07	2.76191e+07	2.86229e+07	2.3304e+07	1.71196e+07	1.98569e+07	4.97543e+07	1.87267e+07	2.58013e+07	2.47798e+07	3.02098e+07	2.03399e+07	2.26263e+07	1.7575e+07	1.62408e+07	1.4749e+07	1.99935e+07	2.29075e+07	1.94208e+07	2.04463e+07	1.89585e+07	1.85509e+07
					641.374	255.232	NEG	1.54003e+07	2.70751e+07	1.42363e+07	1.74196e+07	1.3621e+07	1.61887e+07	2.27783e+07	1.63963e+07	1.54377e+07	1.38915e+07	1.44672e+07	2.1838e+07	1.67175e+07	1.48295e+07	2.18352e+07	2.39529e+07	1.71574e+07	1.46844e+07	1.59976e+07	1.79817e+07	1.51082e+07	2.45247e+07	1.42916e+07	1.40923e+07	1.58198e+07	1.58228e+07	1.55626e+07	1.50989e+07
					624.84	279.233	NEG	3.82687e+07	4.233e+07	1.73268e+07	2.38798e+07	2.54419e+07	2.11551e+07	2.09442e+07	2.53778e+07	2.41384e+07	2.80667e+07	1.9068e+07	2.73482e+07	2.28709e+07	2.57715e+07	2.56602e+07	2.08598e+07	4.04725e+07	3.21491e+07	2.75111e+07	2.57425e+07	2.23422e+07	2.33783e+07	1.90284e+07	2.21491e+07	2.27635e+07	2.30099e+07	2.23383e+07	2.1793e+07
					620.027	281.248	NEG	2.7688e+08	2.55575e+08	2.9517e+08	3.01587e+08	2.86826e+08	2.61648e+08	2.55225e+08	2.74576e+08	2.47508e+08	2.0471e+08	2.38669e+08	2.70084e+08	2.70694e+08	2.30397e+08	2.58172e+08	2.48279e+08	2.55792e+08	2.50806e+08	2.72193e+08	2.69005e+08	2.35522e+08	2.77066e+08	2.09462e+08	2.38059e+08	2.75082e+08	2.73766e+08	2.6776e+08	2.68152e+08
					615.718	255.232	NEG	4.22151e+07	5.24558e+07	4.90212e+07	6.10655e+07	5.27976e+07	4.64919e+07	4.21025e+07	4.66938e+07	3.96886e+07	3.8472e+07	4.53121e+07	5.28467e+07	4.62726e+07	4.21324e+07	5.45609e+07	4.71994e+07	5.17327e+07	4.32503e+07	4.63078e+07	4.62469e+07	4.44253e+07	4.70897e+07	4.30297e+07	3.48118e+07	4.52457e+07	4.527e+07	4.52224e+07	4.30091e+07
					598.557	279.233	NEG	1.17258e+08	1.17813e+08	1.09535e+08	1.09058e+08	1.16707e+08	1.14941e+08	1.16407e+08	1.21021e+08	9.97728e+07	9.22245e+07	9.30735e+07	1.28938e+08	1.15776e+08	8.74039e+07	1.14872e+08	1.14378e+08	1.16385e+08	9.40647e+07	1.31903e+08	1.08487e+08	1.03801e+08	1.18532e+08	9.60633e+07	1.08048e+08	1.14738e+08	1.12325e+08	1.10928e+08	1.12124e+08
					598.545	281.248	NEG	8.6489e+07	9.17285e+07	8.46564e+07	8.89864e+07	8.80332e+07	8.92933e+07	8.37348e+07	8.6389e+07	8.02924e+07	7.60981e+07	7.70666e+07	9.72423e+07	8.3955e+07	7.83724e+07	8.96785e+07	8.90685e+07	8.83648e+07	7.71048e+07	9.47533e+07	8.2343e+07	7.95588e+07	8.22866e+07	7.65954e+07	8.51238e+07	8.88641e+07	8.65538e+07	8.79725e+07	8.34151e+07
					594.802	255.232	NEG	1.30877e+07	2.43948e+07	1.93814e+07	2.20303e+07	1.343e+07	1.78898e+07	2.17522e+07	1.55106e+07	1.9871e+07	1.74252e+07	2.29586e+07	2.2795e+07	2.17642e+07	1.87853e+07	1.2472e+07	2.0486e+07	2.52652e+07	1.92597e+07	1.75895e+07	2.19758e+07	2.06455e+07	2.21156e+07	1.35877e+07	2.18023e+07	1.65926e+07	1.59107e+07	1.62365e+07	1.59143e+07
					575.014	279.233	NEG	1.16158e+07	1.84149e+07	1.53425e+07	1.75496e+07	1.73518e+07	1.71456e+07	1.95461e+07	1.70438e+07	9.39956e+06	1.81565e+07	1.40107e+07	2.11902e+07	1.75997e+07	1.4743e+07	1.62041e+07	1.75622e+07	1.91263e+07	8.71433e+06	2.17304e+07	9.88736e+06	1.83494e+07	1.70353e+07	1.86904e+07	1.83678e+07	1.89302e+07	1.77234e+07	1.81811e+07	1.77088e+07
					572.852	339.326	NEG	2.69236e+07	3.08828e+07	2.84413e+07	2.39748e+07	1.65772e+07	2.6961e+07	2.48762e+07	2.51154e+07	2.6564e+07	2.56948e+07	2.77957e+07	2.42663e+07	2.99439e+07	2.55196e+07	2.91016e+07	2.43608e+07	2.28177e+07	2.15037e+07	2.6708e+07	2.77579e+07	2.51391e+07	2.58621e+07	1.69122e+07	1.84343e+07	2.53184e+07	2.36926e+07	1.78042e+07	2.55341e+07
					548.599	339.326	NEG	2.04198e+06	2.18362e+06	2.01925e+06	522295	1.90145e+06	2.22072e+06	2.09353e+06	1.93335e+06	1.95637e+06	2.08223e+06	2.03872e+06	1.42171e+06	1.97021e+06	790295	1.97958e+06	2.24092e+06	480384	2.03486e+06	2.61926e+06	2.19342e+06	1.47066e+06	2.20612e+06	1.93571e+06	2.03377e+06	2.14064e+06	2.1406e+06	2.0078e+06	2.10993e+06
					477.071	281.248	NEG	8.41212e+07	1.35561e+08	1.15995e+08	1.47043e+08	9.88869e+07	1.23576e+08	1.01776e+08	1.15347e+08	1.24265e+08	1.09952e+08	1.13691e+08	1.41241e+08	1.16575e+08	1.10234e+08	1.23605e+08	1.22048e+08	1.17616e+08	1.17846e+08	1.27884e+08	9.30186e+07	1.08468e+08	7.4098e+07	1.11807e+08	1.11171e+08	1.17866e+08	1.18262e+08	1.18461e+08	9.19378e+07
					473.526	255.232	NEG	2.14627e+07	2.00318e+07	2.46649e+07	2.20057e+07	2.01451e+07	2.44748e+07	1.73695e+07	3.09764e+07	1.87657e+07	2.41861e+07	2.79144e+07	2.00451e+07	1.78321e+07	2.07769e+07	2.91972e+07	2.71161e+07	1.80528e+07	2.08346e+07	2.22344e+07	3.09346e+07	1.52612e+07	2.0882e+07	1.58299e+07	1.56597e+07	2.65474e+07	2.46751e+07	2.02108e+07	2.72412e+07
					448.686	279.233	NEG	1.37969e+07	1.52438e+07	1.29219e+07	1.11846e+07	1.23917e+07	9.13567e+06	1.67541e+07	1.07282e+07	1.55853e+07	1.02304e+07	1.38523e+07	1.48385e+07	7.58738e+06	9.50363e+06	1.04525e+07	9.95068e+06	1.4069e+07	1.52319e+07	2.03041e+07	1.85381e+07	1.47634e+07	1.81214e+07	1.53391e+07	7.81432e+06	1.52537e+07	1.41868e+07	1.53149e+07	1.41773e+07
					427.476	255.232	NEG	7.54797e+06	8.30368e+06	8.28611e+06	8.57298e+06	7.57648e+06	8.15e+06	4.36873e+06	8.52227e+06	1.18549e+07	7.28514e+06	7.8719e+06	8.22131e+06	8.28577e+06	7.79918e+06	8.47228e+06	8.20965e+06	1.09632e+07	8.05918e+06	8.36404e+06	8.62435e+06	1.67857e+07	7.9704e+06	1.68301e+07	7.74795e+06	1.2042e+07	8.78101e+06	9.89341e+06	1.13625e+07
					358.542	339.326	NEG	4.4738e+07	5.02871e+07	3.41941e+07	4.16774e+07	4.8196e+07	2.78908e+07	5.96945e+07	4.19051e+07	3.59619e+07	5.18665e+07	3.6695e+07	4.69336e+07	6.2277e+07	6.70916e+07	8.27358e+07	6.03422e+07	7.17733e+07	7.08522e+07	1.05976e+08	7.65297e+07	4.52182e+07	7.61555e+07	5.59515e+07	1.66439e+08	6.76881e+07	6.46326e+07	6.48163e+07	6.46016e+07
					328.487	255.232	NEG	1.5993e+07	2.39027e+07	1.60467e+07	1.72887e+07	1.38193e+07	1.62824e+07	2.15213e+07	1.93809e+07	1.76446e+07	1.86803e+07	1.86063e+07	2.33328e+07	1.13161e+07	1.12585e+07	1.98902e+07	1.22448e+07	2.71851e+07	2.12405e+07	2.85149e+07	9.97056e+06	2.2522e+07	1.18289e+07	2.14765e+07	1.63825e+07	1.50597e+07	1.61636e+07	1.30655e+07	1.62197e+07
					202.376	283.264	NEG	4.06801e+07	4.76329e+07	2.79211e+07	4.32896e+07	3.98656e+07	3.07734e+07	5.48305e+07	5.31078e+07	4.84956e+07	4.57178e+07	3.87763e+07	4.60571e+07	5.45024e+07	6.8224e+07	8.63077e+07	5.8642e+07	6.75494e+07	6.11875e+07	8.44204e+07	6.10991e+07	5.67527e+07	6.23658e+07	4.8806e+07	1.17551e+08	6.47157e+07	6.25524e+07	6.40607e+07	5.74049e+07
					145.077	281.248	NEG	1.18587e+08	1.78825e+08	1.39046e+08	1.57494e+08	1.36837e+08	1.05243e+08	2.81395e+08	1.99671e+08	1.95857e+08	1.97566e+08	1.79578e+08	2.15026e+08	2.49434e+08	2.78583e+08	3.44324e+08	2.83475e+08	2.97454e+08	3.10904e+08	3.74662e+08	2.9595e+08	2.76274e+08	3.02743e+08	2.67774e+08	5.21477e+08	2.6568e+08	2.56802e+08	2.51503e+08	2.51393e+08
					136.785	255.232	NEG	4.57504e+07	6.33076e+07	4.39604e+07	5.93537e+07	4.74991e+07	3.29062e+07	7.83972e+07	6.14431e+07	5.01165e+07	6.00893e+07	5.3537e+07	6.94936e+07	7.76014e+07	7.75691e+07	8.01252e+07	7.83108e+07	9.56122e+07	8.16808e+07	1.10862e+08	8.64634e+07	7.70359e+07	7.53192e+07	7.59451e+07	1.63781e+08	8.09786e+07	7.75006e+07	7.81264e+07	7.74213e+07
					111.978	279.233	NEG	5.33761e+06	4.61253e+06	3.9555e+06	5.46182e+06	5.30562e+06	3.29093e+06	5.58422e+06	4.90308e+06	5.62002e+06	4.00967e+06	4.5031e+06	4.39003e+06	4.54663e+06	4.64374e+06	5.02678e+06	4.6333e+06	4.63802e+06	4.20623e+06	6.72116e+06	4.8154e+06	5.89214e+06	7.13256e+06	3.83965e+06	7.49271e+06	4.65781e+06	4.64951e+06	4.55473e+06	4.38618e+06
					459.55	972.721	NEG	1.00434e+08	3.27245e+08	1.12339e+08	2.92589e+08	8.58466e+07	8.91271e+07	2.01385e+08	4.93991e+08	2.15649e+08	4.3142e+08	2.02802e+08	2.10058e+08	2.18985e+08	4.2382e+08	4.80191e+08	4.85337e+08	2.67668e+08	4.19084e+08	5.51434e+08	4.68762e+08	1.934e+08	4.93577e+08	2.96685e+08	2.15114e+08	2.25932e+08	2.61371e+08	2.34451e+08	2.25294e+08
					230.432	844.569	NEG	1.30526e+08	1.01397e+08	1.57883e+08	1.58487e+08	1.53101e+08	8.57231e+07	1.05266e+08	1.11833e+08	1.00177e+08	1.70036e+08	1.22228e+08	7.94245e+07	1.19614e+08	1.09639e+08	9.35641e+07	1.27437e+08	1.05994e+08	8.13299e+07	1.24808e+08	8.69027e+07	1.85967e+08	1.08532e+08	7.97723e+07	1.09215e+08	1.29526e+08	1.27669e+08	1.27139e+08	1.26153e+08
					371.817	699.498	NEG	4.79199e+07	5.70027e+07	7.15816e+07	5.22703e+07	9.3469e+07	9.61438e+07	8.52947e+07	7.85708e+07	7.54925e+07	6.17813e+07	1.11948e+07	5.39877e+07	6.88582e+07	6.29201e+07	5.73391e+07	7.32618e+07	6.54863e+07	4.91463e+07	5.97733e+07	6.10541e+07	1.55923e+07	6.45428e+07	1.08339e+08	6.70807e+07	6.35868e+07	3.15572e+07	6.3994e+07	6.39056e+07
					284.568	709.481	NEG	1.59413e+07	2.50886e+07	1.31352e+07	1.20307e+07	1.54686e+07	1.56766e+07	9.61893e+06	1.69761e+07	1.16508e+07	8.56508e+06	1.23782e+07	2.4867e+07	1.53771e+07	1.49669e+07	1.40417e+07	1.23026e+07	1.6348e+07	1.48596e+07	1.33345e+07	2.36805e+07	7.81752e+06	1.47451e+07	5.60898e+06	8.95051e+06	1.58146e+07	1.51012e+07	1.51242e+07	1.50863e+07
					353.375	713.513	NEG	8.17037e+08	8.33761e+08	4.82555e+08	4.55702e+08	4.24887e+08	1.07654e+09	8.12499e+08	6.64483e+08	5.36843e+08	5.18865e+08	6.96494e+08	8.34592e+08	5.62721e+08	4.34572e+08	1.07742e+09	9.12918e+08	5.51431e+08	5.91726e+08	8.32424e+08	6.00395e+08	4.07284e+08	8.15784e+08	6.79445e+08	4.46825e+08	6.67524e+08	6.66993e+08	7.29068e+08	6.9365e+08
					341.736	661.482	NEG	6.13101e+06	1.00192e+07	8.73641e+06	5.76374e+06	5.65156e+06	1.35001e+07	7.51765e+06	8.0265e+06	7.8105e+06	6.50048e+06	6.42201e+06	1.32483e+07	7.48866e+06	6.96304e+06	5.40651e+06	7.28505e+06	9.22677e+06	4.29987e+06	9.09955e+06	1.03061e+07	2.13274e+06	1.02136e+07	7.34917e+06	4.84804e+06	8.25484e+06	7.99913e+06	7.32312e+06	8.26532e+06
					326.774	661.467	NEG	2.75351e+07	3.8486e+07	2.37991e+07	4.05547e+07	2.93662e+07	2.63399e+07	1.93862e+07	2.61621e+07	2.71965e+07	2.20146e+07	2.15006e+07	3.53105e+07	2.47498e+07	2.4344e+07	3.62969e+07	2.71726e+07	3.51263e+07	2.75423e+07	3.13038e+07	3.26121e+07	1.6527e+07	2.18926e+07	1.96424e+07	1.36475e+07	3.00836e+07	2.59302e+07	3.0593e+07	2.93591e+07
					314.416	661.467	NEG	5.91131e+07	5.0771e+07	3.57444e+07	6.31009e+07	4.21628e+07	5.89975e+07	2.63005e+07	3.44071e+07	3.93578e+07	2.43192e+07	2.58082e+07	7.71429e+07	3.54944e+07	4.91184e+07	7.83311e+07	5.50998e+07	4.58882e+07	4.7611e+07	4.16692e+07	3.41727e+07	2.89233e+07	3.98153e+07	4.53268e+07	2.32355e+07	4.59464e+07	5.24047e+07	4.58492e+07	4.57977e+07
					361.047	740.514	NEG	3.15655e+06	3.97266e+06	3.49306e+06	3.60712e+06	4.16411e+06	2.16897e+06	1.45314e+06	2.32032e+06	1.73948e+06	1.80568e+06	2.78443e+06	2.39466e+06	2.7324e+06	2.64374e+06	1.38752e+06	2.16574e+06	2.24701e+06	2.07611e+06	2.64937e+06	2.87993e+06	2.44591e+06	2.5785e+06	588597	2.31394e+06	2.55437e+06	2.74853e+06	2.6436e+06	2.38271e+06
					235.112	756.516	NEG	5.69743e+07	4.93274e+07	6.59154e+07	6.18e+07	3.65785e+07	5.08893e+07	4.93055e+07	5.49327e+07	4.7774e+07	6.65076e+07	4.95308e+07	4.27278e+07	5.38302e+07	4.54037e+07	4.77115e+07	5.54969e+07	3.59173e+07	4.2377e+07	5.23756e+07	4.75797e+07	5.98636e+07	5.43916e+07	4.16876e+07	5.54606e+07	4.61322e+07	5.30907e+07	5.30771e+07	5.29992e+07
					321.542	713.522	NEG	3.96742e+07	4.47211e+07	2.31393e+07	3.80307e+07	3.23016e+07	4.79461e+07	5.17771e+07	3.48623e+07	4.39623e+07	2.36786e+07	2.48654e+07	7.50651e+07	4.28158e+07	5.8988e+07	4.1882e+07	4.83977e+07	3.99931e+07	4.17059e+07	7.03554e+07	4.78545e+07	2.44935e+07	5.99236e+07	4.85072e+07	3.72586e+07	4.14789e+07	4.26256e+07	4.15222e+07	4.7174e+07
					256.763	709.488	NEG	1.99847e+06	1.45674e+06	2.02018e+06	1.9321e+06	1.30989e+06	2.14485e+06	2.07666e+06	1.11385e+06	1.29284e+06	1.48389e+06	1.70085e+06	2.04857e+06	1.57823e+06	1.51908e+06	1.39836e+06	1.98333e+06	2.31808e+06	1.74836e+06	1.4986e+06	1.75401e+06	1.33191e+06	1.79525e+06	2.26393e+06	3.16629e+06	1.79246e+06	1.72411e+06	1.8928e+06	1.72036e+06
					320.49	709.49	NEG	3.29006e+06	3.12868e+06	2.60538e+06	5.80862e+06	3.2569e+06	3.30726e+06	4.27026e+06	3.69806e+06	4.62948e+06	2.57093e+06	4.12298e+06	7.14866e+06	5.62663e+06	2.9433e+06	3.77699e+06	1.69298e+06	5.34885e+06	5.17779e+06	5.45444e+06	5.7639e+06	2.65373e+06	3.73172e+06	3.0174e+06	3.8389e+06	4.61777e+06	5.05256e+06	5.06164e+06	4.78442e+06
					425.549	713.513	NEG	206705	1.85607e+07	160980	225961	206051	309155	244626	2.47456e+07	222618	216714	235287	256180	236796	187786	483056	148216	277428	276606	365664	228328	129744	201727	307697	115125	213064	268850	249718	264683
					305.77	845.541	NEG	4.42756e+06	5.75489e+06	7.3682e+06	8.45116e+06	5.53975e+06	6.33672e+06	7.10697e+06	5.47812e+06	8.06031e+06	7.14696e+06	9.23886e+06	5.35833e+06	7.0362e+06	1.13184e+07	1.16177e+07	1.19505e+07	5.57817e+06	6.22763e+06	7.26418e+06	8.97379e+06	8.5219e+06	6.86107e+06	7.00316e+06	6.85667e+06	8.28633e+06	7.95216e+06	8.87223e+06	7.94535e+06
					199.205	713.513	NEG	5.09546e+06	6.28251e+06	3.62952e+06	4.31459e+06	4.60387e+06	3.46157e+06	1.00639e+07	6.03777e+06	5.81204e+06	5.78038e+06	6.09535e+06	4.08631e+06	5.94436e+06	1.9825e+07	7.07796e+06	2.98604e+06	8.66972e+06	2.03555e+07	2.77526e+07	8.45006e+06	3.36021e+06	2.26984e+06	685410	1.3425e+07	6.0196e+06	5.73139e+06	5.61617e+06	5.3241e+06
					289.389	793.512	NEG	6.30938e+06	5.74515e+06	7.70438e+06	9.6864e+06	5.48283e+06	3.5791e+06	4.85821e+06	5.77419e+06	7.65825e+06	5.5599e+06	4.71427e+06	4.87475e+06	4.87092e+06	5.47752e+06	9.8337e+06	4.69274e+06	6.03411e+06	6.65587e+06	4.24317e+06	7.46532e+06	4.30303e+06	3.83153e+06	5.33384e+06	5.26405e+06	7.18223e+06	7.54245e+06	7.28254e+06	7.74225e+06
					314.965	721.501	NEG	8.28058e+06	8.18972e+06	1.79877e+07	1.13428e+07	1.67371e+07	8.92351e+06	8.53086e+06	1.26943e+07	1.12468e+07	1.56462e+07	7.78764e+06	9.54949e+06	1.78715e+07	8.30746e+06	8.12001e+06	1.00433e+07	1.40422e+07	7.17994e+06	1.73229e+07	1.02055e+07	1.09121e+07	1.40868e+07	9.46686e+06	1.23777e+07	1.25331e+07	1.28216e+07	1.32932e+07	1.46235e+07
					52.713	452.286	NEG	811016	1.20933e+06	738625	748593	797878	745597	1.18715e+06	578433	621829	618213	518867	362149	457694	497563	853285	740583	517944	803544	507827	541590	705978	594636	873077	989317	1.07089e+06	1.00246e+06	1.00265e+06	1.00633e+06
					178.484	713.522	NEG	4.26107e+06	8.90742e+06	3.37733e+06	1.33253e+07	5.74514e+06	9.75673e+06	6.63813e+06	5.37574e+06	9.90335e+06	1.0171e+07	7.34009e+06	9.70072e+06	8.2382e+06	1.58009e+07	1.25516e+07	1.30247e+07	1.46868e+07	1.01605e+07	1.63444e+07	1.21989e+07	8.87573e+06	1.22948e+07	5.15027e+06	3.0065e+07	1.26327e+07	1.22901e+07	1.2456e+07	1.22154e+07
					361.142	687.496	NEG	2.56265e+08	3.1664e+08	2.37771e+08	2.53278e+08	2.19734e+08	3.54726e+08	2.5853e+08	3.28076e+08	2.7115e+08	2.20602e+08	2.51678e+08	2.8296e+08	2.81384e+08	2.16476e+08	3.38168e+08	2.75085e+08	3.09539e+08	2.93533e+08	2.83622e+08	3.65802e+08	1.90277e+08	2.95031e+08	2.62083e+08	2.17867e+08	3.09081e+08	3.04873e+08	3.09169e+08	2.85252e+08
					347.152	687.496	NEG	6.77194e+08	9.50268e+08	7.37306e+08	7.75234e+08	6.71737e+08	1.02402e+09	8.13071e+08	9.88909e+08	6.76523e+08	6.33768e+08	6.16032e+08	8.89499e+08	9.07504e+08	6.4452e+08	8.43357e+08	8.55239e+08	9.65567e+08	9.09041e+08	6.01601e+08	1.09865e+09	4.27115e+08	7.36167e+08	6.53885e+08	4.59165e+08	9.04945e+08	8.7834e+08	8.88756e+08	8.75969e+08
					330.983	687.479	NEG	7.75158e+06	8.99598e+06	6.45897e+06	8.33515e+06	1.09225e+07	8.21789e+06	9.54522e+06	1.01167e+07	9.05975e+06	9.71348e+06	8.58566e+06	7.11955e+06	7.53089e+06	8.54933e+06	5.56325e+06	8.71675e+06	9.86366e+06	9.16458e+06	1.3729e+07	1.09362e+07	7.54634e+06	7.50863e+06	4.94479e+06	1.22947e+07	9.14216e+06	9.15941e+06	9.15888e+06	7.70105e+06
					150.126	762.496	NEG	1.45123e+06	1.74926e+06	1.51846e+06	1.82997e+06	1.31787e+06	1.16837e+06	1.1861e+06	1.84697e+06	1.62979e+06	1.51866e+06	972000	2.46974e+06	3.01073e+06	1.62804e+06	1.6127e+06	1.53725e+06	1.69442e+06	3.42485e+06	2.17285e+06	2.30402e+06	1.20492e+06	2.31077e+06	1.41634e+06	1.68172e+06	1.7472e+06	1.63564e+06	1.70796e+06	1.74918e+06
					382.753	687.496	NEG	3.08463e+07	3.45672e+07	2.34781e+07	2.18325e+07	2.56317e+07	5.29241e+06	2.79222e+07	3.67034e+07	3.08907e+07	2.26739e+07	2.87622e+07	3.13985e+07	3.80996e+07	2.77345e+07	3.32147e+07	3.10584e+07	4.26122e+07	3.41765e+07	3.30893e+07	4.09223e+07	2.38428e+07	3.31137e+07	2.83933e+07	2.64619e+07	3.37405e+07	3.38031e+07	3.28321e+07	3.10255e+07
					541.144	726.624	NEG	6.76986e+07	1.35012e+08	8.37022e+07	1.07163e+08	7.44588e+07	6.13947e+07	7.77229e+07	8.28504e+07	8.28046e+07	4.02438e+07	5.50328e+07	8.07616e+07	6.08937e+07	8.09963e+07	7.50454e+07	6.11215e+07	6.52375e+07	6.68048e+07	6.41836e+07	8.48755e+07	4.56366e+07	7.07557e+07	6.34714e+07	6.55205e+07	8.31008e+07	7.94684e+07	7.06166e+07	7.76377e+07
					367.436	715.519	NEG	2.90086e+07	3.15687e+07	2.76997e+07	2.5023e+07	2.52274e+07	3.92575e+07	2.56586e+07	3.74541e+07	3.04049e+07	1.86376e+07	2.37555e+07	2.90606e+07	3.32395e+07	2.22795e+07	3.62747e+07	3.28577e+07	2.75416e+07	3.25981e+07	3.03708e+07	3.3528e+07	2.24108e+07	3.18729e+07	2.44252e+07	2.20818e+07	3.25905e+07	3.19178e+07	3.24361e+07	3.12133e+07
					320.429	758.542	NEG	9.12706e+07	8.21619e+07	8.87453e+07	9.16912e+07	6.2394e+07	8.98011e+07	9.26788e+07	6.14758e+07	8.1949e+07	9.57976e+07	8.6872e+07	9.15946e+07	8.92649e+07	5.51123e+07	9.19251e+07	9.28473e+07	9.20035e+07	6.25828e+07	1.03634e+08	8.17785e+07	8.75218e+07	1.02772e+08	8.61487e+07	7.35582e+07	7.71066e+07	8.28565e+07	7.68312e+07	7.85895e+07
					322.707	747.519	NEG	3.73013e+07	2.03086e+07	5.25365e+07	4.20218e+07	2.63155e+07	4.15532e+07	2.71345e+07	4.33926e+07	4.25493e+07	2.59418e+07	2.29158e+07	3.05588e+07	4.34102e+07	3.52291e+07	4.40865e+07	3.05829e+07	3.09623e+07	3.71506e+07	5.50784e+07	2.82131e+07	4.09317e+07	2.86877e+07	3.76535e+07	2.69837e+07	3.04793e+07	3.02658e+07	3.53223e+07	3.01896e+07
					498.769	652.587	NEG	1.14423e+07	2.07041e+07	1.27397e+07	1.03642e+07	8.12519e+06	6.92782e+06	9.23068e+06	1.41594e+07	1.10543e+07	6.20163e+06	6.36863e+06	9.1387e+06	8.02436e+06	8.50934e+06	9.92456e+06	9.04128e+06	8.62166e+06	9.25865e+06	1.08005e+07	1.24919e+07	5.6703e+06	8.79748e+06	7.74706e+06	7.95687e+06	1.21312e+07	1.1699e+07	1.14116e+07	1.14123e+07
					411.848	828.576	NEG	1.06224e+08	9.42258e+07	9.4136e+07	1.04238e+08	1.10926e+08	6.8322e+07	5.06167e+07	6.74253e+07	6.38414e+07	7.6443e+07	7.87394e+07	6.76046e+07	7.14163e+07	7.24268e+07	6.5657e+07	8.47881e+07	7.23974e+07	6.53796e+07	8.30229e+07	6.89368e+07	8.92565e+07	6.50465e+07	3.54358e+07	8.1971e+07	8.03827e+07	8.04653e+07	6.57307e+07	8.05527e+07
					410.618	715.53	NEG	3.3243e+07	3.73262e+07	2.0093e+07	2.24835e+07	2.01814e+07	4.34932e+07	2.83031e+07	4.35123e+07	3.88016e+07	1.85233e+07	2.93581e+07	3.61558e+07	3.3813e+07	2.77535e+07	4.99321e+07	3.48035e+07	3.59585e+07	4.08447e+07	3.64829e+07	4.59247e+07	1.82328e+07	3.75728e+07	2.73343e+07	2.60932e+07	3.47769e+07	3.40099e+07	3.33042e+07	3.35219e+07
					431.14	715.528	NEG	2.75372e+06	2.99045e+06	1.36606e+06	1.79935e+06	1.5977e+06	3.62765e+06	259387	773902	3.48961e+06	1.52398e+06	2.70572e+06	2.62636e+06	2.59702e+06	3.19223e+06	4.27927e+06	2.84513e+06	3.29228e+06	2.6061e+06	3.83767e+06	3.30747e+06	589504	2.83278e+06	2.41823e+06	2.39897e+06	2.65985e+06	2.5811e+06	2.63605e+06	2.50694e+06
					333.9	685.48	NEG	1.69547e+07	4.58248e+07	3.02178e+07	3.41319e+07	7.59463e+07	5.67069e+07	6.30971e+07	5.21378e+07	5.79028e+07	6.07799e+07	5.29708e+07	6.99295e+07	5.833e+07	6.21069e+07	4.61608e+07	4.9301e+07	7.44281e+07	5.31257e+07	8.08971e+07	6.70601e+07	4.33173e+07	4.88348e+07	3.255e+07	6.867e+07	7.35322e+07	6.80991e+07	7.35766e+07	7.19853e+07
					541.124	728.632	NEG	9.88327e+06	1.59514e+07	9.59388e+06	1.24811e+07	8.4693e+06	7.52191e+06	8.61722e+06	1.03422e+07	9.26644e+06	5.82621e+06	5.86818e+06	9.31631e+06	6.80353e+06	9.74506e+06	8.1067e+06	7.13021e+06	7.91507e+06	7.77526e+06	8.21196e+06	9.74024e+06	4.51778e+06	8.56949e+06	7.34048e+06	7.51262e+06	8.97734e+06	8.71175e+06	8.9823e+06	8.71309e+06
					499.341	700.6	NEG	3.76295e+06	5.23594e+06	2.58774e+06	4.3128e+06	2.73427e+06	2.28006e+06	3.19312e+06	3.12021e+06	3.2004e+06	1.74563e+06	1.64349e+06	2.84946e+06	2.36695e+06	3.43402e+06	2.89243e+06	3.06437e+06	2.79975e+06	3.51102e+06	3.15485e+06	2.79013e+06	813750	3.0587e+06	2.40401e+06	2.2841e+06	3.4767e+06	3.48641e+06	3.35454e+06	2.94832e+06
					268.505	1005.72	NEG	2.02174e+08	7.94836e+07	1.08822e+08	1.63071e+08	7.03024e+07	1.26488e+08	1.57464e+08	1.94468e+08	9.63255e+07	1.19431e+08	1.69424e+08	1.26246e+08	2.00845e+08	1.51797e+08	1.25864e+08	1.76606e+08	1.82435e+08	7.19827e+07	9.69807e+07	7.81804e+07	1.84335e+08	1.44163e+08	1.22655e+08	1.0489e+08	1.56104e+08	1.56513e+08	1.35547e+08	1.37359e+08
					253.208	1005.72	NEG	2.9233e+07	2.32177e+07	2.2286e+07	2.22331e+07	1.84366e+07	1.99906e+07	2.42653e+07	2.7547e+07	2.84136e+07	2.58971e+07	2.74125e+07	3.08205e+07	2.85462e+07	2.58484e+07	3.42097e+07	3.14613e+07	3.35856e+07	2.97632e+07	3.08211e+07	2.95309e+07	2.8781e+07	2.89287e+07	2.1117e+07	2.83241e+07	2.99116e+07	2.9052e+07	2.94394e+07	2.89876e+07
					396.317	715.53	NEG	1.17838e+08	1.36342e+08	5.10716e+07	7.11534e+07	6.33659e+07	1.10563e+08	7.76558e+07	1.12096e+08	1.3602e+08	6.54174e+07	9.2435e+07	1.16499e+08	8.88682e+07	1.08299e+08	1.32351e+08	9.45924e+07	8.81757e+07	9.71411e+07	9.5936e+07	1.08439e+08	4.71551e+07	9.11969e+07	9.8622e+07	6.5958e+07	1.10852e+08	1.07367e+08	1.0781e+08	1.00828e+08
					548.645	989.727	NEG	1.80569e+07	1.70392e+07	1.42444e+07	1.63502e+07	1.50909e+07	1.11869e+07	1.14226e+07	1.34849e+07	9.95414e+06	9.3952e+06	8.14855e+06	1.38871e+07	1.01796e+07	1.02811e+07	1.27467e+07	1.35261e+07	1.52566e+07	1.11885e+07	1.51312e+07	1.2518e+07	479513	1.40362e+07	1.14329e+07	9.03927e+06	1.42079e+07	1.37059e+07	1.358e+07	1.35822e+07
					529.547	989.728	NEG	5.61417e+07	6.57716e+07	5.49831e+07	6.24938e+07	7.00039e+08	4.99264e+07	4.44969e+08	3.76682e+07	3.06559e+07	4.92678e+08	2.55299e+07	5.57771e+07	3.08958e+07	4.05119e+07	6.46175e+08	3.65102e+07	4.85167e+07	4.78478e+07	5.34631e+08	7.4208e+08	4.3631e+08	3.75441e+07	4.79992e+07	3.8077e+07	4.80195e+07	5.8306e+07	4.82114e+07	4.76879e+07
					365.671	828.565	NEG	5.16514e+06	4.02978e+06	4.91909e+06	6.85476e+06	5.29111e+06	3.02321e+06	1.64581e+06	3.01106e+06	3.25434e+06	4.58534e+06	4.65663e+06	3.80058e+06	4.19782e+06	4.23494e+06	2.01319e+06	3.55197e+06	3.98294e+06	2.50417e+06	2.34641e+06	3.09957e+06	4.83803e+06	3.71373e+06	1.50209e+06	4.03549e+06	4.4885e+06	4.37115e+06	4.41507e+06	4.36689e+06
					403.341	742.528	NEG	9.00849e+06	8.12682e+06	5.20831e+06	7.6281e+06	8.60597e+06	6.38486e+06	3.06477e+06	5.8021e+06	5.27968e+06	4.25679e+06	4.11579e+06	5.28355e+06	3.64857e+06	3.94227e+06	3.84861e+06	6.64899e+06	5.99435e+06	5.69802e+06	5.73206e+06	5.80177e+06	4.53782e+06	5.61186e+06	1.9537e+06	3.91447e+06	6.63905e+06	6.64244e+06	6.64504e+06	5.32711e+06
					140.703	713.513	NEG	1.32946e+07	2.71352e+07	2.69478e+07	2.65197e+07	2.14236e+07	7.82532e+06	1.30352e+07	2.02728e+07	1.78121e+07	1.96229e+07	9.97447e+06	2.39974e+07	2.16156e+07	1.24786e+07	1.19061e+07	2.8142e+07	2.22721e+07	1.91431e+07	2.3126e+07	1.74331e+07	1.04679e+07	1.21423e+07	1.13204e+07	2.12173e+07	1.88553e+07	1.46121e+07	2.05041e+07	1.98311e+07
					561.632	712.637	NEG	922700	971876	1.16701e+06	1.10319e+06	814268	981634	1.16621e+06	724239	806099	770080	699500	1.164e+06	881958	350082	1.00351e+06	956712	869071	983897	2.02326e+06	1.26519e+06	511804	581164	520461	640023	1.00939e+06	1.05962e+06	680414	1.05985e+06
					743.555	959.756	NEG	1.53592e+07	1.444e+07	1.49006e+07	1.44472e+07	1.34021e+07	1.44084e+07	1.33144e+07	1.68722e+07	1.41754e+07	1.43536e+07	1.37614e+07	1.36342e+07	1.45419e+07	1.3389e+07	1.49947e+07	1.76789e+07	1.74696e+07	1.46164e+07	1.39185e+07	1.46429e+07	1.3947e+07	1.43326e+07	1.29579e+07	1.11848e+07	1.45455e+07	1.39702e+07	1.39472e+07	1.3933e+07
					724.551	959.756	NEG	2.35896e+07	2.37869e+07	2.44154e+07	2.39757e+07	2.55053e+07	2.38452e+07	2.47675e+07	2.79255e+07	2.24395e+07	2.19571e+07	2.29545e+07	2.26991e+07	2.37636e+07	2.28949e+07	2.48185e+07	2.95955e+07	2.73846e+07	2.18484e+07	2.328e+07	2.20334e+07	2.27368e+07	2.40423e+07	2.1204e+07	1.94231e+07	2.42814e+07	2.43204e+07	2.37041e+07	2.30762e+07
					703.806	959.755	NEG	3.5745e+07	4.1975e+07	3.82537e+07	3.99088e+07	3.75673e+07	3.84278e+07	3.66205e+07	3.78068e+07	3.76508e+07	3.58597e+07	3.27383e+07	3.70719e+07	3.57961e+07	3.26785e+07	3.77817e+07	4.39818e+07	4.23961e+07	3.77485e+07	3.79786e+07	3.39324e+07	3.41706e+07	3.25691e+07	3.28777e+07	3.42343e+07	3.83939e+07	3.7424e+07	3.84447e+07	3.35377e+07
					682.337	959.755	NEG	5.61782e+07	6.11718e+07	5.86327e+07	6.64643e+07	5.68143e+07	5.64683e+07	1.78688e+07	4.92206e+07	2.00438e+07	5.00335e+07	4.28618e+07	5.83853e+07	3.24583e+07	3.22231e+07	5.1002e+07	5.85839e+07	5.53772e+07	4.7802e+07	5.77062e+07	4.88683e+07	4.88528e+07	4.34764e+07	4.6434e+07	1.7957e+07	5.28444e+07	5.24276e+07	5.29064e+07	4.78326e+07
					658.631	959.755	NEG	2.85603e+08	3.38977e+08	3.26427e+08	5.27217e+08	3.6845e+08	2.94749e+08	2.64285e+08	2.22349e+08	2.2906e+08	2.60612e+08	2.35988e+08	2.83832e+08	2.57199e+08	2.26852e+08	2.23824e+08	5.8219e+08	3.01425e+08	3.58308e+08	2.77101e+08	2.34657e+08	2.24187e+08	2.42734e+08	6.06756e+08	2.46459e+08	3.00628e+08	3.47906e+08	2.99085e+08	3.00121e+08
					526.956	959.755	NEG	4.95072e+08	4.98893e+08	5.15186e+08	4.55107e+08	5.06907e+08	6.13482e+08	7.8053e+08	8.42844e+08	8.52249e+07	3.67373e+07	5.86872e+07	6.38347e+07	7.01441e+07	6.1258e+07	4.58523e+07	4.89654e+07	6.01415e+07	6.39562e+08	7.31708e+07	5.74682e+07	9.24599e+08	4.25303e+08	7.42064e+08	6.50859e+07	5.53589e+08	6.48566e+08	6.48927e+08	6.4211e+08
					495.017	959.748	NEG	2.14347e+08	2.25613e+08	3.13919e+08	1.27921e+08	2.17197e+08	3.01699e+08	3.60892e+08	3.74396e+08	3.16132e+08	3.49238e+08	3.11175e+08	2.67669e+08	3.79721e+08	3.01439e+08	3.24206e+08	4.22242e+08	3.39337e+08	2.83533e+08	3.29065e+08	2.99413e+08	3.9324e+08	3.25457e+08	3.46029e+08	3.96204e+08	3.37158e+08	3.33232e+08	3.37337e+08	3.21725e+08
					262.301	833.518	NEG	6.63555e+06	6.01342e+06	8.34433e+06	5.68449e+06	1.23384e+07	4.25604e+06	4.69312e+06	1.44322e+07	1.56582e+07	1.56959e+07	1.38547e+07	1.17038e+07	1.94864e+07	9.22874e+06	1.73918e+07	1.34489e+07	1.07299e+07	1.35481e+07	9.79299e+06	1.30712e+07	1.17521e+07	1.18731e+07	7.27651e+06	8.21382e+06	1.5197e+07	1.52185e+07	1.23286e+07	1.52351e+07
					504.137	955.721	NEG	1.32706e+08	1.45063e+08	1.85875e+08	1.59185e+08	1.19433e+08	1.84713e+08	2.29842e+08	2.25335e+08	2.16486e+08	2.18121e+08	2.12008e+08	2.10506e+08	2.3769e+08	1.99261e+08	2.16976e+08	2.49424e+08	2.18244e+08	1.84957e+08	2.19203e+08	1.84511e+08	2.21464e+08	1.89556e+08	2.77581e+08	2.17936e+08	2.26046e+08	2.22928e+08	2.24683e+08	2.20155e+08
					223.688	746.498	NEG	1.4252e+07	1.5211e+07	1.71736e+07	2.14683e+07	1.58857e+07	1.10763e+07	1.08809e+07	1.12598e+07	1.50196e+07	1.47571e+07	1.56527e+07	2.03795e+07	1.3863e+07	1.59757e+07	1.27935e+07	9.8563e+06	1.30427e+07	1.30625e+07	1.43145e+07	2.02076e+07	9.9253e+06	1.866e+07	1.43131e+07	1.26798e+07	1.29746e+07	1.57423e+07	1.34268e+07	1.29499e+07
					575.034	955.721	NEG	2.07439e+09	2.10679e+09	1.65925e+09	2.14386e+09	2.00072e+09	1.85843e+09	1.85025e+09	1.94129e+09	1.5952e+09	1.90685e+09	1.56223e+09	2.42142e+09	1.96334e+09	1.615e+09	1.7219e+09	1.89084e+09	2.15163e+09	1.54133e+09	2.25888e+09	1.6959e+09	1.97765e+09	1.78735e+09	1.8793e+09	1.96898e+09	2.02985e+09	1.99988e+09	2.0318e+09	1.93182e+09
					682.404	999.823	NEG	1.54861e+08	1.72855e+08	1.54669e+08	1.44708e+08	1.49768e+08	1.65155e+08	3.01519e+08	4.01371e+08	2.99858e+08	2.97504e+08	3.11375e+08	2.52118e+08	3.48933e+08	2.89264e+08	3.30494e+08	2.97013e+08	3.55081e+08	2.60014e+08	3.22988e+08	3.00186e+08	3.31416e+08	3.02655e+08	3.04486e+08	4.01842e+08	3.00647e+08	2.95596e+08	3.01453e+08	2.69066e+08
					441.653	744.544	NEG	2.41602e+07	2.08153e+07	2.69576e+07	2.73363e+07	2.04852e+07	3.20407e+07	2.4844e+07	2.47648e+07	2.46979e+07	1.92928e+07	2.49718e+07	1.53671e+07	2.48533e+07	1.76032e+07	2.2626e+07	2.7148e+07	2.10137e+07	1.84682e+07	1.71026e+07	1.6534e+07	2.35291e+07	2.04917e+07	1.91806e+07	2.19974e+07	2.21253e+07	2.0979e+07	2.13214e+07	2.09674e+07
					328.113	711.497	NEG	5.9463e+07	8.86803e+07	4.16228e+07	5.08692e+07	4.57096e+07	6.76434e+07	5.74211e+07	5.6931e+07	5.86602e+07	5.65055e+07	4.25116e+07	4.21552e+07	5.17811e+07	5.75621e+07	5.26088e+07	4.41022e+07	4.31675e+07	4.93662e+07	5.53753e+07	6.69273e+07	5.82403e+07	4.59189e+07	3.02666e+07	6.75546e+07	4.88069e+07	4.87453e+07	4.88837e+07	3.13659e+06
					487.168	1021.72	NEG	1.15412e+07	2.43724e+07	1.89204e+07	2.66694e+07	1.93591e+07	2.50987e+07	1.85672e+07	1.68678e+07	2.01385e+07	1.45504e+07	1.18086e+07	2.1184e+07	1.16462e+07	1.03638e+07	1.95554e+07	2.4198e+07	2.04e+07	5.95879e+06	1.86989e+07	1.81949e+07	1.44326e+07	2.03738e+07	1.65612e+07	7.95854e+06	1.86533e+07	1.61847e+07	2.19699e+07	1.76347e+07
					370.726	987.716	NEG	1.79725e+08	2.0321e+08	2.43492e+08	2.71828e+08	1.51735e+08	1.61573e+08	3.7826e+08	4.30355e+08	4.1551e+08	3.69195e+08	3.89976e+08	3.78017e+08	4.26096e+08	3.74178e+08	5.22999e+08	4.71004e+08	1.5762e+08	4.22966e+08	4.54071e+08	4.47378e+08	1.59706e+08	4.79864e+08	3.82233e+08	3.89876e+08	3.9968e+08	3.93209e+08	4.00777e+08	2.87051e+08
					364.983	995.684	NEG	6.20872e+06	6.76583e+06	6.74207e+06	7.07795e+06	6.10398e+06	5.61971e+06	7.07718e+06	7.01795e+06	4.06812e+06	7.3183e+06	7.01108e+06	7.4886e+06	1.15534e+06	7.35057e+06	8.06647e+06	8.92247e+06	9.64427e+06	7.23274e+06	7.86303e+06	7.3859e+06	1.30172e+07	8.16767e+06	6.83701e+06	6.75137e+06	6.04143e+06	6.19838e+06	5.79083e+06	4.90498e+06
					335.447	985.696	NEG	9.04665e+07	1.0452e+08	7.65385e+07	5.19128e+07	3.9993e+07	6.93276e+07	4.60544e+07	7.87944e+07	8.36909e+07	4.48361e+07	1.03607e+08	9.94544e+07	7.86867e+07	8.97828e+07	1.00125e+08	1.11185e+08	8.68581e+07	4.92621e+07	8.22329e+07	9.57766e+07	3.60867e+07	1.00208e+08	4.87685e+07	8.79661e+07	6.92741e+07	6.42213e+07	7.46362e+07	7.50516e+07
					333.814	993.68	NEG	1.34916e+07	1.82696e+07	1.59089e+07	2.03097e+07	1.59296e+07	1.44731e+07	1.441e+07	1.72507e+07	1.67321e+07	1.6438e+07	1.7864e+07	1.77491e+07	1.80372e+07	1.71247e+07	1.8244e+07	1.54139e+07	2.20726e+07	1.56813e+07	1.15417e+07	1.72628e+07	1.63244e+07	1.54042e+07	1.35542e+07	1.51673e+07	1.29941e+07	1.29368e+07	1.29859e+07	1.03892e+07
					320.179	993.682	NEG	1.41379e+07	1.42824e+07	1.4939e+07	1.46206e+07	1.55416e+07	1.38274e+07	2.94767e+07	1.85322e+07	1.83808e+07	3.12417e+07	1.64209e+07	1.53156e+07	1.47783e+07	3.251e+07	2.06573e+07	1.7116e+07	1.77958e+07	1.69383e+07	2.13991e+07	2.06097e+07	2.01962e+07	1.88202e+07	1.67951e+07	2.10568e+07	1.62611e+07	1.57848e+07	1.64444e+07	1.60453e+07
					259.62	987.714	NEG	1.67529e+08	2.39264e+08	1.75306e+08	1.20588e+08	2.07141e+08	2.93175e+08	2.94152e+08	1.34991e+08	1.23983e+08	2.86032e+08	2.39823e+08	1.04002e+08	3.01902e+08	2.31474e+08	3.42754e+08	1.77195e+08	2.96921e+08	2.90459e+08	1.39743e+08	1.12449e+08	1.61119e+08	1.39244e+08	3.50997e+08	3.25787e+08	2.99239e+08	2.88607e+08	2.88576e+08	2.88544e+08
					321.004	835.536	NEG	1.19654e+07	9.07614e+06	1.1015e+07	1.08546e+07	1.35908e+07	5.19091e+06	1.08192e+07	1.77799e+07	1.56982e+07	2.51782e+07	2.54837e+07	8.72608e+06	1.82894e+07	1.65613e+07	2.08382e+07	2.05721e+07	1.74365e+07	1.92223e+07	2.00119e+07	1.95879e+07	2.25231e+07	1.7811e+07	1.29362e+07	1.98821e+07	1.73032e+07	1.73035e+07	1.68688e+07	1.71981e+07
					313.067	712.502	NEG	4.61143e+07	4.7482e+07	2.79117e+07	3.11241e+07	3.24245e+07	4.41629e+07	2.24008e+07	3.43844e+07	2.91995e+07	1.71278e+07	2.85503e+07	4.84811e+07	4.03569e+07	2.599e+07	3.782e+07	3.44923e+07	4.01207e+07	3.6065e+07	3.57689e+07	5.26206e+07	1.86673e+07	2.96187e+07	1.25486e+07	2.2469e+07	3.306e+07	3.31289e+07	2.67368e+07	3.17984e+07
					462.267	888.664	NEG	413603	555529	178590	1.08604e+06	464901	2.06301e+06	1.71603e+06	2.09276e+06	1.13229e+06	533543	694014	349946	1.39906e+06	850490	1.4121e+06	1.76098e+06	845645	435206	342949	365951	687396	795639	2.66765e+06	119425	820842	1.08433e+06	893352	818477
					500.946	888.676	NEG	7.65945e+07	6.28887e+07	7.12693e+07	6.42332e+07	6.04115e+07	6.50496e+07	6.27835e+07	7.22535e+07	5.48516e+07	6.374e+07	7.09245e+07	6.82679e+07	6.27614e+07	6.43642e+07	7.87777e+07	6.53203e+07	5.94059e+07	7.16865e+07	7.67298e+07	6.67413e+07	4.78505e+07	6.39184e+07	6.79213e+07	7.16049e+07	6.91063e+07	6.24049e+07	6.37229e+07	6.20345e+07
					475.691	981.703	NEG	4.84023e+07	2.56328e+07	5.07771e+07	5.85261e+07	2.81907e+07	4.50502e+07	4.15832e+07	3.88983e+07	2.94335e+07	2.97335e+07	3.35521e+07	3.25282e+07	2.97859e+07	2.80135e+07	2.40572e+07	4.47086e+07	4.27169e+07	2.79714e+07	3.95862e+07	4.06148e+07	3.89039e+07	2.64207e+07	3.50764e+07	4.08561e+07	4.10045e+07	3.92117e+07	4.10729e+07	3.19379e+07
					459.505	860.647	NEG	5.35996e+07	4.93783e+07	4.04826e+07	4.46493e+07	6.03332e+07	4.80629e+07	4.72095e+07	8.75477e+07	5.04374e+07	4.78251e+07	7.21486e+07	4.8243e+07	7.20864e+07	6.56024e+07	8.94121e+07	6.56674e+07	7.31955e+07	4.98757e+07	8.41079e+07	8.51676e+07	4.3357e+07	8.73918e+07	7.04489e+07	6.60916e+07	6.34642e+07	7.46425e+07	7.31715e+07	7.14929e+07
					410.821	716.533	NEG	1.573e+07	1.91157e+07	9.43846e+06	1.05939e+07	9.9318e+06	1.94011e+07	1.46513e+07	2.06084e+07	1.88836e+07	9.1267e+06	1.35543e+07	1.67336e+07	1.47303e+07	1.43551e+07	2.37565e+07	1.60322e+07	1.48085e+07	1.76799e+07	1.7186e+07	2.08808e+07	8.37406e+06	1.62497e+07	1.26123e+07	1.18507e+07	1.48817e+07	1.53402e+07	1.47336e+07	1.47327e+07
					50.3893	761.498	NEG	1.45007e+07	1.93138e+07	1.79073e+07	1.70941e+07	1.32215e+07	1.68831e+07	1.68544e+07	1.79588e+07	1.69282e+07	1.46483e+07	1.43617e+07	1.97726e+07	1.79355e+07	1.52131e+07	1.70064e+07	2.38975e+07	1.76978e+07	1.63983e+07	1.66901e+07	1.89262e+07	1.53971e+07	2.10217e+07	1.50163e+07	1.62386e+07	1.52071e+07	1.52146e+07	1.47693e+07	1.37268e+07
					75.3183	759.48	NEG	8.32797e+06	1.14701e+07	1.0496e+07	9.41481e+06	2.29648e+06	2.25632e+06	3.10901e+06	4.1059e+06	3.12861e+06	4.51143e+06	7.18063e+06	1.48643e+07	3.10734e+06	7.17615e+06	7.17834e+06	5.30173e+06	4.38096e+06	9.97844e+06	1.06241e+07	1.35905e+07	4.61829e+06	4.35813e+06	7.16951e+06	4.5943e+06	4.44301e+06	3.92873e+06	4.51553e+06	1.56282e+06
					471.421	860.647	NEG	2.05349e+07	2.79443e+07	1.72163e+07	1.92864e+07	2.02166e+07	2.57187e+07	2.61133e+07	2.34169e+07	2.38237e+07	2.29009e+07	2.27533e+07	2.78579e+07	2.07545e+07	1.87394e+07	2.86691e+07	2.07928e+07	2.51585e+07	2.21813e+07	2.49842e+07	2.74244e+07	2.17775e+07	2.00987e+07	1.4791e+07	2.60493e+07	2.51927e+07	2.57362e+07	2.57398e+07	2.32847e+07
					73.5802	735.481	NEG	5.56321e+06	8.42149e+06	7.72493e+06	8.37145e+06	5.69324e+06	7.17325e+06	6.15262e+06	7.55365e+06	6.45357e+06	6.65868e+06	6.24917e+06	1.03396e+07	8.48258e+06	6.7615e+06	6.15561e+06	7.25533e+06	8.35899e+06	5.83989e+06	6.86174e+06	9.69324e+06	6.62601e+06	8.70894e+06	5.93729e+06	6.72951e+06	8.59232e+06	8.19348e+06	8.59346e+06	8.59337e+06
					75.2184	761.498	NEG	1.16492e+07	1.54515e+07	1.46072e+07	1.49701e+07	1.08641e+07	1.42922e+07	1.46411e+07	1.49013e+07	1.30466e+07	1.21516e+07	1.24086e+07	1.48311e+07	1.59783e+07	1.29771e+07	1.27929e+07	1.61362e+07	1.57985e+07	1.28947e+07	1.41263e+07	1.5551e+07	1.22423e+07	1.74307e+07	1.15394e+07	1.31707e+07	1.59528e+07	1.55989e+07	1.55799e+07	1.55787e+07
					451.586	832.599	NEG	6.88304e+07	5.65064e+07	7.87578e+07	7.42199e+07	7.30383e+07	6.32195e+07	6.35993e+07	6.90654e+07	6.12119e+07	6.7805e+07	6.96662e+07	4.48848e+07	6.50167e+07	5.86548e+07	7.27907e+07	7.45839e+07	6.17592e+07	6.04619e+07	6.49058e+07	5.4063e+07	8.71291e+07	5.95996e+07	5.80015e+07	7.72659e+07	6.92067e+07	6.81373e+07	6.73621e+07	6.73479e+07
					50.1418	735.481	NEG	6.88304e+06	1.20373e+07	9.9211e+06	1.10432e+07	7.99725e+06	8.95655e+06	9.44712e+06	1.02561e+07	9.3903e+06	9.69384e+06	8.61048e+06	1.3368e+07	1.14257e+07	9.65142e+06	8.96776e+06	1.09082e+07	1.16254e+07	9.72857e+06	1.04677e+07	1.27247e+07	9.88726e+06	1.28077e+07	8.29309e+06	9.41925e+06	9.49532e+06	9.50283e+06	9.26192e+06	8.66381e+06
					389.706	673.481	NEG	1.97553e+07	2.00513e+07	1.98296e+07	1.21324e+07	6.56833e+06	1.49446e+07	2.28844e+07	1.32923e+07	2.11344e+07	1.48333e+07	1.7958e+07	1.76712e+07	1.29485e+07	1.36785e+07	1.90403e+07	1.65025e+07	1.53707e+07	1.6988e+07	1.5831e+07	1.61262e+07	2.01913e+07	1.72164e+07	2.17857e+07	1.66269e+07	1.73691e+07	1.7353e+07	1.68513e+07	1.21281e+07
					205.013	729.507	NEG	4.5788e+07	4.23162e+07	2.45957e+07	2.34382e+07	3.78021e+07	4.00109e+07	4.7566e+07	6.99755e+07	5.61199e+07	3.81316e+07	4.38489e+07	6.77005e+07	6.04729e+07	5.34588e+07	5.96947e+07	5.1193e+07	5.75792e+07	4.78441e+07	6.2704e+07	6.47199e+07	2.3246e+07	4.21472e+07	3.32652e+07	2.82062e+07	5.7648e+07	5.51482e+07	5.57145e+07	5.47649e+07
					725.814	849.608	NEG	7.03243e+06	6.97836e+06	6.68447e+06	8.86244e+06	5.87211e+06	6.72944e+06	6.43598e+06	6.73721e+06	6.8728e+06	4.85151e+06	6.11299e+06	6.89666e+06	6.27894e+06	6.18109e+06	8.40488e+06	8.15865e+06	7.25522e+06	6.54538e+06	7.47934e+06	7.81004e+06	5.47437e+06	6.47797e+06	6.55935e+06	4.71414e+06	7.30759e+06	7.30899e+06	7.24111e+06	6.6173e+06
					261.508	835.524	NEG	424598	462413	332802	304418	468771	105858	326624	1.06296e+06	1.23941e+06	2.0664e+06	2.06899e+06	606225	2.14511e+06	846651	1.08583e+06	684021	1.01341e+06	764555	1.5627e+06	1.61598e+06	1.06713e+06	1.5292e+06	200900	711886	1.08627e+06	1.09836e+06	1.11335e+06	1.0865e+06
					796.943	925.715	NEG	4.40466e+06	4.61967e+06	8.60022e+06	7.34547e+06	1.03453e+07	4.97284e+06	4.74235e+06	5.46667e+06	5.02597e+06	4.11509e+06	4.47541e+06	1.02301e+07	1.25088e+07	4.73752e+06	1.39066e+07	6.36484e+06	5.66139e+06	5.30501e+06	5.82839e+06	5.43888e+06	4.39378e+06	5.28137e+06	5.80676e+06	1.29527e+07	5.55451e+06	4.80999e+06	4.79872e+06	4.80109e+06
					780.665	925.714	NEG	3.05043e+06	3.50476e+06	3.4756e+06	3.58451e+06	2.46345e+06	3.16033e+06	3.41706e+06	3.44565e+06	3.59818e+06	2.95015e+06	3.2473e+06	3.61629e+06	3.15272e+06	2.93834e+06	3.32917e+06	3.99675e+06	3.34133e+06	3.01355e+06	3.33065e+06	3.43224e+06	3.6476e+06	3.99153e+06	4.07288e+06	3.30985e+06	3.606e+06	3.6079e+06	3.39914e+06	3.58489e+06
					762.795	925.714	NEG	1.57404e+06	1.73195e+06	1.72288e+06	1.71638e+06	1.20823e+06	1.6485e+06	1.76189e+06	1.7573e+06	1.69914e+06	1.46997e+06	1.94737e+06	1.95133e+06	1.79018e+06	1.62504e+06	1.72186e+06	2.13157e+06	1.59894e+06	1.7574e+06	1.81388e+06	1.6342e+06	1.69595e+06	1.71024e+06	1.72928e+06	1.49879e+06	1.88603e+06	1.81524e+06	1.79342e+06	1.75704e+06
					477.335	925.715	NEG	2.88134e+07	2.10154e+07	2.71216e+07	3.68891e+07	3.12932e+07	2.22858e+07	2.56693e+07	2.89364e+07	2.99932e+07	1.27419e+07	2.34921e+07	3.09469e+07	1.72697e+07	2.67755e+07	3.1568e+07	2.32848e+07	2.63855e+07	2.67955e+07	2.60768e+07	2.81371e+07	2.30016e+07	2.58687e+07	2.2966e+07	1.25396e+07	2.50994e+07	2.30268e+07	2.16279e+07	2.46462e+07
					313.91	861.551	NEG	7.76334e+06	9.79514e+06	9.47609e+06	1.2568e+07	1.68995e+07	4.99002e+06	7.98067e+06	2.32852e+07	1.47942e+07	2.84556e+07	2.72714e+07	1.51052e+07	2.4163e+07	2.37367e+07	2.99892e+07	2.79926e+07	1.16557e+07	1.14486e+07	1.27047e+07	2.05072e+07	2.76812e+07	1.55457e+07	1.434e+07	2.55585e+07	1.56881e+07	1.35785e+07	1.73252e+07	1.65426e+07
					406.077	804.565	NEG	6.34142e+06	3.34636e+06	6.60878e+06	6.05227e+06	8.061e+06	2.945e+06	1.22699e+06	1.95645e+06	3.49976e+06	3.90789e+06	2.76663e+06	4.79261e+06	2.71958e+06	839804	802201	2.57638e+06	5.20131e+06	614521	3.89961e+06	2.23301e+06	4.2151e+06	3.3785e+06	2.40179e+06	3.6356e+06	5.05715e+06	4.68379e+06	4.6837e+06	4.75379e+06
					433.611	673.481	NEG	508399	336265	305546	260329	197727	461243	304502	212385	341053	273627	262496	326420	332545	353336	360981	115086	436363	390347	189843	305942	283657	183575	621840	459575	322165	322388	275842	312385
					413.658	673.482	NEG	3.6974e+06	3.64881e+06	3.32443e+06	3.25862e+06	1.23893e+06	3.56578e+06	3.73399e+06	3.50821e+06	3.78556e+06	3.17321e+06	3.37017e+06	3.01e+06	3.31247e+06	2.9238e+06	4.41419e+06	3.41298e+06	3.89846e+06	4.39954e+06	3.38118e+06	3.66952e+06	2.55483e+06	4.00955e+06	5.08064e+06	2.91932e+06	3.68174e+06	2.9681e+06	3.6894e+06	3.68658e+06
					121.276	699.459	NEG	5.63443e+06	9.27337e+06	3.32203e+06	3.88205e+06	5.03899e+06	4.40341e+06	6.2219e+06	7.68553e+06	7.3205e+06	9.48378e+06	7.88621e+06	1.21588e+07	8.67119e+06	9.61158e+06	6.96553e+06	6.12855e+06	1.17726e+07	9.57936e+06	1.00634e+07	1.25248e+07	7.94303e+06	1.0541e+07	4.33883e+06	5.59482e+06	8.82207e+06	5.89379e+06	8.83164e+06	8.82778e+06
					601.251	939.729	NEG	5.29176e+07	5.10418e+07	4.56868e+07	5.77496e+07	5.58189e+07	3.24101e+07	5.42788e+07	5.92333e+07	4.98967e+07	4.83722e+07	4.70412e+07	3.7984e+07	5.72197e+07	4.59033e+07	5.80746e+07	4.14251e+07	5.82552e+07	4.63801e+07	5.99799e+07	5.06078e+07	5.51753e+07	5.16713e+07	4.90312e+07	5.81937e+07	5.4649e+07	5.54568e+07	5.31065e+07	5.23375e+07
					599.611	911.733	NEG	2.38885e+07	2.42402e+07	1.94377e+07	2.57315e+07	2.43593e+07	3.47355e+07	2.22107e+07	2.18811e+07	1.96528e+07	1.54842e+07	1.68743e+07	2.30762e+07	2.10192e+07	1.73205e+07	2.03066e+07	2.06119e+07	2.1464e+07	1.58175e+07	3.57122e+07	1.93758e+07	1.69588e+07	1.94848e+07	1.63055e+07	2.00749e+07	2.61119e+07	2.54946e+07	2.83075e+07	2.73291e+07
					584.627	939.73	NEG	8.4859e+07	9.26089e+07	7.47665e+07	8.00691e+07	7.44609e+07	8.16987e+07	1.60055e+08	1.8782e+08	1.46342e+08	1.63904e+08	1.40511e+08	1.6117e+08	2.01146e+08	1.53233e+08	1.48236e+08	1.52352e+08	1.97314e+08	1.36979e+08	2.15611e+08	1.46781e+08	1.95701e+08	1.49666e+08	1.75078e+08	2.41439e+08	1.58194e+08	1.57166e+08	1.55922e+08	1.53417e+08
					575.014	939.72	NEG	1.99921e+06	3.27903e+06	3.05677e+06	2.69155e+06	2.76275e+06	2.94316e+06	2.12376e+06	2.96769e+06	2.14863e+06	2.69451e+06	2.43678e+06	3.92122e+06	2.07708e+06	1.71755e+06	3.01479e+06	2.66365e+06	3.84688e+06	2.35663e+06	4.56006e+06	4.13921e+06	1.46833e+06	1.79458e+06	3.4342e+06	4.39034e+06	3.18856e+06	3.05275e+06	3.36704e+06	2.87616e+06
					557.952	939.753	NEG	1.77319e+06	1.33102e+06	3.76283e+06	1.75189e+06	4.63203e+06	1.60964e+06	2.26469e+06	1.32506e+06	3.0423e+06	2.76264e+06	1.91809e+06	3.41741e+06	5.30219e+06	3.5499e+06	1.02733e+06	2.53501e+06	4.4975e+06	3.31991e+06	3.86341e+06	2.16983e+06	3.06048e+07	2.36982e+06	9.67262e+06	6.44031e+06	4.10482e+06	4.56998e+06	4.50987e+06	4.56572e+06
					543.987	911.733	NEG	5.63922e+06	7.01121e+06	1.23288e+07	7.99511e+06	5.55787e+06	1.39199e+07	1.54539e+07	1.21793e+07	1.58882e+07	9.42884e+06	1.29841e+07	1.05923e+07	8.02209e+06	1.59725e+07	1.14008e+07	1.04062e+07	1.69692e+07	1.16468e+07	1.69022e+07	1.05009e+07	1.1094e+07	9.92563e+06	1.05639e+07	1.01591e+07	1.34392e+07	1.38339e+07	1.34719e+07	1.18114e+07
					416.477	903.648	NEG	8.8126e+06	1.00956e+07	1.15681e+07	1.18969e+07	8.47265e+06	1.51249e+07	1.32199e+07	9.88043e+06	1.02317e+07	8.57959e+06	7.2534e+06	1.02132e+07	9.5179e+06	7.39483e+06	1.1795e+07	9.31801e+06	9.17639e+06	7.07316e+06	6.14356e+06	9.40464e+06	5.85563e+06	9.67584e+06	1.53857e+07	5.96371e+06	1.09024e+07	1.07062e+07	1.0718e+07	1.06419e+07
[truncated: 28,611 more rows]
